# Supplementary material for: Profiling of the ADP‐Ribosylome in Living Cells
Source: Angew Chem Int Ed Engl. 2022 Mar 9;61(18):e202200977. doi: 10.1002/anie.202200977 (PMC9315028; doi:10.1002/anie.202200977)
Supplement: Supplementary file 2 — Supporting Information [file ANIE-61-0-s002.xlsx]

## Sheet: 2067 peptides
Proteins				LFQ intensity																																				Identified Peptides
				DTB-NAD						DTB-NAD + H2O2						DTB-NAD + H2O2 + Olaparib						DTB-NAD + Olaparib						control						H2O2 control
Protein names	Protein IDs	Majority protein IDs	Gene names	1A	1B	2A	2B	3A	3B	1A	1B	2A	2B	3A	3B	1A	1B	2A	2B	3A	3B	1A	1B	2A	2B	3A	3B	1A	1B	2A	2B	3A	3B	1A	1B	2A	2B	3A	3B	Peptides	Razor + unique peptides	Unique peptides	Sequence coverage [%]	Unique + razor sequence coverage [%]	Unique sequence coverage [%]	Mol. weight [kDa]	Q-value	Score	Intensity
Cyclin-dependent kinase 1	A0A024QZP7;P06493;P06493-2;A0A087WZZ9;E5RIU6;K7ELV5;G3V317	A0A024QZP7;P06493;P06493-2;A0A087WZZ9;E5RIU6	CDC2;CDK1	25.4853	25.4801	24.3051	24.184	23.777	23.5883	24.8083	24.7897	25.0271	25.1455	19.8443	22.8686	24.9904	25.062	24.9136	24.9581	24.9309	25.5987	24.7147	24.5246	25.1883	25.8766	24.6227	24.7155	23.2805	23.2438	23.2148	24.5621	22.0529	18.9029	24.2315	24.6439	22.1861	22.7759	23.8579	24.3225	14	14	12	52.2	52.2	45.8	34.081	0	122.85	1509400000
Serpin B6	A0A024QZX5;A0A087X1N8;P35237;C9JTJ8	A0A024QZX5;A0A087X1N8;P35237	SERPINB6	23.3489	23.1654	18.8137	21.7476	19.2412	20.2079	22.3703	22.5897	21.742	18.3096	19.2466	19.2428	22.9477	23.3321	23.603	23.5434	24.2511	24.4887	22.7921	22.4244	23.0085	23.048	21.8919	21.9509	21.35	20.9442	19.6826	19.0628	18.3979	19.0245	22.548	22.6497	18.9466	19.8361	21.8184	18.6966	10	10	9	33.7	33.7	31.6	43.024	0	51.405	454930000
Vigilin	A0A024R4E5;Q00341;Q00341-2;H0Y394;H7C0A4;H7BZC3;C9JIZ1;C9JZI8;C9J5E5;H7C2D1;C9JHZ8;C9JES8;C9JHS7;C9JT62;C9JK79;C9JBS3;C9JEJ8;C9JHN6;C9JMQ6;C9JQ82;C9JHS9;C9J739	A0A024R4E5;Q00341;Q00341-2;H0Y394	HDLBP	25.5641	25.7781	23.6937	23.5374	19.9273	20.1319	25.951	25.5294	23.6276	23.3506	19.4428	20.3161	26.3291	26.5237	25.5367	24.8239	23.9609	24.1842	26.1864	26.0203	25.2642	25.316	22.7823	23.8243	23.2669	22.182	19.062	23.5337	18.1488	19.5159	26.4945	26.0711	20.1941	22.2419	21.3341	19.1698	37	37	37	39.9	39.9	39.9	141.44	0	323.31	1872300000
40S ribosomal protein S9	A0A024R4M0;P46781;B5MCT8;C9JM19;F2Z3C0;A8MXK4	A0A024R4M0;P46781;B5MCT8;C9JM19	RPS9	29.6703	29.5876	28.1969	28.0815	26.4564	25.1996	29.1561	29.1311	27.9819	27.736	26.1044	23.6413	29.2013	29.2307	28.3967	28.6344	29.1533	29.2327	29.1882	29.2306	29.1755	29.179	29.3293	29.1054	28.4862	28.537	25.5642	23.1129	27.227	27.776	29.09	29.0341	26.5021	26.7439	28.2072	28.0138	17	17	17	51	51	51	22.591	0	139.28	19990000000
EH domain-containing protein 1	A0A024R571;Q9H4M9;C9JC03;C9J2Z4;Q9NZN3;C9JDQ8;C9JIJ3;C9IZH1;Q9NZN3-2	A0A024R571;Q9H4M9;C9JC03;C9J2Z4	EHD1	24.4168	24.5601	24.1114	23.9827	18.874	19.0667	23.6169	23.8036	23.2959	23.154	20.4835	19.0061	23.7445	23.9275	23.7351	23.5782	24.1338	24.3436	24.281	24.1322	23.6145	23.6501	24.0961	23.9223	18.568	23.508	19.8777	22.8816	22.1825	22.2784	23.414	23.5341	18.9031	19.3406	19.6894	19.1826	21	21	17	48.9	48.9	42.3	61.927	0	98.944	884430000
YTH domain-containing family protein 3	A0A024R7W5;A0A087X0Q1;A0A087WY31;Q7Z739	A0A024R7W5;A0A087X0Q1;A0A087WY31;Q7Z739	YTHDF3	21.4217	21.258	21.0205	20.3304	19.3864	19.7369	20.3107	20.7702	19.932	20.2287	19.496	19.2065	21.1366	21.6124	21.8952	21.572	20.2624	21.1363	21.7124	21.4465	20.6556	20.9018	21.2031	19.516	20.3967	20.5207	20.9555	18.931	19.3126	19.4533	20.8676	20.6895	18.8874	19.5002	20.3271	20.0618	3	3	2	7.7	7.7	6	58.311	0	39.78	118210000
Proteasome subunit alpha type;Proteasome subunit alpha type-2	A0A024RA52;P25787;C9JCK5;H3BT36;H7C402	A0A024RA52;P25787;C9JCK5	PSMA2	25.8601	26.0053	21.9844	19.3143	20.046	19.4069	25.8577	25.9739	18.4377	23.4526	23.3578	23.0551	25.4084	25.5878	24.6942	24.9277	25.0203	25.3622	24.8147	24.735	24.1132	24.49	22.5128	22.5452	25.0761	25.1172	23.0757	19.5556	18.2113	20.0686	25.9222	25.9778	22.2952	18.3294	22.7735	23.3346	10	10	10	53.4	53.4	53.4	25.898	0	292.14	1711700000
Large proline-rich protein BAG6	A0A0G2JL47;A0A024RCR6;A0A0G2JK23;P46379-5;P46379-2;P46379;P46379-3;P46379-4;F6S6P2;X6REW1;A0A0G2JJM1;F6TC96;F6UR09;F6U1F2;F6XTU0;A0A0G2JJR8;A0A1B0GX79;F6WML8;F6VEM6;F6X9W3;F6U341;H0Y710;H0Y4L1	A0A0G2JL47;A0A024RCR6;A0A0G2JK23;P46379-5;P46379-2;P46379;P46379-3;P46379-4;F6S6P2;X6REW1;A0A0G2JJM1	BAT3;BAG6	23.3886	23.6288	22.2405	19.0721	18.7018	19.7511	22.883	22.9198	21.337	21.3323	20.5344	19.799	23.2578	23.2075	22.6735	22.1794	22.6625	22.1482	22.8684	21.6988	23.8884	23.6682	18.4081	22.5721	19.0202	18.9848	19.8725	18.4309	17.9703	18.6971	22.9117	22.4836	18.335	19.8455	19.1197	18.1517	11	11	11	15.4	15.4	15.4	113.46	0	37.914	297470000
Nitric oxide synthase-interacting protein	A0A075B797;M0R3B2;A0A075B6F9;Q9Y314;M0QX85;M0R1K2	A0A075B797;M0R3B2;A0A075B6F9;Q9Y314;M0QX85;M0R1K2	NOSIP	20.0486	20.3552	19.4193	17.8968	19.4883	20.2137	20.222	19.8038	18.1614	18.0447	19.0741	19.445	20.3478	20.3031	19.0472	19.2364	20.5788	18.8725	19.9931	20.5026	19.099	19.388	18.9864	18.3037	18.8838	19.1496	20.4361	20.4994	19.1735	20.3109	19.8756	19.8488	20.0722	17.7865	18.3487	18.5374	2	2	2	11.2	11.2	11.2	25.62	0	4.2176	46332000
GRIP1-associated protein 1	A0A087WT45;A0A075B793;Q4V328-4;Q4V328;Q4V328-3	A0A087WT45;A0A075B793;Q4V328-4;Q4V328;Q4V328-3	GRIPAP1	22.9909	23.3052	28.1646	26.2592	25.8051	19.1056	24.3633	24.1666	27.7412	26.6169	19.0622	18.9269	21.8708	22.3198	26.6454	24.9004	27.0626	28.6081	22.7889	22.7037	25.9908	25.3288	25.6436	20.5202	26.0035	25.6171	26.9804	26.9882	26.7627	20.5533	22.6934	22.5811	26.8086	26.9047	25.8286	26.8797	2	2	2	2.6	2.6	2.6	90.856	0.0085878	1.9954	1501100000
TATA-binding protein-associated factor 2N	A0A075B7D9;Q92804-2;Q92804	A0A075B7D9;Q92804-2;Q92804	TAF15	19.3089	18.4967	18.2667	19.4837	20.6512	19.8979	15.2175	19.8631	23.6669	23.7626	23.0878	23.1844	18.6413	18.513	18.3514	18.0408	19.7423	17.939	18.3215	19.703	19.055	17.4549	17.4574	19.3671	18.2414	18.4191	19.8731	19.0289	19.8163	18.9909	18.3484	19.641	18.8355	18.8719	19.4022	19.1915	4	2	2	6.9	3.8	3.8	48.839	0.00071685	3.2949	53033000
Thioredoxin reductase 1, cytoplasmic	A0A087WSW9;A0A087WSY9;Q16881-4;Q16881-3;Q16881;E9PIR7;F8W809;A0A182DWI3;Q16881-5;Q16881-2;Q16881-6;E2QRB9;Q16881-7;E9PKD3;A0A0B4J225;E9PIZ5;E9PQI3;E9PLT3;E9PKI4;E9PRI8;E9PJU2	A0A087WSW9;A0A087WSY9;Q16881-4;Q16881-3;Q16881;E9PIR7;F8W809;A0A182DWI3;Q16881-5;Q16881-2;Q16881-6;E2QRB9;Q16881-7	TXNRD1	26.9046	26.953	26.4934	26.4595	23.3545	20.8825	26.6393	26.9175	25.8738	26.3001	22.6934	23.0093	26.7701	26.9256	26.8141	26.9455	26.8081	26.7778	27.2985	26.9313	27.1597	26.5109	26.9208	26.9612	26.0068	26.1711	25.2913	25.1597	24.4448	24.3357	26.6316	27.2057	25.3053	25.5039	26.0548	25.9907	24	24	24	54	54	54	60.078	0	323.31	5403300000
Ubiquitin carboxyl-terminal hydrolase;Ubiquitin carboxyl-terminal hydrolase isozyme L3	A0A087WTB8;P15374;Q5TBK7	A0A087WTB8;P15374;Q5TBK7	UCHL3	23.7221	23.0094	19.167	19.4758	19.4759	18.6385	22.2439	21.8808	19.0507	19.2858	19.3469	18.2116	22.8288	22.8519	22.1585	22.4823	21.1822	21.6528	22.8077	23.0347	21.5007	22.3278	21.6189	18.5636	19.2734	20.6139	23.6987	19.001	20.0332	18.7291	22.8238	23.1306	19.1615	19.8963	19.7918	19.6471	8	8	8	52.1	52.1	52.1	21.945	0	57.224	283540000
Far upstream element-binding protein 2	A0A087WTP3;Q92945;M0R0I5;M0QYH3;M0QXW7;M0R3J3	A0A087WTP3;Q92945;M0R0I5	KHSRP	24.2629	24.1548	22.376	22.6224	20.6078	20.5443	23.5429	23.4366	21.9813	22.6577	20.5672	19.8122	24.5613	24.2345	23.3084	23.5022	23.5086	23.269	24.3815	24.4731	24.2116	24.341	23.6389	24.1467	18.9499	21.7321	17.2258	19.1112	18.663	21.1869	23.9828	24.2413	19.6097	21.2283	22.1395	22.6833	16	13	13	28.6	25.2	25.2	73.027	0	162.79	773660000
E3 ubiquitin-protein ligase UHRF1	A0A087WVR3;A0A087WTW0;Q96T88;Q96T88-2;A0A087WWG9	A0A087WVR3;A0A087WTW0;Q96T88;Q96T88-2;A0A087WWG9	UHRF1	21.9933	22.216	19.2514	19.9448	20.4362	19.0387	22.971	22.7015	24.3359	24.1455	23.2578	24.0537	21.08	21.4752	20.7691	19.6638	20.7993	20.9698	21.393	21.3669	19.0738	20.2433	20.3101	18.4697	20.1411	18.5821	19.5415	18.3132	19.4226	19.7845	22.2506	22.0738	19.6962	19.241	19.9397	18.9309	9	9	9	13.3	13.3	13.3	91.099	0	20.152	178130000
Beta-catenin-like protein 1	A0A087WUB9;Q8WYA6-3;Q8WYA6-2;Q8WYA6-4;Q8WYA6	A0A087WUB9;Q8WYA6-3;Q8WYA6-2;Q8WYA6-4;Q8WYA6	CTNNBL1	20.0771	20.1974	19.5869	18.7977	18.9673	18.7212	20.1089	20.098	20.2659	19.3392	18.4502	19.321	20.1808	20.4604	18.8271	19.0947	19.8335	19.9794	19.8805	19.7401	19.3708	19.2796	17.6048	19.3356	19.5476	19.079	18.916	17.6203	18.1055	17.9204	20.0249	20.3524	20.041	20.0561	18.3116	18.9646	2	2	2	3.5	3.5	3.5	65.702	0	4.2341	44603000
Symplekin	A0A087WUE9;Q92797;M0R3C7;Q92797-2;M0QXP5;M0R1C2;M0R180	A0A087WUE9;Q92797;M0R3C7;Q92797-2	SYMPK	21.0771	21.0315	18.7581	21.2833	18.9774	20.8107	20.2474	20.6761	19.1024	18.5843	19.7078	18.5398	20.9734	21.2984	21.0203	21.4317	20.3324	18.4055	21.1901	21.4021	18.7161	19.1096	20.9312	18.9769	19.2196	19.0625	18.561	18.8951	18.1261	20.3375	20.7149	20.4821	20.0117	19.0822	18.8565	18.1968	8	8	8	12.5	12.5	12.5	117.44	0	13.193	77130000
Retrotransposon-derived protein PEG10	A0A087WZG9;B4DSP0;A0A087WXK2;A0A087WUL4;A0A087WX23;Q86TG7-2;Q86TG7	A0A087WZG9;B4DSP0;A0A087WXK2;A0A087WUL4;A0A087WX23;Q86TG7-2;Q86TG7	PEG10	19.9429	20.0155	20.1576	20.637	19.9117	18.9862	20.2847	20.601	19.7678	18.5273	19.0523	19.4273	19.799	20.0596	20.532	20.4213	20.6162	20.4429	20.116	20.0238	20.1848	19.7593	20.6228	20.5835	18.5839	19.4989	17.9866	19.8868	19.9778	18.245	20.5188	21.3296	19.4279	17.8497	19.6468	19.7344	3	3	3	8.6	8.6	8.6	40.471	0	15.727	59744000
40S ribosomal protein S24	E7ETK0;A0A087WUS0;P62847-2;P62847-3;P62847;P62847-4	E7ETK0;A0A087WUS0;P62847-2;P62847-3;P62847;P62847-4	RPS24	26.343	26.2461	23.4985	22.0824	17.3255	18.8812	25.8841	25.9346	23.5153	23.6161	19.5648	19.1933	26.0375	26.2847	26.2022	26.0902	26.1049	26.1073	26.3283	26.3683	26.0287	26.1381	24.2396	23.0047	25.383	24.5241	19.4647	19.7695	22.495	18.5013	26.8926	26.7071	20.2575	18.0826	20.8028	21.819	5	5	5	35.9	35.9	35.9	15.197	0	59.746	2753900000
Eukaryotic translation initiation factor 5B	A0A087WUT6;O60841	A0A087WUT6;O60841	EIF5B	24.8081	25.0912	20.0143	20.2574	19.2912	22.3431	24.1541	24.7659	20.8039	21.9054	19.0182	23.7978	24.9315	24.8138	23.3847	23.7107	23.2985	22.4504	25.4672	25.3709	24.275	24.3242	21.7341	19.9947	21.7367	22.1332	19.318	19.2314	26.5691	18.3144	24.533	24.2782	18.2037	20.7848	21.9813	18.8033	27	27	27	30.7	30.7	30.7	138.68	0	140.71	877830000
Basigin	A0A087WUV8;P35613-3;P35613-4;P35613-2;P35613;A0A087X2B5;R4GN83;R4GMX5;I3L192	A0A087WUV8;P35613-3;P35613-4;P35613-2;P35613;A0A087X2B5	BSG	23.6903	23.5193	18.8716	18.7696	20.095	20.3752	22.7098	22.4352	21.6406	21.6186	21.1209	18.8416	23.5121	23.2574	22.4934	21.786	21.3692	21.9002	22.8085	23.0044	21.8472	21.4462	19.3747	19.1445	22.6321	21.8079	19.6057	19.7755	17.4936	20.2652	22.9441	23.2648	19.1008	19.1527	19.7377	18.6193	5	5	5	40.2	40.2	40.2	20.542	0	96.822	449080000
Monofunctional C1-tetrahydrofolate synthase, mitochondrial	A0A087WVM4;B7ZM99;Q6UB35;H0Y327;Q6UB35-2;Q5JYA8;Q5JYA3;Q4VXM0;Q4VXM1;Q4VXV2	A0A087WVM4;B7ZM99;Q6UB35	MTHFD1L	25.0214	25.2958	20.7644	22.6423	18.1379	18.885	24.2536	25.1758	24.7693	24.4015	18.9536	21.0703	25.9481	25.8583	25.4524	25.7606	25.5297	26.1683	25.445	24.6318	25.4243	25.2726	20.4599	21.7185	22.1895	19.3422	18.1251	18.8483	22.8469	19.7253	25.9462	25.7626	25.1994	25.1754	22.0073	21.7502	26	26	26	35.8	35.8	35.8	99.31	0	136.92	1459100000
Clathrin heavy chain;Clathrin heavy chain 1	A0A087WVQ6;Q00610-2;Q00610;J3KS13;P53675-2;P53675;A0A087WX41;K7EJJ5;J3KSQ2;J3QL20;J3KRF5;A0A087WV74;A0A087WXH4;F5H5N6	A0A087WVQ6;Q00610-2;Q00610	CLTC	29.776	29.7424	28.9243	28.6882	28.1789	28.1358	29.4003	29.3192	28.9509	28.9278	27.133	26.4658	29.2521	29.2753	29.4134	29.4699	29.4238	29.529	29.228	29.225	29.1059	29.1667	29.2395	29.1895	29.2526	29.3039	28.4107	28.6003	28.7331	28.6748	29.0934	29.0207	29.0366	29.0745	29.1174	28.8978	86	86	86	61.2	61.2	61.2	192.06	0	323.31	26809000000
DNA-directed RNA polymerases I, II, and III subunit RPABC1	A0A087WVZ9;P19388;A0A087WWX0;A0A0A0MQR7;A0A087WVN5	A0A087WVZ9;P19388;A0A087WWX0;A0A0A0MQR7	POLR2E	23.0339	22.9657	19.3557	18.5174	18.5956	18.9748	22.9617	22.5243	21.0465	18.9111	21.402	20.184	23.9447	23.8915	21.2851	21.8747	20.7147	20.9526	23.5105	22.7182	23.8949	23.6981	21.457	20.7397	22.2106	21.8814	20.4193	19.1862	18.7264	18.3086	22.9526	22.9164	20.173	19.4853	22.8959	17.6162	6	6	6	36.4	36.4	36.4	21.459	0	115.97	336370000
TAR DNA-binding protein 43	A0A087WX29;Q13148;B1AKP7;G3V162;A0A087X260;A0A087WYY0;K7EJM5;K7EN94;A0A087WXQ5;A0A087WV68;Q13148-4;A0A087WW61;A0A087WX67;A0A087WXV3;A0A1W2PNU8;A0A087WTZ4;K7EL26;K7EJ99;A0A0A0MSV7;A0A087WYE7;A0A087WZC9	A0A087WX29;Q13148;B1AKP7;G3V162;A0A087X260;A0A087WYY0;K7EJM5;K7EN94	TARDBP	22.7409	23.0341	21.0368	19.517	18.8452	18.0762	22.8692	22.8569	18.4906	21.4737	18.7544	19.2614	23.4634	23.4909	22.7531	22.6649	21.5901	22.4264	22.9103	23.0348	22.7453	23.3209	22.5056	22.8416	19.3056	20.9147	20.5103	19.3257	18.2464	20.2028	22.9489	22.9968	18.4455	19.6057	18.9682	19.0024	7	7	7	35.8	35.8	35.8	26.743	0	323.31	373670000
NADH dehydrogenase [ubiquinone] 1 alpha subcomplex subunit 10, mitochondrial	A0A087WXC5;E7ESZ7;O95299;O95299-2;Q8N1B9;C9J6X0;H7C2W5;H7C1Y7;H7C2X4	A0A087WXC5;E7ESZ7;O95299;O95299-2;Q8N1B9;C9J6X0	NDUFA10	21.6362	20.0024	18.0212	19.199	18.2624	18.8997	21.3809	21.2822	21.8105	21.8756	19.5362	18.4696	22.5948	21.3929	21.8275	21.6977	22.7918	22.5356	21.834	21.4185	22.4549	22.6272	22.3777	22.4632	18.8172	18.5581	19.0776	19.7449	20.2748	20.5161	21.5718	21.9272	19.083	19.7348	19.3635	19.5666	6	6	6	22.5	22.5	22.5	40.836	0	11.072	128990000
60S ribosomal protein L17	A0A087WXM6;J3QQT2;J3KRX5;A0A0A6YYL6;P18621;P18621-3;J3QLC8;A0A0A0MRF8;P18621-2;J3KRB3;A0A087WWH0;J3QS96;A0A087WY81;J3KSJ0	A0A087WXM6;J3QQT2;J3KRX5;A0A0A6YYL6;P18621;P18621-3;J3QLC8;A0A0A0MRF8;P18621-2;J3KRB3;A0A087WWH0;J3QS96	RPL17;RPL17-C18orf32	27.5942	27.7473	25.1337	25.1846	22.8878	22.0034	27.6531	27.8759	25.601	25.7957	22.8579	22.3337	27.7925	27.9352	27.2204	27.1468	27.868	27.6186	27.8091	27.7378	27.5313	27.5475	26.8388	25.9293	26.6523	27.0946	19.8032	21.2251	22.2615	21.601	27.5424	27.7387	22.3292	22.4485	23.6544	24.46	9	9	9	51.5	51.5	51.5	19.586	0	323.31	6236000000
ATPase ASNA1	A0A087WXS7;O43681;K7ERW9	A0A087WXS7;O43681	ASNA1	22.5005	22.4363	21.6325	21.9656	18.3741	17.754	22.1995	22.5503	21.8847	21.7216	18.6283	18.8802	22.1569	22.2949	21.4474	22.3782	22.9318	22.8588	22.0481	22.1142	21.8186	22.28	22.9483	23.0399	21.0192	18.7273	18.9649	19.1571	18.3196	17.6879	22.2927	22.1068	22.1112	17.8358	22.7073	22.939	5	5	5	18.7	18.7	18.7	37.119	0	24.025	292470000
Vacuolar protein sorting-associated protein VTA1 homolog	A0A087WY55;Q9NP79;Q5TGM0;Q9NP79-2	A0A087WY55;Q9NP79	VTA1	21.2356	21.4586	18.2064	18.5089	18.2372	18.5064	21.5689	21.2489	18.3462	18.8021	17.9938	18.6625	21.3352	20.9203	20.6247	20.4126	21.8524	21.6563	21.1482	20.9727	19.5638	20.2495	20.0906	21.5896	19.2446	19.0151	17.6819	18.9818	19.2277	19.119	20.6014	21.1949	19.7052	19.324	20.832	19.2867	3	3	3	12.1	12.1	12.1	31.102	0	6.4481	105570000
AP-2 complex subunit mu	A0A087WY71;E9PFW3;Q96CW1-2;Q96CW1;C9JJ47;C9JTK4;C9JGT8;C9JJD3;C9JPV8	A0A087WY71;E9PFW3;Q96CW1-2;Q96CW1;C9JJ47	AP2M1	21.2137	21.1211	21.4718	18.1908	19.1097	18.0152	21.2763	21.7062	21.2389	21.4254	20.1966	18.9946	21.0412	21.2121	20.7761	20.9197	22.2616	21.3294	21.1711	21.776	21.7709	21.2758	18.1954	22.0773	19.7561	18.9456	19.1171	17.3324	18.7433	21.0784	21.2109	20.6402	17.9664	18.8721	18.4989	19.0049	5	5	5	15	15	15	49.526	0	12.897	128000000
Ubiquitin-conjugating enzyme E2 D2;Ubiquitin-conjugating enzyme E2 D3;Ubiquitin-conjugating enzyme E2 D4;Ubiquitin-conjugating enzyme E2 D1	D6RAW0;D6RFM0;D6RAH7;H9KV45;A0A0A0MQU3;A0A087WY85;P62837-2;P62837;P61077;P61077-2;P61077-3;D6RA11;A0A087WW00;C9J9H9;Q9Y2X8;P51668	D6RAW0;D6RFM0;D6RAH7;H9KV45;A0A0A0MQU3;A0A087WY85;P62837-2;P62837;P61077;P61077-2;P61077-3;D6RA11;A0A087WW00;C9J9H9;Q9Y2X8;P51668	UBE2D3;UBE2D2;UBE2D1;UBE2D4	24.5941	24.6441	23.0941	23.1174	18.8242	18.2677	24.3767	23.877	23.5965	23.3664	22.0665	17.4847	23.9991	23.5762	23.2985	23.642	23.4973	22.9226	23.8363	23.9461	24.1904	24.8103	22.6372	22.3993	22.1174	22.2416	20.0567	19.2776	19.1829	19.0332	24.0106	23.724	22.7822	22.8537	23.0945	23.3044	2	2	2	40.3	40.3	40.3	8.2133	0	6.9058	368150000
MICOS complex subunit MIC27	A0A087WYF7;Q6UXV4;A0A087WUX8	A0A087WYF7;Q6UXV4;A0A087WUX8	APOOL	20.5144	20.8403	19.6196	19.8936	18.6193	19.6626	21.2008	20.9763	19.047	19.9453	20.4252	18.6424	20.6853	21.1014	20.9939	21.6058	20.0007	21.1521	21.3699	20.8899	18.5987	20.3867	18.771	18.2281	20.317	18.0585	18.4742	20.0107	19.0199	19.4623	21.5391	21.888	18.684	20.1367	20.4944	19.5954	5	5	5	28.4	28.4	28.4	29.205	0	6.7094	72650000
ATP-dependent RNA helicase DHX29	A0A087WYN9;Q7Z478	A0A087WYN9;Q7Z478	DHX29	20.6882	21.3752	22.1839	22.3549	18.4853	18.86	20.8516	20.8962	20.4845	20.7411	18.0606	18.107	21.2284	21.7184	20.7088	20.4685	18.628	19.4629	21.2155	22.4779	21.2156	21.2946	18.0335	21.0036	17.6845	20.0026	22.9486	22.7534	20.0868	19.8255	20.9261	20.9301	21.7205	22.3579	21.2735	18.7656	7	7	7	5.3	5.3	5.3	155.29	0	10.693	75239000
Signal recognition particle 19 kDa protein	A0A087WYR0;P09132	A0A087WYR0;P09132	SRP19	20.5601	21.609	19.3625	19.5815	19.3061	18.8862	21.1198	20.8729	19.0582	19.8258	20.4819	18.5936	21.4676	21.3996	21.6325	21.4824	21.4348	21.4323	21.558	21.232	21.6962	21.748	19.1776	17.3485	19.336	18.7893	19.7416	19.3289	19.9473	19.3899	20.8151	21.0911	20.9455	19.208	20.5432	20.6798	2	2	2	22.5	22.5	22.5	13.654	0	129.91	69836000
Tumor protein D54	A0A087WYR3;O43399;O43399-5;O43399-7;A0A087WZ51	A0A087WYR3;O43399;O43399-5;O43399-7;A0A087WZ51	TPD52L2	25.1351	25.3821	22.9741	23.3811	18.096	19.1615	24.9299	24.9502	22.5929	22.9098	18.3335	18.6125	25.2901	25.5031	24.3001	24.14	24.129	23.5736	25.1465	25.0214	24.2402	24.2321	24.471	24.4167	20.8298	20.5455	22.9534	19.8834	19.8906	19.2071	25.3294	25.3115	19.4327	19.076	19.5769	18.3867	11	11	2	54.5	54.5	9.5	23.764	0	323.31	1160700000
UTP--glucose-1-phosphate uridylyltransferase	A0A087WYS1;E7EUC7;Q16851-2;Q16851;C9JNZ1;C9JWG0;C9JVG3;C9JQU9;C9JTZ5;C9JUW1;F2Z3H1	A0A087WYS1;E7EUC7;Q16851-2;Q16851	UGP2	24.2966	23.8902	22.6677	23.6905	19.4503	19.8186	23.8781	23.6878	22.8368	22.4182	18.3787	18.7156	23.9209	23.6241	23.5403	23.4367	23.0974	23.3218	23.4836	24.0711	24.1996	23.8367	21.3694	21.9981	21.6675	18.8048	19.1628	22.3604	18.2196	20.0952	23.561	24.0869	23.7335	24.3095	18.4226	18.9271	13	13	13	29.7	29.7	29.7	56.967	0	197.18	728530000
Prostaglandin E synthase 3	A0A087WYT3;Q15185-4;Q15185;Q15185-3;B4DDC6;Q15185-2	A0A087WYT3;Q15185-4;Q15185;Q15185-3;B4DDC6	PTGES3	25.9395	26.2974	18.0988	18.8137	18.7973	19.5061	26.2873	25.913	20.0031	22.8103	18.9766	19.078	26.4587	26.6234	24.7653	24.0052	24.6232	25.4059	26.3503	26.4887	25.2141	25.3836	23.2908	24.3325	21.696	23.3703	18.7922	19.122	20.5229	18.0582	25.3495	25.5082	18.5638	18.3365	20.2722	19.7279	7	7	7	40.9	40.9	40.9	19.155	0	323.31	2108600000
Ribonucleoprotein PTB-binding 1	A0A087WZ13;E9PAU2;Q8IY67-2;Q8IY67;K7EKR9;Q8IY67-3	A0A087WZ13;E9PAU2;Q8IY67-2;Q8IY67	RAVER1	20.4942	20.5229	18.8567	18.7938	19.1651	19.2316	20.5061	20.4529	20.8258	19.75	19.1476	19.2	19.8002	20.5714	21.1483	20.4421	19.6011	19.205	20.5969	20.8617	19.7686	20.749	20.5971	20.2749	19.0904	18.7516	20.6265	19.6852	18.7506	18.7041	19.933	21.452	19.814	18.979	19.2943	19.359	4	4	4	9.6	9.6	9.6	77.843	0	17.244	74378000
Isocitrate dehydrogenase [NAD] subunit, mitochondrial;Isocitrate dehydrogenase [NAD] subunit beta, mitochondrial	A0A087WZN1;O43837;A0A087X2E5;O43837-2;O43837-3;A0A0D9SG66	A0A087WZN1;O43837;A0A087X2E5;O43837-2	IDH3B	23.2724	23.0181	22.5991	22.3818	19.4005	20.604	22.9361	23.1291	23.1088	23.1306	19.7537	18.9604	22.735	23.2344	23.2932	23.2198	23.1705	22.7878	22.9261	22.9029	23.4985	22.9765	24.1812	23.7833	18.6589	22.6097	23.2961	18.7893	19.1573	18.4099	23.1562	23.0652	20.5872	23.128	23.0834	23.0797	10	10	10	30.5	30.5	30.5	42.41	0	39.125	414140000
Ribosome maturation protein SBDS	A0A087X020;Q9Y3A5;F8WE72	A0A087X020;Q9Y3A5	SBDS	25.1597	24.7578	19.4965	20.0717	19.3751	21.5553	25.12	25.1704	21.4133	22.5467	18.2249	20.6774	25.1898	25.4848	25.4551	25.6614	24.7391	25.0965	25.6326	25.5043	25.5244	25.9579	22.8452	22.4012	20.1958	17.5422	17.9854	20.2232	18.3779	19.0418	25.1129	24.9097	20.5991	19.7025	20.2682	20.3679	14	14	14	54	54	54	28.864	0	140.78	1482800000
Hypoxia up-regulated protein 1	A0A087X054;Q9Y4L1;E9PJ21;A0A087WWI4;K7EQK2;Q9Y4L1-2;J3KTF1;J3QL06;Q9BST8;J3QQH7;J3QLE9;A0A087X214;A0A087WW13;A0A1W2PS94;Q9BXT5	A0A087X054;Q9Y4L1;E9PJ21;A0A087WWI4;K7EQK2;Q9Y4L1-2	HYOU1	25.8644	26.0389	20.9112	22.1621	23.3302	22.6551	25.4099	25.5794	21.4003	20.2821	19.686	18.2276	25.417	25.5768	24.1123	23.777	22.302	20.8089	25.7565	25.0358	24.3173	24.3489	18.7093	20.7036	21.7793	20.7758	18.7298	20.7699	18.1036	22.164	25.8727	25.318	22.1972	21.6551	21.2029	19.1657	31	31	31	41.1	41.1	41.1	104.78	0	323.31	1250100000
Tight junction protein ZO-1	A0A087X0K9;G5E9E7;Q07157-2;G3V1L9;Q07157;H0Y3R8;H0YKB1;H0YLT6	A0A087X0K9;G5E9E7;Q07157-2;G3V1L9;Q07157	TJP1	23.1767	23.8373	19.5432	21.1123	21.158	18.3914	23.6579	23.7775	21.1102	21.4202	18.701	18.1921	23.3016	23.5392	22.772	22.2316	21.8268	20.6679	24.3444	23.9699	22.1739	22.8766	21.1951	21.1382	21.9769	21.0228	17.725	19.1389	18.8187	18.8416	24.3255	24.0325	20.7425	19.3855	20.561	20.3505	18	18	18	14.4	14.4	14.4	187.85	0	76.384	371010000
Sorting nexin-12	A0A087X0R6;Q9UMY4-2;Q9UMY4;Q9UMY4-3	A0A087X0R6;Q9UMY4-2;Q9UMY4;Q9UMY4-3	SNX12	24.6757	24.8432	23.0272	23.3737	18.8715	20.7472	24.1196	24.3883	23.158	22.9689	23.4505	22.8682	25.1621	25.0123	23.8859	24.2522	23.9046	23.772	24.5358	24.5997	24.4587	24.8924	23.7065	23.732	23.3507	23.6258	21.4577	22.3827	18.2119	20.0111	24.411	24.7695	21.1037	19.6905	22.1398	22.2964	9	7	7	58.7	54.7	54.7	19.825	0	42.106	732200000
Heterogeneous nuclear ribonucleoprotein M	A0A087X0X3;P52272-2;P52272;M0QZM1;M0R2I7;M0R019;M0R2T0;M0QYQ7;M0R0N3;M0QY96;M0QYL3;M0R0Y6	A0A087X0X3;P52272-2;P52272;M0QZM1	HNRNPM	26.2433	26.4542	23.6189	24.4279	21.8121	21.0767	26.1815	26.3197	23.5992	25.2726	21.8757	20.5777	26.9612	27.0349	25.9559	25.9799	26.1932	26.0948	26.9661	26.6105	26.0878	26.1446	24.1193	22.9365	23.1352	23.6174	22.5019	22.5934	20.5415	20.6158	25.9882	26.1341	20.0521	20.6763	20.5161	21.5956	28	28	28	46	46	46	77.569	0	241.94	4422500000
NADH dehydrogenase [ubiquinone] 1 alpha subcomplex subunit 5	A0A087X1G1;H7BYD0;Q16718-2;Q16718;F8WAS3;C9IZN5;A0A087WXR5	A0A087X1G1;H7BYD0;Q16718-2;Q16718;F8WAS3;C9IZN5	NDUFA5	22.554	23.1077	21.3125	21.3635	18.7956	20.9384	20.9346	21.0561	21.1023	21.0885	20.4449	21.4652	21.1447	20.7627	19.6585	17.7342	20.3265	19.9969	21.477	21.6112	21.2285	21.0054	19.5732	21.0949	20.1119	18.7036	19.1621	19.1717	21.6618	19.735	22.765	22.1304	21.2197	21.103	18.0235	20.1078	4	4	4	45.5	45.5	45.5	11.965	0	11.556	49161000
	A0A087X1U6	A0A087X1U6	EPPK1	28.8257	28.6368	28.3154	28.1799	26.4105	25.6011	28.8077	28.8026	28.0315	28.0205	24.4493	25.1283	28.6112	28.6667	28.5878	28.5029	28.5745	28.458	28.547	28.5992	28.6536	28.6132	28.1625	28.2084	28.3881	28.1899	26.3464	26.0818	26.6861	26.1155	28.8645	28.9505	28.2941	28.078	25.3198	26.6373	125	117	0	67.2	59.9	0	555.65	0	323.31	15654000000
Proteasome activator complex subunit 2	A0A087X1Z3;Q9UL46;H0YM70;H0YKU2	A0A087X1Z3;Q9UL46;H0YM70	PSME2	20.7729	22.0024	18.4602	19.5105	18.0763	18.0141	23.0172	22.9222	21.9024	22.1543	18.8436	18.8111	22.3001	21.8471	22.495	22.7989	22.8101	23.4957	22.845	22.2455	23.1769	22.3991	19.5369	21.8008	18.9982	19.7765	20.3462	17.9629	20.0495	19.893	22.4516	22.2865	17.9824	19.6305	21.3971	20.1028	8	8	8	39.8	39.8	39.8	29.126	0	75.938	231790000
AP-2 complex subunit beta	A0A087X253;P63010;P63010-2;P63010-3;A0A087WYD1;A0A087WU93;A0A087WZQ6;K7EJ01;H7C034;K7EJX1;K7EN71;K7ERB2;A0A087WXS3;K7EKZ5	A0A087X253;P63010;P63010-2;P63010-3;A0A087WYD1;A0A087WU93;A0A087WZQ6	AP2B1	25.9259	25.9254	22.6795	21.4753	18.4932	21.3493	23.7381	23.7995	21.6323	22.7276	23.065	21.8692	25.8971	25.8135	24.1711	24.1556	24.4335	23.9086	25.376	25.5012	25.2986	25.0935	24.1197	23.0669	22.6281	22.6682	21.3791	22.2054	21.1376	19.6161	25.5232	25.3077	21.8261	22.7185	22.2287	22.4765	26	26	15	34.5	34.5	20.7	101.33	0	323.31	1361800000
39S ribosomal protein L45, mitochondrial	A0A087X2D5;Q9BRJ2;A0A0G2JMS5;A0A087WU62	A0A087X2D5;Q9BRJ2;A0A0G2JMS5;A0A087WU62	MRPL45	20.9862	21.6623	21.0303	20.1705	19.1058	18.9496	20.5821	20.9264	21.9958	19.9344	19.5118	18.0556	20.8801	21.5209	23.5754	22.2727	22.0888	22.4247	22.2754	21.1115	23.8247	22.3016	17.6011	19.5532	16.1693	18.6798	17.8801	19.2221	18.711	17.6692	21.6091	19.9174	19.1256	19.8264	18.1154	18.7049	6	6	6	20.6	20.6	20.6	35.29	0	10.022	144850000
E3 ubiquitin-protein ligase HECTD1	A0A087X2H1;Q9ULT8;H0YJP0;G3V4V5;A0A087WVU6;H0YJD4	A0A087X2H1;Q9ULT8;H0YJP0;G3V4V5	HECTD1	21.5597	20.7726	18.2471	18.2339	21.2151	18.8735	21.0683	21.077	18.3379	20.2125	18.5891	18.7534	20.9014	21.1397	21.157	20.8576	21.46	19.5085	21.5375	21.061	21.4131	21.4305	21.3508	21.3302	22.1497	22.017	18.9474	18.3987	22.8301	18.3674	21.4392	20.868	19.5599	19.5676	20.1524	20.2964	8	8	8	3.6	3.6	3.6	289.63	0	8.4364	107320000
26S protease regulatory subunit 10B	A0A087X2I1;P62333;H0YJC0;H0YJS8;H0YJX2;H0YJE9;H0YJT1	A0A087X2I1;P62333;H0YJC0	PSMC6	23.391	23.8636	22.5957	22.6238	20.1385	19.1429	23.7585	23.9476	22.3155	17.804	19.114	19.4261	24.2987	24.2684	23.0446	22.1031	23.2274	23.3292	24.5031	24.1345	23.4661	23.5024	22.1202	23.3385	22.9713	21.9835	19.4459	19.6942	19.4243	23.1372	23.557	24.3159	18.6838	19.0495	19.6332	22.9332	12	12	12	37.5	37.5	37.5	45.796	0	134.43	794130000
E3 ubiquitin-protein ligase RNF114	A0A096LNV3;A0A096LP02;Q9Y508-2;Q9Y508;A0A096LNT1;A0A096LNN8;A0A096LPF9	A0A096LNV3;A0A096LP02;Q9Y508-2;Q9Y508	RNF114	21.9538	21.6567	24.2098	24.0264	22.2135	24.0189	21.2532	21.374	24.6481	24.7594	25.0712	25.2248	22.9548	23.3738	23.7505	23.6476	23.8062	23.7374	23.3133	23.7302	23.03	23.0908	25.633	25.4315	18.8324	20.6801	19.1345	18.4636	19.6996	19.5651	20.2853	20.6328	19.8067	18.8642	23.9946	24.5243	5	5	5	28.2	28.2	28.2	20.885	0	10.305	336220000
Probable peptidyl-tRNA hydrolase	A0A096LP22;Q86Y79;A0A096LP34;C9J7Z1	A0A096LP22;Q86Y79;A0A096LP34;C9J7Z1	PTRH1	20.3552	20.7407	20.7036	19.7931	18.0399	19.9648	20.0868	20.0804	19.8402	20.2202	19.7539	19.0342	20.205	20.7849	20.9284	19.339	20.2687	20.4653	20.5993	20.7005	20.4417	20.0397	20.6151	20.0438	20.3699	20.904	19.2851	17.2647	18.0793	19.7606	20.3982	20.6348	18.9902	19.8853	20.4821	18.0869	2	2	2	20.3	20.3	20.3	18.43	0	5.8347	39825000
ES1 protein homolog, mitochondrial	A0A096LPI6;A0A0B4J2D5;P30042;A0A096LNH5;H7C2G3;A0A0B4J2H4;H7C1F6;P30042-2;A0A096LP73;F2Z2Q0;A0A096LP12;A0A096LNJ1	A0A096LPI6;A0A0B4J2D5;P30042;A0A096LNH5;H7C2G3;A0A0B4J2H4;H7C1F6;P30042-2;A0A096LP73;F2Z2Q0;A0A096LP12	C21orf33	23.8337	23.4558	21.2352	20.6512	20.359	18.4511	23.6903	23.0401	21.7305	22.126	20.0602	18.0287	23.0925	23.4471	21.911	22.2712	22.1308	22.1617	23.6457	22.8302	20.6928	20.2392	21.7792	21.5917	22.9082	22.3858	19.0694	19.0473	20.366	19.5488	22.6995	22.8444	18.4474	20.4337	17.7425	18.3038	8	6	6	41.6	32.3	32.3	30.376	0	114.63	317160000
Pyrroline-5-carboxylate reductase;Pyrroline-5-carboxylate reductase 3	A0A0A0MQS1;Q53H96-2;Q53H96;F8WEI0;B5MD87	A0A0A0MQS1;Q53H96-2;Q53H96;F8WEI0;B5MD87	PYCRL	20.8925	21.2186	19.5835	18.4197	17.9978	17.4385	20.2355	19.7452	19.2813	19.6146	19.6557	19.1362	20.4822	20.1152	19.528	19.5912	19.7265	20.2878	20.2501	20.1578	19.6881	19.8595	19.4025	18.898	18.9578	18.0476	18.5103	19.3755	19.7805	19.9273	19.8603	20.1464	19.2846	18.2979	20.5136	19.2397	2	2	2	8.4	8.4	8.4	29.892	0	8.7025	58219000
WD repeat-containing protein 18	U3KQC1;K7EIR0;A0A0A0MQU0;Q9BV38;K7EML4	U3KQC1;K7EIR0;A0A0A0MQU0;Q9BV38;K7EML4	WDR18	20.3851	20.764	18.9834	18.9554	18.677	19.4586	20.4573	20.4644	18.9166	18.7619	18.6212	19.8917	20.6582	20.4229	17.9967	20.7193	21.2138	21.0409	20.4837	20.4428	20.3152	20.7529	19.1546	17.2457	20.3849	19.2309	19.2798	17.9694	20.0082	19.5765	20.5031	20.4409	19.611	18.1534	19.1801	19.9977	2	2	2	4.8	4.8	4.8	43.237	0	3.5447	69355000
Voltage-dependent anion-selective channel protein 2	A0A0A0MR02;P45880-2;P45880;P45880-1;Q5JSD2;Q5JSD1;A2A3S1	A0A0A0MR02;P45880-2;P45880;P45880-1;Q5JSD2;Q5JSD1	VDAC2	26.0411	25.8327	23.6105	22.8796	22.0163	20.2629	25.5464	25.504	17.8073	19.6881	19.1429	18.6061	25.5197	25.309	25.6337	25.9875	25.1595	25.1805	25.6162	25.5682	25.257	25.0641	24.3398	24.5001	23.812	24.3611	22.6191	24.452	22.984	22.6499	25.5162	25.6212	22.1691	19.5578	21.9572	23.0595	10	10	10	40.4	40.4	40.4	30.348	0	249.03	2019500000
Sorting nexin-6;Sorting nexin-6, N-terminally processed	A0A0A0MRI2;Q9UNH7;Q9UNH7-2;G3V5X9;G3V2U1;H0YJF8;G3V4Z5	A0A0A0MRI2;Q9UNH7;Q9UNH7-2;G3V5X9	SNX6	22.1657	21.7445	19.2069	18.0593	20.277	18.4263	21.76	21.7378	18.5349	19.2949	18.6464	18.7404	21.1408	21.664	21.8059	21.8709	21.7329	19.9886	21.8643	21.8709	19.02	21.1199	18.8163	19.1312	18.6355	18.9977	18.1186	18.9986	19.077	18.8601	22.1995	22.2085	19.015	18.5177	19.5854	19.0993	5	5	4	12.2	12.2	9.8	47.804	0	9.5569	153500000
Protein-L-isoaspartate O-methyltransferase;Protein-L-isoaspartate(D-aspartate) O-methyltransferase	F6S8N6;A0A0A0MRJ6;H7BY58;P22061;P22061-2;F8WDT3;F8WAV5;F8WAX2;H7C4X2;C9J0F2	F6S8N6;A0A0A0MRJ6;H7BY58;P22061;P22061-2	PCMT1	25.7624	25.4803	22.896	22.9805	23.3637	23.3584	25.8843	25.8238	22.9169	23.4618	23.318	23.2871	25.38	25.4071	24.5701	24.3852	25.017	24.4273	25.1438	25.481	24.5952	24.0981	20.3759	22.8481	23.0513	24.3806	23.1191	23.1559	22.9667	23.188	25.9489	26.0475	22.4157	21.7254	20.5761	23.1255	10	10	10	49.2	49.2	49.2	26.626	0	121.97	1475600000
Nucleolar and coiled-body phosphoprotein 1	A0A0A0MRM9;Q14978;Q14978-2;S4R349;S4R402;S4R3C2	A0A0A0MRM9;Q14978;Q14978-2	NOLC1	23.9035	24.3659	19.5764	21.0938	19.6878	18.6707	25.5067	25.3547	23.7911	23.9227	20.331	20.4207	25.0618	25.5004	22.8124	20.7775	21.5395	22.0369	26.512	26.0514	24.9745	24.4626	19.39	20.6968	21.2279	21.0178	20.339	20.7571	17.7703	20.938	24.901	24.0202	21.8478	21.4535	19.142	21.7361	14	14	1	19.9	19.9	3.2	74.543	0	33.264	971540000
U1 small nuclear ribonucleoprotein C	A0A0A0MRR7;P09234;Q5TAL2	A0A0A0MRR7;P09234;Q5TAL2	SNRPC	21.9473	21.6733	20.21	18.1055	19.5465	19.2745	20.5442	21.0787	20.5792	19.1936	17.9407	18.9578	21.0837	21.0856	21.963	21.9118	19.2557	21.2579	21.3237	22.0877	22.5849	22.7677	19.7926	18.9229	18.9175	18.2731	18.5023	19.5536	17.9397	18.9912	22.0201	22.1181	19.6593	19.4215	19.5184	18.2359	2	2	2	11.7	11.7	11.7	19.687	0	16.257	114520000
Ribosome-binding protein 1	A0A0A0MRV0;Q9P2E9-3;Q9P2E9-2;Q9P2E9;A0A087WVV2;F8W7S5;A0A087WU26;A2A2S5;V9GY78	A0A0A0MRV0;Q9P2E9-3;Q9P2E9-2;Q9P2E9;A0A087WVV2;F8W7S5	RRBP1	23.6399	24.6029	18.4278	18.6283	18.7135	19.3237	23.8882	23.6716	19.4692	19.2466	18.6865	18.6984	24.591	24.5684	22.5701	22.6873	20.7336	17.2934	24.3242	24.6309	22.3907	22.5054	19.2696	19.1464	22.2126	22.2787	18.3795	20.1045	18.8184	18.8413	24.2883	23.9459	20.5934	20.6775	21.3019	19.7387	22	22	22	21	21	21	152.45	0	306.11	501040000
Aprataxin	F8W6G5;A0A0A0MRW7;Q7Z2E3-3;Q7Z2E3-9;Q7Z2E3-11;Q7Z2E3-8;Q7Z2E3-7;Q7Z2E3;C9JZ40;Q7Z2E3-13;Q7Z2E3-5;Q7Z2E3-10;F8WBD6;E7EUY4;F8WBM3;Q6JV79;E7EVB7;C9J8U3;Q7Z2E3-12;Q7Z2E3-6;Q7Z2E3-2;Q7Z2E3-4	F8W6G5;A0A0A0MRW7;Q7Z2E3-3;Q7Z2E3-9;Q7Z2E3-11;Q7Z2E3-8;Q7Z2E3-7;Q7Z2E3;C9JZ40;Q7Z2E3-13;Q7Z2E3-5;Q7Z2E3-10	APTX	19.8662	20.1771	20.5136	20.5639	18.1712	18.5153	21.8545	21.9166	23.024	22.7844	19.617	18.9589	20.4237	20.2448	21.0451	21.6505	21.2018	18.5033	19.9519	20.1111	19.3136	19.0159	18.1639	19.7704	17.8794	18.9036	19.2443	19.5049	19.7865	19.2926	19.5541	19.7473	19.6823	20.0399	18.5589	18.9887	3	3	3	18.7	18.7	18.7	22.763	0	6.7977	61222000
Ig gamma-1 chain C region	A0A0A0MS08;P01857;A0A0A0MS07	A0A0A0MS08;P01857;A0A0A0MS07	IGHG1	18.6104	15.9261	19.2242	19.7399	18.9465	20.1136	18.1835	18.1732	19.5288	18.7122	18.3645	20.1575	18.4206	17.456	18.0421	17.4167	28.2048	28.0622	18.9556	20.7919	18.8948	20.1599	18.3278	20.1084	19.5272	19.6112	18.8094	18.856	21.5478	21.5463	19.0975	19.0201	25.4978	25.7071	25.3121	25.3909	10	10	4	32.1	32.1	15.5	43.911	0	90.795	546700000
Sideroflexin;Sideroflexin-3	A0A0A0MS41;A0A1P0AYU5;Q9BWM7;S4R3N9	A0A0A0MS41;A0A1P0AYU5;Q9BWM7;S4R3N9	SFXN3	22.4489	22.4696	19.2086	18.7478	17.8212	17.9497	22.1735	22.2037	22.5735	22.5748	18.4831	19.4093	22.4415	22.0937	22.7119	23.1305	23.495	23.0851	21.3361	21.695	22.9225	22.7823	23.5432	22.1663	20.0454	17.8276	17.8648	19.8874	19.3617	20.1852	21.652	21.6862	19.8571	22.2968	22.6924	19.3872	9	9	9	34	34	34	35.503	0	20.675	249990000
Hydroxyacyl-coenzyme A dehydrogenase, mitochondrial	A0A0A0MSE2;A0A0D9SFP2;E9PF18;Q16836;Q16836-3;Q16836-2;A0A1W2PQV5;A0A1W2PNM1;A0A1W2PQC2;A0A1W2PRT2;A0A1W2PQ78;A0A1W2PQ55;A0A1W2PP40	A0A0A0MSE2;A0A0D9SFP2;E9PF18;Q16836;Q16836-3;Q16836-2;A0A1W2PQV5;A0A1W2PNM1;A0A1W2PQC2;A0A1W2PRT2;A0A1W2PQ78	HADH	23.7406	23.4615	18.7477	22.7771	23.2968	22.5793	22.9986	22.9042	23.1615	23.1201	20.3848	19.6087	23.3903	23.5087	23.4368	23.8423	23.9541	23.6288	23.3565	23.409	23.7643	23.4566	23.3924	23.208	21.7123	22.0384	23.0444	22.8812	19.5631	22.2979	22.8867	23.7798	19.5447	22.5763	19.1138	23.0591	8	8	8	41.6	41.6	41.6	34.594	0	42.123	639940000
Four and a half LIM domains protein 2	J3KNW4;A0A0A0MSG2;Q14192	J3KNW4;A0A0A0MSG2;Q14192	FHL2	25.2372	25.3452	26.2195	26.1085	19.6398	22.1324	24.3527	24.4596	23.0998	22.5354	18.5414	18.5716	25.2672	24.7809	23.7397	24.1222	23.6561	23.9962	25.0096	25.191	24.6475	25.1624	26.4875	26.2205	21.6218	18.4894	23.0394	20.0333	23.0939	22.8464	24.4333	24.2452	23.503	23.6623	24.1104	23.9034	5	5	5	12.3	12.3	12.3	44.205	0	53.488	1106900000
Torsin-1A-interacting protein 1	A0A0A0MSK5;J3KN66;Q5JTV8;Q5JTV8-3;H0Y4R4;H0YD16;H0YDU3	A0A0A0MSK5;J3KN66;Q5JTV8;Q5JTV8-3;H0Y4R4	TOR1AIP1	21.985	21.7216	19.4877	19.3303	18.5141	20.1459	21.9845	21.822	17.7077	19.2296	18.8102	19.0799	21.8182	21.9789	21.4584	20.9591	20.538	19.0495	21.9029	21.6998	21.5172	20.535	19.1699	17.7821	18.877	20.3467	19.1041	18.8571	19.7328	19.2243	21.6402	21.5285	19.1029	20.412	18.1974	18.7046	5	5	5	13.6	13.6	13.6	52.406	0	109.15	159490000
Aldo-keto reductase family 1 member C3	A0A0A0MSS8;P42330;S4R3Z2;P42330-2;S4R3D5	A0A0A0MSS8;P42330;S4R3Z2;P42330-2	AKR1C3	27.0894	26.9847	26.7176	25.7437	22.7942	21.6932	26.9162	26.8716	25.9106	25.6963	23.1585	22.8044	26.8995	26.8204	27.4143	27.3481	27.2764	27.727	27.0659	27.1046	27.3283	27.5776	26.832	26.1469	24.3838	23.6063	23.8565	23.9764	23.7737	24.4437	27.2307	27.2173	24.0377	24.0498	24.2735	22.5062	18	18	11	68.1	68.1	50.5	36.867	0	323.31	6157300000
Phosphatidylinositol transfer protein beta isoform	A0A0A0MSW4;P48739;P48739-2;P48739-3;B3KYB6;B3KYB7	A0A0A0MSW4;P48739;P48739-2;P48739-3;B3KYB6;B3KYB7	PITPNB	22.7409	22.6462	20.3	23.011	18.3056	18.8427	22.7058	22.5804	23.7032	23.8841	18.2242	18.0478	22.271	22.4466	23.05	21.8539	23.3479	23.6101	22.4708	22.2078	22.1692	22.7056	23.0017	23.5787	22.8518	19.1686	20.4138	23.1598	19.2378	18.5603	22.4836	22.6109	18.7922	17.3015	23.0554	18.9401	6	6	6	28.4	28.4	28.4	31.581	0	12.798	421840000
Transcription activator BRG1	Q9HBD4;A0A0A0MT49;P51532-5;P51532-2;P51532-3;P51532-4;P51532;K7EP28;A0A0U1RRG6;A0A0U1RRF5;A0A0U1RRD6;A0A0U1RRF8;A0A0A0MSS5;F6UH26;A0A0U1RQU0;A0A0U1RR09;F6XE55;A0A0U1RQE1;A0A0U1RQW7;A0A0U1RRN2;B1ALG1;A0A0U1RR83;A0A0U1RQX3;F6T8Q0;B1ALG2;A0A0U1RR26;B4DNT1;B1ALF6	Q9HBD4;A0A0A0MT49;P51532-5;P51532-2;P51532-3;P51532-4;P51532	SMARCA4	23.917	23.7048	21.9325	21.3102	21.14	21.4437	24.3796	24.2967	23.1555	23.1097	18.0894	19.4359	23.7174	23.4878	22.8472	21.966	23.1103	23.5945	23.7366	23.693	21.9421	22.8691	22.5389	22.934	20.1467	22.2125	21.025	20.3148	21.112	21.75	23.3863	23.1722	18.3125	19.5613	22.0149	21.6577	20	20	11	14.2	14.2	8	188.15	0	120.03	453060000
Isovaleryl-CoA dehydrogenase, mitochondrial	A0A0A0MT83;P26440-2;P26440;H0YKV0;H0YN10;H7C4G6;H0YLC3	A0A0A0MT83;P26440-2;P26440;H0YKV0;H0YN10;H7C4G6	IVD	20.908	21.0662	19.4157	19.9488	19.9153	19.2489	21.7095	20.7593	20.8633	21.57	18.652	19.9776	21.0654	21.3628	21.7321	21.817	21.5189	21.8877	21.0278	20.9555	22.08	22.2168	21.9622	22.006	20.2342	21.9874	22.0864	22.1686	19.513	18.7868	21.242	21.1651	19.374	21.8023	21.8365	19.905	3	3	3	9.2	9.2	9.2	46.65	0	5.5674	97238000
WD repeat-containing protein 36	A0A0A0MTB8;Q8NI36	A0A0A0MTB8;Q8NI36	WDR36	23.0738	21.9065	21.2315	21.7513	19.6421	17.7217	20.1192	20.4984	20.4648	20.8026	19.4319	20.5198	21.4339	20.439	22.4619	22.4329	21.0276	18.9971	21.8326	22.1564	20.973	21.9331	19.3843	19.0327	18.6038	17.6999	18.4504	19.2859	19.3903	19.8313	21.0603	20.1215	22.0075	21.5536	18.6533	19.2787	10	10	10	13.4	13.4	13.4	99.365	0	14.588	112690000
E3 ubiquitin-protein ligase RNF213	A0A0A0MTR7;A0A0A0MTC1;Q63HN8;Q63HN8-4	A0A0A0MTR7;A0A0A0MTC1;Q63HN8;Q63HN8-4	RNF213	22.3027	22.0018	18.9769	19.3828	18.4123	18.95	20.9076	20.4774	19.924	19.5232	19.8155	19.5838	20.6145	20.94	19.2179	19.4222	18.5757	21.6229	20.6019	20.5365	19.897	18.9963	21.2809	21.1807	20.1184	20.775	19.0239	17.3344	19.4793	20.9321	19.1535	19.6749	20.8408	19.1683	19.9456	20.559	5	5	5	1.6	1.6	1.6	591.4	0	7.1782	59830000
LIM domain only protein 7	E9PMS6;A0A0A0MTE2;E9PMT2;F8WD26;J3KP06;Q8WWI1-3;Q8WWI1-5;Q8WWI1-4;Q8WWI1-2;Q8WWI1;E9PMP7;H0Y424;H0YDQ3;H0YDG6;H0YE95;E9PLU6;E9PK58;E9PJ10;U3KQE6;E9PRE3;E9PRJ0	E9PMS6;A0A0A0MTE2;E9PMT2;F8WD26;J3KP06;Q8WWI1-3;Q8WWI1-5;Q8WWI1-4;Q8WWI1-2;Q8WWI1;E9PMP7;H0Y424	LMO7	24.1257	24.0695	20.8737	21.8898	19.3571	18.5781	23.3556	23.6	22.3075	20.881	20.3313	19.1082	23.9991	23.6637	23.3111	22.4896	21.6216	21.9805	24.3575	24.9476	23.0485	23.2239	21.4741	18.6538	19.7634	21.1361	19.8369	18.3762	19.4947	19.3022	24.6544	24.2055	18.4064	17.8591	19.548	20.1813	18	18	18	16.5	16.5	16.5	145.42	0	90.226	472550000
Integrin-linked protein kinase	A0A0A0MTH3;Q13418;Q13418-2;Q13418-3;A0A087WWY6;E9PQ52;A0A087WW45	A0A0A0MTH3;Q13418;Q13418-2;Q13418-3	ILK	23.9427	23.9601	21.6128	20.6502	19.3086	18.8417	23.6119	23.9987	22.671	21.4956	19.5035	18.9216	24.5268	24.5764	23.4959	22.5964	23.0396	23.45	24.2035	24.6901	22.6185	22.8238	20.5232	21.0122	21.9968	21.0682	19.0874	19.6245	18.3679	19.4016	23.4593	23.916	20.2924	20.294	20.3344	18.2852	12	12	12	27.5	27.5	27.5	54.611	0	35.908	750170000
Glucose-6-phosphate isomerase	A0A0A0MTS2;P06744;P06744-2;K7EQ48;A0A0J9YXP8;A0A0J9YX90;A0A0J9YYH3;K7EPY4;K7EP41;K7ELR7;K7ENA0;K7ERK8;K7ERC6;K7EIL4;K7ESF4;Q8N196	A0A0A0MTS2;P06744;P06744-2;K7EQ48;A0A0J9YXP8;A0A0J9YX90;A0A0J9YYH3	GPI	27.8689	28.1086	27.2692	27.1018	24.7377	23.7462	27.559	27.2562	26.9251	27.0495	22.2452	23.7908	27.4647	27.3427	27.5168	27.5725	27.3812	27.2091	27.8174	27.5743	27.6516	27.4924	27.259	27.2113	26.7548	26.7283	25.919	25.4422	24.7695	24.6323	27.6817	27.5945	26.6033	26.3445	26.5763	26.6366	22	22	17	45.9	45.9	34	64.824	0	323.31	9664200000
Transmembrane emp24 domain-containing protein 7	A0A0A6YYA0;Q86XR7-2;Q9Y3B3-2;Q9Y3B3;G3V2Y2	A0A0A6YYA0;Q86XR7-2;Q9Y3B3-2;Q9Y3B3;G3V2Y2	TMED7-TICAM2;TMED7	23.3786	23.0075	18.8918	19.8972	19.2725	19.59	22.9441	23.2988	18.977	21.1644	20.3987	17.0383	23.2411	22.9251	22.2397	22.2702	22.1228	22.3913	22.6089	22.9211	19.3659	21.5278	17.2981	19.9656	22.7139	18.7674	18.8292	18.7664	18.0284	18.9755	22.5443	22.795	20.2591	18.0527	19.8771	19.6152	2	2	2	11.7	11.7	11.7	21.233	0	54.441	233950000
E3 ubiquitin-protein ligase ZFP91	A0A0A6YYC7;Q96JP5-2;Q96JP5;H3BTR0	A0A0A6YYC7;Q96JP5-2;Q96JP5	ZFP91-CNTF;ZFP91	18.8395	20.1553	19.7141	20.2066	18.9749	18.178	19.4329	19.6999	23.4495	23.462	20.7062	21.0918	18.5909	18.2492	19.2759	18.9856	18.9695	19.0506	19.3188	19.4181	18.6698	19.1576	19.693	19.1021	18.8225	18.2481	19.1873	18.4643	17.0514	19.3581	19.2181	19.3202	20.3502	20.2676	20.335	18.8932	3	3	3	8.3	8.3	8.3	59.57	0	9.0725	24191000
UPF0562 protein C7orf55;Putative RNA-binding protein Luc7-like 2	A0A0A6YYJ8;Q96HJ9-2;Q9Y383-3;Q9Y383-2;A8MYV2;Q9NQ29-2;Q9NQ29-3;Q9NQ29;B8ZZ10;B8ZZ12;B8ZZ09	A0A0A6YYJ8;Q96HJ9-2;Q9Y383-3;Q9Y383-2	LUC7L2;C7orf55	23.1602	23.394	18.856	19.3402	20.0352	21.145	24.9063	25.0272	20.4994	20.6442	19.1905	17.682	24.9401	24.729	22.904	23.8307	21.2032	20.3348	25.7195	25.6192	22.6233	22.851	19.2617	18.9047	19.439	19.0189	20.7379	19.352	20.2161	19.0343	24.9291	24.454	17.7406	19.5642	18.4224	18.7125	10	10	0	22.3	22.3	0	54.223	0	198.85	707540000
Coronin;Mitochondrial import inner membrane translocase subunit TIM16	I3L1U7;I3L0X9;I3L3T0;P57737-3;A0A0A6YYL4;Q9Y3D7;A0A0B4J298	I3L1U7;I3L0X9;I3L3T0;P57737-3;A0A0A6YYL4;Q9Y3D7	PAM16;CORO7-PAM16	24.3775	24.5287	18.712	17.2198	20.2351	18.9314	23.0448	22.876	20.4058	18.7309	19.1792	19.2248	22.3134	22.5524	21.6142	21.4429	20.9986	20.9706	22.6925	22.9341	23.3145	23.4471	18.4031	21.8861	18.5137	19.6589	18.5101	20.132	17.9922	18.4117	23.308	23.2691	19.3717	18.5877	17.9831	19.8655	5	5	5	49.6	49.6	49.6	14.013	0	16.022	129120000
N-alpha-acetyltransferase 15, NatA auxiliary subunit	A0A0B4J1W3;Q9BXJ9;Q9BXJ9-4;Q6N069;Q6N069-5;Q6N069-4;Q6N069-3;Q6N069-2	A0A0B4J1W3;Q9BXJ9;Q9BXJ9-4	NAA15	22.8029	23.3248	21.7198	18.8205	22.1961	21.8546	22.8993	23.2918	20.1856	18.203	19.0558	18.8281	22.7148	22.9601	22.1475	22.314	22.7271	22.3426	21.8463	22.0363	22.6368	21.9007	22.2126	23.5026	19.5807	22.609	20.9601	20.9091	20.7977	20.1128	22.3564	22.0311	18.6471	18.6839	18.7793	17.5715	12	12	12	14.3	14.3	14.3	101.2	0	22.611	332600000
Serine/arginine-rich splicing factor 7	A0A0B4J1Z1;C9JAB2;Q16629-3;Q16629-2;Q16629-4;Q16629;F8WEA1	A0A0B4J1Z1;C9JAB2;Q16629-3;Q16629-2;Q16629-4;Q16629	SRSF7	23.8866	24.5791	21.333	21.4494	18.5942	18.9103	24.7813	24.8952	21.6498	21.6041	19.0264	19.4787	25.0371	25.1321	24.3609	23.5082	21.1	23.0302	25.1982	25.2198	24.9769	24.5416	20.4636	18.9527	20.2168	19.7161	18.3729	17.9432	20.2005	18.0256	26.5643	24.946	19.1703	19.6006	18.9914	18.9997	8	8	7	51.1	51.1	51.1	15.763	0	104.35	1107900000
Lysozyme;Lysozyme C	F8VV32;A0A0B4J259;P61626	F8VV32;A0A0B4J259;P61626	LYZ	23.0917	19.9908	24.6761	24.9884	26.8458	26.8894	20.012	18.5821	25.0122	25.1684	25.901	24.8227	27.2738	27.0763	22.9918	22.3575	24.4561	24.2443	23.2539	22.6627	23.6161	23.8514	25.5513	26.0037	20.3957	24.6094	24.9078	24.2864	27.8186	27.3394	19.6244	18.5663	31.6224	31.4034	26.8737	26.9753	6	6	6	45.2	45.2	45.2	11.488	0	60.106	1759000000
Tubulin beta-3 chain	A0A0B4J269;Q13509;Q13509-2;G3V2A3;G3V5W4;G3V2R8;G3V3R4;G3V2N6;G3V542	A0A0B4J269;Q13509;Q13509-2	TUBB3	22.9877	22.7459	22.0813	21.8123	19.0307	19.9222	22.5913	23.3049	18.6477	22.249	19.5146	18.6074	22.2779	22.6634	22.6961	22.4912	22.76	22.6362	22.7801	22.7118	21.8835	21.993	22.6715	17.4018	21.4388	21.8251	19.5371	19.305	18.1169	18.878	22.5302	22.6499	19.272	22.1028	19.0867	19.9103	20	5	5	28.2	10.2	10.2	88.381	0	123.26	315230000
Translationally-controlled tumor protein	Q5W0H4;A0A0B4J2C3;P13693;J3KPG2;P13693-2;E9PJF7;H0YCX0;Q56UQ5;Q9HAU6	Q5W0H4;A0A0B4J2C3;P13693;J3KPG2;P13693-2;E9PJF7;H0YCX0	TPT1	27.2594	27.2418	24.4541	24.5441	22.6585	19.3352	27.1793	27.2009	23.6759	23.2045	23.1592	20.5837	27.506	27.6824	26.3273	26.5202	26.9124	26.8799	27.2312	27.1929	26.6024	25.956	26.1735	26.2332	25.4977	25.7046	24.3272	24.7036	19.3506	19.7093	27.5324	27.6106	23.4461	22.035	23.7979	24.4431	8	8	8	45.2	45.2	45.2	21.525	0	263.48	4554900000
Periodic tryptophan protein 2 homolog	A0A0B4J2E5;Q15269;C9J544	A0A0B4J2E5;Q15269	PWP2	22.2249	22.2629	19.0361	18.8495	18.8985	19.4696	20.69	20.1964	21.0624	21.0944	18.6507	18.6191	22.323	21.7614	20.7831	21.3873	20.9663	19.7625	19.0962	22.4058	21.2405	21.4567	19.7277	18.3266	17.4309	18.4398	19.1958	19.8636	19.4401	18.8365	20.9236	21.1801	18.9992	18.2444	19.7915	18.8242	9	9	7	11.2	11.2	8.4	102.45	0	28.233	109010000
40S ribosomal protein SA	C9J9K3;A0A0C4DG17;P08865;F8WD59	C9J9K3;A0A0C4DG17;P08865	RPSA	27.6091	27.6597	27.1766	27.3287	25.0776	22.8445	27.4675	27.5067	25.9797	25.8478	26.3452	24.5218	27.5904	27.4631	27.6564	27.624	27.7436	27.6371	27.6019	27.471	27.8181	27.7109	27.0402	27.4134	25.9276	26.4252	26.4721	26.4625	25.431	25.9347	27.4282	27.4606	24.607	24.614	26.0504	26.2437	17	17	17	71.5	71.5	71.5	29.404	0	323.31	8455800000
Probable ATP-dependent RNA helicase DDX46	A0A0C4DG89;Q7L014;D6RJA6;H0Y9U3	A0A0C4DG89;Q7L014	DDX46	24.8147	24.9708	22.6037	23.1202	21.1966	18.8295	25.8083	25.2642	23.2994	23.2454	20.3325	20.5175	25.0148	24.3778	23.6262	24.2233	21.5767	22.5493	25.6213	25.4978	25.0821	24.5909	21.7694	23.3142	21.445	21.3174	20.4867	19.5788	20.5556	18.6252	24.9681	24.5208	21.8937	22.0549	20.0256	22.9677	27	27	27	28.3	28.3	28.3	117.46	0	150.04	1015800000
Calpastatin	A0A0C4DGB5;E7ES10;E9PCH5;B7Z574;P20810-4;P20810-8;P20810-2;P20810;P20810-9;P20810-5;P20810-10;P20810-7;P20810-6;P20810-3;E9PDE4;E7EVY3;H0Y7F0;H0Y9H6;E7EQ12;E7EQA0;A0A0A0MR45;H0YD33;F8W7E0;A0A0C4DGD1;H0YA91;D6RAA8;D6RC54;H0Y944;E9PSG1;D6RGF7;D6RBR1;E7EN75;E7EQK6	A0A0C4DGB5;E7ES10;E9PCH5;B7Z574;P20810-4;P20810-8;P20810-2;P20810;P20810-9;P20810-5;P20810-10;P20810-7;P20810-6;P20810-3;E9PDE4;E7EVY3;H0Y7F0;H0Y9H6;E7EQ12;E7EQA0;A0A0A0MR45;H0YD33	CAST	25.0491	25.4736	20.5413	20.8855	19.9689	18.7865	25.0394	24.9549	21.7545	18.7757	20.0963	19.3033	24.3746	24.7624	21.672	23.0616	20.4093	20.0666	24.9362	24.2326	23.6244	22.8337	20.593	20.5627	22.72	21.5923	20.5791	18.4127	21.2478	21.0659	24.7084	24.0493	20.7792	19.3313	19.1074	21.1836	20	20	20	31.8	31.8	31.8	80.998	0	264.54	754290000
Chromodomain-helicase-DNA-binding protein 4	F5GWX5;A0A0C4DGG9;Q14839;Q14839-2;K7EMY3;F5H6N4;K7EPV1;K7ESA5;I3L229;H7C3H7;H7C0J3	F5GWX5;A0A0C4DGG9;Q14839;Q14839-2	CHD4	26.0889	26.2766	24.5836	24.6454	23.8219	24.7095	26.3274	26.3489	27.1082	26.899	25.4392	25.0217	26.0684	25.9344	25.7366	25.9871	24.6871	24.5943	25.8558	25.9655	25.8921	25.5931	24.7167	25.0231	25.4289	25.4697	23.2924	21.4017	22.7384	24.7879	25.5396	25.9409	21.8427	24.6191	25.5532	25.3774	56	56	41	36.3	36.3	27.2	217.1	0	323.31	2474800000
Calpain small subunit 1	A0A0C4DGQ5;P04632;K7ELJ7;A0A075B7C0;K7EKD8;U3KQE2;K7EIV0;K7EM73;U3KPR7;K7ES78;K7EMQ1;Q96L46	A0A0C4DGQ5;P04632;K7ELJ7;A0A075B7C0;K7EKD8;U3KQE2;K7EIV0;K7EM73	CAPNS1	27.5809	27.7581	25.835	25.9755	24.4897	24.8374	27.0406	27.1005	24.8465	25.4829	25.5263	25.6069	26.9733	26.9165	26.1161	26.0029	26.5455	26.8418	25.9165	26.0449	26.5489	26.6006	26.3095	26.5212	26.7571	27.0039	27.5472	27.5172	25.4353	25.7474	26.7033	26.4475	25.5321	25.5074	23.4625	23.2765	12	12	12	66.8	66.8	66.8	33.786	0	323.31	4736800000
NADH dehydrogenase [ubiquinone] 1 alpha subcomplex subunit 6	A0A0C4DGS0;P56556;R4GN43	A0A0C4DGS0;P56556;R4GN43	NDUFA6	24.5492	24.5998	22.0994	21.5512	20.7134	19.2834	23.3306	22.252	22.0675	21.5935	19.4677	17.4415	23.0728	23.1422	22.5553	22.2139	21.4864	22.3357	23.2318	23.5139	24.0561	24.6296	20.8481	18.736	19.0805	19.7813	21.699	19.7004	20.1141	19.9623	23.8909	24.067	18.8056	18.6202	19.7427	17.5963	6	6	6	47.7	47.7	47.7	15.136	0	15.233	188190000
Dolichyl-diphosphooligosaccharide--protein glycosyltransferase 48 kDa subunit	A0A0C4DGS1;P39656-2;P39656;P39656-3;U3KQ84	A0A0C4DGS1;P39656-2;P39656;P39656-3	DDOST	22.6956	22.5366	22.2308	22.7678	19.5267	20.4469	22.9235	22.9718	18.6535	22.237	18.8664	19.1573	21.9287	22.0926	22.0427	22.647	22.0448	22.2532	22.7489	22.616	22.5809	22.5856	22.6653	22.6084	20.1051	20.7035	20.1681	19.1766	19.6663	18.7576	22.5563	23.0405	22.7211	20.376	18.2049	19.4675	9	9	9	37.6	37.6	37.6	48.799	0	61.439	312090000
UPF0600 protein C5orf51	A0A0C4DGW6;A6NDU8	A0A0C4DGW6;A6NDU8	C5orf51	21.2357	20.5711	18.7878	19.4941	18.3572	20.7911	20.8289	20.2006	21.3554	21.7034	19.3882	17.9352	19.9714	19.8889	20.9848	21.3528	20.9069	18.3227	20.9913	20.714	21.5474	21.9399	21.401	20.4271	19.3721	18.3261	18.1221	20.1265	18.7664	19.2463	20.0584	19.7874	20.6729	18.2987	19.6111	18.8425	2	2	2	15.1	15.1	15.1	16.961	0	5.1417	60109000
Cyclin-dependent kinase 11A;Cyclin-dependent kinase 11B	Q5QPR4;J3QR29;A0A0D9SEI3;Q5QPR3;B7ZVY7;A0A0D9SER5;A0A0D9SEN2;J3QR44;Q9UQ88-5;Q9UQ88-10;P21127-12;P21127-4;P21127-5;P21127-10;P21127-6;P21127-9;Q9UQ88-4;P21127-8;Q9UQ88-3;Q9UQ88-2;P21127-3;P21127-2;Q9UQ88;P21127;Q9UQ88-9;Q9UQ88-8;Q13882	Q5QPR4;J3QR29;A0A0D9SEI3;Q5QPR3;B7ZVY7;A0A0D9SER5;A0A0D9SEN2;J3QR44;Q9UQ88-5;Q9UQ88-10;P21127-12;P21127-4;P21127-5;P21127-10;P21127-6;P21127-9;Q9UQ88-4;P21127-8;Q9UQ88-3;Q9UQ88-2;P21127-3;P21127-2;Q9UQ88;P21127	CDK11A;CDK11B;CDC2L1	22.8072	22.1141	19.6589	21.6504	19.313	20.5636	21.9783	22.7776	21.7189	19.8222	18.9451	19.7005	21.7741	22.2276	21.7576	21.499	21.8737	21.5991	22.1617	22.1874	22.1868	22.2445	21.5785	19.5206	18.3536	20.8499	17.8914	19.3472	19.508	18.9617	22.3103	22.9655	18.5792	19.8305	19.1008	19.3548	9	9	9	11.9	11.9	11.9	86.823	0	10.339	181900000
	A0A0D9SEM9	A0A0D9SEM9	DDX39A	23.4902	23.5833	18.8888	19.151	19.3184	18.6376	18.7555	18.7089	22.5424	22.2363	23.3827	17.2119	19.7342	23.1439	19.4831	18.0879	22.3604	22.3569	22.8727	23.1665	22.6854	22.5527	18.3712	21.5303	22.7547	22.6375	22.8003	22.7171	23.1195	23.2816	18.3434	22.997	18.6489	19.4715	21.9719	22.2493	5	1	1	52.1	10.4	10.4	10.925	0.0067917	2.122	200340000
Mitogen-activated protein kinase kinase kinase kinase 4;TRAF2 and NCK-interacting protein kinase;Misshapen-like kinase 1	E7ENQ1;G3XAA2;H7C360;G5E948;E7EN19;A0A0D9SEY1;O95819-4;O95819-2;O95819;O95819-5;O95819-6;O95819-3;C9J840;E7EX83;A0A0D9SG62;C9J338;I3L2I2;H7C0P6;Q9UKE5-8;Q8N4C8-5;Q9UKE5-5;Q8N4C8-2;Q9UKE5-7;Q8N4C8-3;Q9UKE5-3;Q8N4C8-4;Q9UKE5-6;Q9UKE5-2;Q8N4C8;Q9UKE5-4;Q9UKE5;H7C3Z6	E7ENQ1;G3XAA2;H7C360;G5E948;E7EN19;A0A0D9SEY1;O95819-4;O95819-2;O95819;O95819-5;O95819-6;O95819-3;C9J840;E7EX83;A0A0D9SG62;C9J338;I3L2I2;H7C0P6;Q9UKE5-8;Q8N4C8-5;Q9UKE5-5;Q8N4C8-2;Q9UKE5-7;Q8N4C8-3;Q9UKE5-3;Q8N4C8-4;Q9UKE5-6;Q9UKE5-2;Q8N4C8;Q9UKE5-4;Q9UKE5	MAP4K4;TNIK;MINK1	20.7087	20.6476	20.4268	18.8949	19.0038	17.9669	20.5249	21.1396	20.6822	19.5765	24.6109	19.291	20.3607	20.9282	20.8516	20.829	19.6892	19.85	20.6861	20.4239	21.2253	20.8625	20.4286	20.5594	20.2681	19.4522	20.612	18.7119	19.9024	19.7113	21.3099	20.8137	18.9953	18.6584	19.1978	19.7314	4	4	4	4.1	4.1	4.1	132.16	0	7.0835	74582000
ATP-dependent RNA helicase DDX3X;ATP-dependent RNA helicase DDX3Y	A0A0D9SFB3;A0A0D9SG12;A0A0D9SF53;O00571;O00571-2;O15523-2;O15523;O15523-3;A0A0J9YVQ7;C9J081;A0A087WVZ1;B4DLA0;A0A0J9YYH6;C9J8G5;A0A087WX09;D6RCM4;Q9NQI0-3;Q9NQI0-2;Q9NQI0-4;Q9NQI0;H0Y960	A0A0D9SFB3;A0A0D9SG12;A0A0D9SF53;O00571;O00571-2;O15523-2;O15523	DDX3X;DDX3Y	26.6607	26.8365	26.6274	26.693	23.8015	24.1833	26.9072	26.9121	26.1164	26.3188	21.3054	23.9833	26.6141	26.5214	26.6705	26.707	26.3361	26.6536	26.9567	27.1622	26.8168	26.7985	26.9485	26.9923	26.0043	25.8275	23.8696	24.8883	24.2622	24.3374	26.5381	27.0285	24.6238	25.616	25.1429	24.8606	29	28	28	54.5	52.8	52.8	70.839	0	323.31	5222500000
F-box-like/WD repeat-containing protein TBL1XR1	A0A0D9SF63;Q9BZK7;A0A1B0GVH3;Q9BQ87;O60907-2;O60907;C9JLJ1;C9JCK0;C9JBN1;A0A0D9SF25;A0A1B0GUU2;F8W9D8;C9IYU9	A0A0D9SF63;Q9BZK7;A0A1B0GVH3	TBL1XR1	22.3634	22.6739	22.7317	22.7833	19.7366	19.7705	22.6877	22.2814	22.3243	22.1769	18.1777	20.1037	22.1234	22.2382	22.2688	21.9225	22.2805	19.6407	22.2771	22.0354	22.0224	22.5739	22.7263	22.7215	18.1067	18.1756	18.6724	18.6332	19.4801	19.8124	22.2297	22.2354	18.9105	19.388	17.9732	18.0064	5	5	5	14.8	14.8	14.8	51.556	0	21.04	316440000
Syntaxin-binding protein 1	A0A1B0GWF2;A0A1B0GVQ5;A0A0D9SG72;A0A1B0GTP9;P61764;P61764-2;A0A1B0GW76;A0A0D9SEH5;A0A0D9SFQ7;A0A0D9SFW6;A0A1B0GTD8;A0A0D9SEP9;A0A1B0GVV9	A0A1B0GWF2;A0A1B0GVQ5;A0A0D9SG72;A0A1B0GTP9;P61764;P61764-2;A0A1B0GW76	STXBP1	20.9086	21.2865	19.9672	18.0128	18.892	19.4299	20.974	20.735	19.7305	19.1212	19.3852	19.8801	20.8126	20.9441	19.7769	21.3938	21.1615	20.2766	20.7443	20.8275	20.6949	21.0828	21.3547	18.0852	20.907	19.792	18.4927	18.9315	19.8756	19.0891	21.7333	21.7273	18.8092	20.9522	18.7234	19.0064	7	7	7	17.6	17.6	17.6	65.215	0	11.528	108970000
Ubiquitin-protein ligase E3A	A0A0D9SG77;A0A1B0GVL3;Q05086-2;Q05086-3;Q05086	A0A0D9SG77;A0A1B0GVL3;Q05086-2;Q05086-3;Q05086	UBE3A	18.739	18.6401	23.7682	21.8428	18.446	18.8931	19.9117	19.2099	23.9683	18.1948	20.0012	17.6929	20.2814	18.9339	21.4903	20.6309	20.8797	19.9574	18.5942	20.0285	21.5067	20.7129	18.312	18.9678	22.7701	23.3748	24.2108	23.9115	19.4413	24.8318	19.8096	19.9888	18.6449	22.5467	23.9066	23.6611	1	1	1	2	2	2	88.082	0.00071174	3.2172	57621000
Protein diaphanous homolog 1	A0A0G2JH68;O60610;A0A140T8Z0;O60610-2;O60610-3;H9KV28;B4E2I7;E5RJ79	A0A0G2JH68;O60610;A0A140T8Z0;O60610-2;O60610-3;H9KV28	DIAPH1	25.1894	25.4798	22.697	22.0145	22.1283	20.4693	24.6502	25.1115	23.4635	23.4791	20.4648	19.2594	25.456	25.33	25.1937	24.6798	22.8697	23.3002	24.8658	24.9617	24.5416	24.6494	24.4336	23.0148	23.0657	23.4269	22.3899	22.0834	19.4198	20.5347	24.9317	25.2838	23.3784	22.7918	21.9565	21.8117	29	29	29	26.4	26.4	26.4	141.36	0	270.41	1147900000
Heat shock 70 kDa protein 1B;Heat shock 70 kDa protein 1A	A0A0G2JIW1;P0DMV9;P0DMV8;P0DMV8-2;V9GZ37	A0A0G2JIW1;P0DMV9;P0DMV8;P0DMV8-2;V9GZ37	HSPA1B;HSPA1A	28.8428	28.7152	27.6851	27.7879	25.3883	25.9478	28.3308	28.3031	27.5802	27.6253	25.66	26.2368	28.6186	28.6138	28.1416	28.2371	28.1155	28.2809	28.5236	28.4958	28.3301	28.3904	28.3552	27.917	27.6065	27.5832	27.0433	25.8452	25.3825	24.9144	28.5658	28.6092	27.2556	27.1897	27.0254	27.1689	33	30	17	60.3	56.9	31.9	70.108	0	323.31	17668000000
Glucosylceramidase	A0A0G2JNZ5;A0A0G2JLB3;P04062-4;P04062-2;P04062;A0A0G2JNZ0;P04062-5;P04062-3	A0A0G2JNZ5;A0A0G2JLB3;P04062-4;P04062-2;P04062;A0A0G2JNZ0;P04062-5;P04062-3	GBA	20.8863	20.889	18.7537	19.289	20.58	20.2102	20.9962	20.5552	20.3569	20.7481	20.1565	18.1037	21.0533	21.0184	19.1715	20.7051	21.3525	21.3037	20.736	20.7282	17.6673	18.9459	21.2453	20.0043	20.2821	22.3657	18.8927	19.6928	19.7307	18.9774	20.6118	21.296	20.9303	18.3427	19.6609	18.494	4	4	4	11.4	11.4	11.4	50.263	0	7.7828	93014000
Poly(U)-binding-splicing factor PUF60	A0A0J9YYL3;A0A0J9YVP6;Q9UHX1-4;Q9UHX1-6;Q9UHX1-2;A0A0J9YXJ8;A0A0J9YXX5;Q9UHX1-3;Q9UHX1-5;Q9UHX1;A0A0J9YVR6;E9PQ56;A0A0J9YWM1;H0YEM1;E9PN18;E9PMU7;H0YCP8;E9PL19	A0A0J9YYL3;A0A0J9YVP6;Q9UHX1-4;Q9UHX1-6;Q9UHX1-2;A0A0J9YXJ8;A0A0J9YXX5;Q9UHX1-3;Q9UHX1-5;Q9UHX1;A0A0J9YVR6;E9PQ56;A0A0J9YWM1;H0YEM1	PUF60	24.649	24.6365	24.179	23.3152	19.7902	20.2894	24.1678	24.2528	23.1021	23.1144	19.5116	19.2547	24.2345	24.2337	23.7326	24.1413	23.9233	23.8499	24.6026	24.4539	24.449	24.5359	24.3605	24.4033	22.8305	22.4878	19.8631	19.9288	21.4759	22.3881	24.3258	24.3251	18.0949	19.2022	22.7054	22.995	17	17	17	45.1	45.1	45.1	54.626	0	238.61	1014100000
Peroxisomal 2,4-dienoyl-CoA reductase	A0A0J9YWI0;Q4VXZ8;Q9NUI1-3;Q9NUI1	A0A0J9YWI0;Q4VXZ8;Q9NUI1-3;Q9NUI1	DECR2	18.1739	18.3914	18.95	18.7047	18.5166	19.0437	18.7845	19.6975	19.9818	19.0919	19.3328	20.0631	19.4258	18.8813	20.2414	18.8585	19.7097	19.5983	18.3648	18.3296	19.7586	19.0541	19.6495	19.042	19.0479	19.5847	20.1109	19.106	19.8257	19.6205	18.17	18.0712	19.2156	18.7262	18.7142	18.1463	1	1	1	6.7	6.7	6.7	25.141	0	3.7901	9562800
LIM and senescent cell antigen-like-containing domain protein 1	A0A0M3HER1;A0A0J9YXC7;P48059;P48059-4;P48059-2;P48059-5;P48059-3	A0A0M3HER1;A0A0J9YXC7;P48059;P48059-4;P48059-2;P48059-5;P48059-3	LIMS1	21.4226	20.3899	18.8133	19.2924	18.8962	20.1129	20.8084	20.9843	18.5265	17.8608	19.3969	19.4817	21.8485	21.6021	21.6808	19.809	21.6617	21.7289	21.3836	21.4504	22.4877	19.1306	18.9931	20.323	19.1022	19.7669	18.7984	18.2728	19.2524	19.0293	21.3213	20.8899	18.4764	19.3232	19.2462	20.4002	1	1	1	5.7	5.7	5.7	24.307	0	4.0996	85424000
Serum paraoxonase/arylesterase 2	J3QT77;A0A0J9YYG4;A0A0J9YXF2;Q15165-3;Q15165-1;Q15165;A0A0J9YYJ1;G3XAK4;A0A0J9YXU7	J3QT77;A0A0J9YYG4;A0A0J9YXF2;Q15165-3;Q15165-1;Q15165	PON2	21.6033	21.3993	20.7441	20.7229	18.3708	20.1423	20.9677	20.8146	20.0697	20.1126	17.9707	19.4414	21.4417	21.2296	21.1427	21.2045	21.3658	20.8396	21.6231	21.5647	20.9158	21.3887	19.365	21.4455	20.2196	19.2047	18.7031	19.5945	20.4553	19.2244	21.7116	21.4735	20.1313	18.8121	19.2157	19.1754	5	5	5	27.8	27.8	27.8	37.98	0	69.829	123590000
Matrin-3	A0A0R4J2E8;A8MXP9;P43243;D6REM6;D6R991;H0Y8T4;B3KM87;P43243-2;Q68E03;D6R8Z5;D6RCM3;D6REK4;D6RBI2;D6RBK5;D6RE02;D6RIA2;D6RB45;A0A1B0GX04;D6R9F3;D6RAM9;D6RAY2;D6RBS2	A0A0R4J2E8;A8MXP9;P43243;D6REM6;D6R991	MATR3	27.7739	27.7221	26.0295	26.0306	22.8589	23.7247	27.3658	27.1974	25.395	25.4616	22.5234	22.3841	27.7105	27.7454	26.6334	27.0223	26.2134	26.1921	27.6962	27.6195	27.2181	27.0289	25.7274	25.9075	25.7634	25.2543	23.2613	19.8222	23.1075	23.7776	27.7881	27.4388	23.934	24.7468	24.5779	24.7737	35	35	35	48.2	48.2	48.2	94.622	0	323.31	6212300000
Transcriptional repressor p66-beta	A0A0U1RR30;A0A0U1RRM1;Q8WXI9	A0A0U1RR30;A0A0U1RRM1;Q8WXI9	GATAD2B	20.5306	20.3817	20.4367	19.246	19.7052	19.5042	20.1721	20.2047	20.1144	21.7981	18.1776	18.4154	20.5904	20.4031	19.8565	20.7829	20.0258	19.8082	19.7523	20.1551	21.0965	20.2595	18.9357	21.0911	19.3444	18.6325	20.0229	20.0267	20.1335	18.6483	19.471	19.1881	18.7369	18.4526	19.306	18.3922	2	2	1	9.1	9.1	4.9	28.673	0	13.186	55992000
Polypyrimidine tract-binding protein 1	A0A0U1RRM4;P26599;P26599-2;P26599-3;A6NLN1;A0A0D9SF20;K7EKJ7;K7ES59;K7ELW5;K7EK45;A0A087WUW5;A0A087WU68;O95758-1;O95758-6;O95758-2;O95758;O95758-5;O95758-4;X6R242;O95758-7	A0A0U1RRM4;P26599;P26599-2;P26599-3;A6NLN1;A0A0D9SF20	PTBP1	26.1174	25.9595	24.6171	24.7348	19.8437	20.773	26.6982	26.2503	24.5244	24.1616	18.2106	19.9916	26.0409	26.2918	25.9241	25.9001	25.7778	25.8539	26.2326	26.4922	25.5492	25.5469	25.2321	25.3281	22.7173	24.1312	23.2472	24.1302	21.4629	18.7561	26.6875	26.4596	22.9328	22.7299	22.3907	21.4644	17	17	17	51.2	51.2	51.2	62.463	0	323.31	3429300000
Carnitine O-palmitoyltransferase 2, mitochondrial	A0A1B0GTB8;A0A1B0GWC0;A0A1B0GVF3;P23786;A0A1B0GV75;A0A1B0GTM0;A0A1B0GTL9;A0A1B0GUB8;A0A1B0GUD9	A0A1B0GTB8;A0A1B0GWC0;A0A1B0GVF3;P23786;A0A1B0GV75	CPT2	21.7473	21.5577	17.7446	19.5112	19.2586	17.9679	20.3678	20.6971	20.6431	20.3759	19.5783	19.9278	21.8537	21.8564	21.4113	22.0202	22.7077	22.521	20.6462	21.03	21.2319	22.8025	19.56	18.6897	18.1839	18.9727	22.3775	19.566	19.3855	20.6124	19.8526	21.2056	17.377	17.975	18.2554	21.4534	7	7	7	12.8	12.8	12.8	71.181	0	13.95	107050000
Adenylosuccinate lyase	A0A1B0GWJ0;A0A1B0GTJ7;P30566;A0A0A6YY92;P30566-2;A0A1B0GTG9;A0A1B0GWF8;A0A096LNY5;A0A096LNY6;A0A096LP92;A0A096LPA2;A0A096LNY4;B4DEP1;A0A096LP72;V9GY96;A0A096LP76;A0A1W2PRX2	A0A1B0GWJ0;A0A1B0GTJ7;P30566;A0A0A6YY92;P30566-2;A0A1B0GTG9;A0A1B0GWF8;A0A096LNY5;A0A096LNY6	ADSL	23.9109	24.0532	23.5168	23.5258	20.431	19.7644	23.5169	23.2542	23.1968	23.4256	20.2404	19.4155	23.9399	23.8548	23.9488	24.1839	23.7634	23.8727	23.7146	23.4885	24.1988	24.0194	24.3289	24.53	23.0885	23.353	19.8713	20.2677	19.2274	20.6842	23.5689	23.443	24.1333	23.4527	23.5289	17.9521	9	9	9	28.3	28.3	28.3	54.465	0	94.27	696970000
Acid ceramidase;Acid ceramidase subunit alpha;Acid ceramidase subunit beta	A0A1B0GTP7;A0A1B0GUE3;A0A1B0GUW4;E7EMM4;A0A1B0GW68;A0A1B0GUA4;A0A1B0GTM3;A0A1B0GTZ5;A0A1B0GUH5;Q13510;Q13510-2;A0A1B0GVA3;A0A1B0GW66;A0A1B0GV95;A0A1B0GUJ3;A0A1B0GW48;A0A1B0GVJ1;A0A1B0GVE7;A0A1B0GU62;A0A1B0GU06;A0A1B0GV06;A0A1B0GUB3;A0A1B0GVG2;A0A1B0GUG1;Q13510-3	A0A1B0GTP7;A0A1B0GUE3;A0A1B0GUW4;E7EMM4;A0A1B0GW68;A0A1B0GUA4;A0A1B0GTM3;A0A1B0GTZ5;A0A1B0GUH5;Q13510;Q13510-2;A0A1B0GVA3;A0A1B0GW66;A0A1B0GV95;A0A1B0GUJ3;A0A1B0GW48;A0A1B0GVJ1;A0A1B0GVE7;A0A1B0GU62;A0A1B0GU06;A0A1B0GV06;A0A1B0GUB3;A0A1B0GVG2;A0A1B0GUG1;Q13510-3	ASAH1	22.2632	22.3238	19.4621	19.8754	17.5253	20.2775	20.3885	20.4302	18.4105	19.0249	19.4554	19.7703	21.6333	22.442	21.9517	21.7573	22.141	22.7558	21.7358	21.2895	22.042	19.4119	20.352	18.1008	18.0778	17.8579	19.1992	19.206	20.579	18.3449	21.0074	21.2702	19.3505	19.5798	18.662	19.3996	6	6	6	23.3	23.3	23.3	32.573	0	12.308	90060000
DNA polymerase subunit gamma-1	A0A1B0GVT8;A0A1B0GTU7;P54098	A0A1B0GVT8;A0A1B0GTU7;P54098	POLG	20.8302	20.2454	16.9861	20.0649	18.8832	19.3932	20.6998	18.633	18.6859	18.6814	18.8102	18.2299	20.5027	20.5117	20.5741	19.976	19.3817	20.4902	20.7952	20.8175	20.8064	20.9141	20.2849	19.1343	18.0133	18.7439	19.3892	19.1249	18.9879	19.337	20.862	18.6974	19.0032	18.5435	18.4705	20.1178	2	2	2	7.1	7.1	7.1	42.164	0.0023761	2.6318	40836000
Tight junction protein ZO-2	A0A1B0GTW1;Q9UDY2-6;Q9UDY2-3;Q9UDY2;Q9UDY2-7;Q9UDY2-4;Q9UDY2-2;Q9UDY2-5	A0A1B0GTW1;Q9UDY2-6;Q9UDY2-3;Q9UDY2;Q9UDY2-7;Q9UDY2-4;Q9UDY2-2;Q9UDY2-5	TJP2	24.071	24.6643	19.7318	18.7132	19.7796	23.1625	23.8064	24.5124	25.1443	23.1961	24.9209	24.7297	23.9999	23.886	22.1538	21.8943	22.5404	22.1233	24.5556	25.5108	22.5374	23.9197	19.4208	18.5571	18.7339	19.6787	19.4913	18.3753	19.8643	18.2106	24.4162	24.1476	18.9823	18.8688	19.0592	18.3093	10	10	10	9.8	9.8	9.8	140.73	0	17.17	460830000
Cathepsin D;Cathepsin D light chain;Cathepsin D heavy chain	A0A1B0GW44;A0A1B0GV23;A0A1B0GVD5;A0A1B0GWE8;P07339;A0A1B0GVP3;H7C469;A0A1B0GU92;A0A1B0GU03;H7C1V0;F8WD96;C9JH19;F8W787;A0A1B0GVF1	A0A1B0GW44;A0A1B0GV23;A0A1B0GVD5;A0A1B0GWE8;P07339;A0A1B0GVP3;H7C469;A0A1B0GU92;A0A1B0GU03;H7C1V0;F8WD96;C9JH19	CTSD	25.3878	25.3752	23.1657	23.4741	24.6738	24.592	25.4892	25.5825	24.8819	23.5976	23.8707	23.9774	24.6481	25.2661	24.4372	24.5212	25.8294	25.8019	24.9984	24.8412	24.6354	24.7988	24.2656	23.8549	23.9231	24.069	24.0575	22.1046	24.4454	24.3823	25.1057	25.4105	23.9482	24.3696	25.5074	24.8138	12	12	12	32.8	32.8	32.8	43.688	0	105.79	1581500000
Kinesin-like protein KIF21A;Kinesin-like protein	A0A1B0GV47;Q7Z4S6-6;Q7Z4S6-3;Q7Z4S6-5;Q7Z4S6-2;Q7Z4S6;Q7Z4S6-4;H0YIM7;H0YHT2	A0A1B0GV47;Q7Z4S6-6;Q7Z4S6-3;Q7Z4S6-5;Q7Z4S6-2;Q7Z4S6;Q7Z4S6-4;H0YIM7	KIF21A	21.6096	21.0965	18.0869	19.6385	18.173	18.8961	21.2272	21.5022	20.4241	20.566	19.0986	20.2214	20.8607	20.4254	21.438	20.9172	20.9927	20.516	21.1113	21.4842	20.9994	21.6558	20.5518	20.7456	19.1194	18.6687	19.4823	19.0264	18.2273	18.5823	21.17	21.6856	20.2002	19.5771	19.3218	21.1908	4	4	3	2.9	2.9	2.2	184.71	0	7.9225	77690000
	A0A1B0GVP4	A0A1B0GVP4		21.4404	19.6901	19.2054	23.8179	25.2892	25.9723	23.2836	23.0062	18.442	22.9305	23.951	24.2036	19.7046	22.5356	17.5771	19.9059	25.1396	25.4871	22.4385	23.3471	23.741	18.0797	24.1788	24.8046	26.1511	25.261	24.883	24.8916	18.8078	25.2764	23.7125	21.685	25.0962	18.7437	25.1862	24.641	1	1	1	0.6	0.6	0.6	211.48	0.0023785	2.6506	413430000
Dihydropyrimidinase-related protein 2	A0A1C7CYX9;Q16555-2;Q16555;E5RFU4	A0A1C7CYX9;Q16555-2;Q16555	DPYSL2	25.7081	25.3856	23.6159	23.0297	18.9052	19.6786	25.3913	25.3296	23.8164	23.5803	18.8261	18.8118	25.9171	25.4018	23.9434	24.3334	24.173	24.344	25.8786	25.7771	24.8446	24.1998	23.879	21.443	21.5715	23.2267	20.9978	18.3812	19.2313	21.2119	25.6576	25.7745	22.1564	21.6334	21.4425	21.6441	22	22	18	47.4	47.4	40.9	73.502	0	323.31	1943400000
	A0A1W2PNV4;E9PF58;C9J4Z7;F8VXW2;C9JEY1;C9JQM8;C9JFG9;C9J6C8;Q92747-2;C9JBJ7;C9K057;C9JTT6	A0A1W2PNV4;E9PF58	ARPC1A	24.7077	24.793	24.3699	21.4609	18.4674	20.0934	24.8188	24.7644	21.0691	22.7487	19.585	18.2104	24.6991	25.0232	25.2857	24.726	25.5131	25.7879	24.9275	24.5218	24.3149	22.6035	24.1148	25.1038	21.8375	22.7026	19.345	18.6126	21.8433	18.7473	24.5132	24.7577	18.8604	19.4085	19.7585	21.7398	12	12	0	22.8	22.8	0	75.872	0	126.57	1294300000
Protein unc-45 homolog A	A0A1W2PNX8;Q9H3U1-2;Q9H3U1;Q9H3U1-3	A0A1W2PNX8;Q9H3U1-2;Q9H3U1	UNC45A	22.0578	21.8519	21.9535	20.6774	18.9984	18.5813	21.2832	21.4757	21.6667	18.3325	20.0154	17.5851	21.3389	21.402	21.8983	21.3171	21.6475	21.2266	21.0169	21.2836	21.9276	22.2045	21.8741	19.286	22.1361	22.2486	19.224	19.0354	17.373	19.5541	20.7727	20.9049	18.5356	19.5686	19.5621	18.9982	11	11	11	13.1	13.1	13.1	118.39	0	25.367	155210000
NAD-dependent malic enzyme, mitochondrial	A0A1W2PPH1;P23368;A0A1W2PQT3;A0A1W2PQH3;A0A1W2PQY8;A0A1W2PR68;A0A1W2PQF8;P23368-2;A0A1W2PQ37;A0A1W2PRS2;A0A1W2PRY9;A0A1W2PQH4;A0A1W2PRH1;A0A1W2PPY2;Q6TCH8;E9PMB9;Q16798-2;Q16798	A0A1W2PPH1;P23368;A0A1W2PQT3;A0A1W2PQH3;A0A1W2PQY8;A0A1W2PR68;A0A1W2PQF8;P23368-2;A0A1W2PQ37	ME2	22.3163	22.6326	22.4738	22.1058	22.1127	18.9099	22.7184	22.544	23.9497	23.4034	18.982	21.1921	22.3725	22.4121	24.3098	24.3696	24.1471	24.0803	22.3337	22.4701	24.8658	24.8535	23.4193	23.3546	22.9689	19.9172	20.5661	20.6634	20.8714	18.1464	22.9139	22.8311	23.3842	23.2432	19.2272	21.9466	15	15	15	37.2	37.2	37.2	61.221	0	57.636	449810000
DNA-directed RNA polymerase;DNA-directed RNA polymerase II subunit RPB2	C9J4M6;A0A1W2PPT5;C9J2Y9;P30876	C9J4M6;A0A1W2PPT5;C9J2Y9;P30876	POLR2B	23.6486	23.0636	21.528	20.5774	18.4429	18.2252	22.8728	22.3465	21.8139	20.5931	17.3867	17.5194	23.1233	23.3286	22.2095	22.511	22.6857	19.8899	23.2542	23.624	22.0764	22.0221	21.2782	22.6192	20.9722	21.753	18.1412	19.4819	18.5059	19.2682	22.8216	22.4721	18.6989	19.9799	21.2833	18.9097	13	13	13	15	15	15	121.37	0	33.835	291820000
Transcription elongation factor A protein 1	A0A1W2PPZ5;P23193;A0A1W2PRL9;P23193-2;E5RJ93;E5RIS7;B7Z4S1;A0A0A0MT58;Q15560-2;Q15560	A0A1W2PPZ5;P23193;A0A1W2PRL9;P23193-2;E5RJ93;E5RIS7	TCEA1	21.0917	21.1372	19.614	18.529	19.224	19.5754	20.7209	20.7965	21.3875	21.0659	20.1816	20.3376	21.4761	21.1818	21.5288	20.3885	20.9217	19.7012	20.9714	20.9675	21.8483	19.5961	17.497	18.6323	18.9984	19.9121	18.0305	19.4667	20.2854	19.0832	20.8758	21.0775	18.9537	18.0383	19.2629	19.2008	5	5	5	17.6	17.6	17.6	33.935	0	11.222	102310000
Probable ATP-dependent RNA helicase DDX17	A0A1X7SBZ2;A0A1W2PQ51;Q92841;Q92841-1;Q92841-3;Q92841-2;A0A0U1RQJ0	A0A1X7SBZ2;A0A1W2PQ51;Q92841;Q92841-1;Q92841-3;Q92841-2	DDX17	25.547	25.316	22.9083	24.0534	18.8737	18.5779	25.025	25.2958	23.9506	23.8617	19.6806	21.4031	25.197	25.1647	24.689	24.6933	23.7793	24.401	25.3905	25.2531	25.5455	25.7499	24.3007	23.4823	21.695	22.3159	19.963	21.181	20.0651	17.3414	25.7713	25.6007	21.8532	21.7638	19.3482	21.4437	28	20	20	44	33.3	33.3	80.253	0	323.31	1866400000
Ig alpha-1 chain C region	A0A286YEY1;P01876	A0A286YEY1;P01876	IGHA1	19.0399	18.4456	20.3871	20.4005	22.3465	24.8937	17.9942	19.6029	20.9717	19.113	18.6087	19.9498	26.1428	26.1726	20.5444	18.3438	24.1039	23.7715	19.9165	20.4021	19.6877	17.4008	20.8955	21.2143	20.427	21.666	21.5369	22.1421	24.9923	26.1084	20.3267	18.5868	30.6286	30.1934	27.2601	26.6175	9	9	3	26.9	26.9	9	42.848	0	115.04	903250000
D-3-phosphoglycerate dehydrogenase	A0A286YF22;O43175;A0A2C9F2M7;A0A286YFA2;A0A286YFL2;A0A286YFM8;A0A286YF78;A0A286YER3;A0A286YFC8;A0A286YFB2;A0A286YF34;A0A286YFF3;A0A286YFE1;A0A286YFK5	A0A286YF22;O43175;A0A2C9F2M7;A0A286YFA2;A0A286YFL2	PHGDH	26.9352	26.8994	26.1612	25.7616	19.8354	19.4243	26.641	26.7771	25.673	25.9463	24.6005	23.2791	26.8969	26.7363	26.5046	26.5069	26.3787	26.579	26.6331	26.7069	26.8628	26.54	26.234	26.4835	25.1219	25.9901	24.577	25.4956	24.9125	24.0083	26.4581	26.6858	25.7624	26.1382	25.2108	25.3286	19	19	19	45.6	45.6	45.6	55.938	0	323.31	5319200000
Ribonucleoside-diphosphate reductase subunit M2	A0A286YFD6;P31350;P31350-2;C9JXC1	A0A286YFD6;P31350;P31350-2;C9JXC1	RRM2	23.9119	24.1304	18.3747	20.1376	19.6605	17.7087	23.9625	24.3898	18.9932	19.8588	19.1614	19.4786	23.9436	23.8774	24.4577	24.4199	24.1155	24.0266	24.1275	24.0304	24.4041	24.6639	23.7513	23.8164	18.961	19.2527	19.2463	19.7118	19.2735	19.5903	24.3827	23.9771	20.0306	19.1008	18.5255	20.6595	5	5	5	16.6	16.6	16.6	42.906	0	28.879	326180000
Palmitoyl-protein thioesterase 1	A0A2C9F2P4;A0A286YFF7;P50897;Q5T0S4;A0A286YFE3;A0A286YFL8;P50897-2;E9PK48;E9PIA8;A0A286YFL6;E9PSE5	A0A2C9F2P4;A0A286YFF7;P50897;Q5T0S4;A0A286YFE3;A0A286YFL8;P50897-2	PPT1	22.2195	22.0853	20.1169	22.5291	20.2958	18.3943	22.6052	22.7669	22.7669	22.6827	19.7831	18.7956	22.6027	21.825	22.6667	22.5956	22.9851	22.6093	22.1313	21.9019	22.6771	22.6428	22.5806	22.41	22.8719	22.4723	18.4658	18.3744	18.5918	18.9952	23.0426	23.065	19.187	23.1238	21.9895	18.8964	5	5	5	23.9	23.9	23.9	34.136	0	66.297	327370000
Protein MON2 homolog	A0A286YFF8;Q7Z3U7-6;Q7Z3U7-5;Q7Z3U7;Q7Z3U7-2;Q7Z3U7-3;F8VZV1	A0A286YFF8;Q7Z3U7-6;Q7Z3U7-5;Q7Z3U7;Q7Z3U7-2;Q7Z3U7-3	MON2	20.6542	20.9046	20.113	19.679	19.2626	18.831	19.1131	20.668	18.5742	18.5519	20.4115	19.5228	20.2552	20.5637	20.5909	20.5106	19.0531	20.4818	20.5744	20.3704	20.5337	20.566	18.5554	19.9357	19.1641	19.2991	20.103	19.8079	19.9129	17.4805	20.2499	19.5824	19.2029	19.1432	20.1876	19.532	5	5	5	3.5	3.5	3.5	190.48	0	8.0817	66918000
Ubiquitin-like modifier-activating enzyme 6	A0AVT1;A0AVT1-2;H0Y8S8;H0Y9U5;A0AVT1-4;A0AVT1-3	A0AVT1;A0AVT1-2	UBA6	22.974	22.9651	18.9501	18.8099	18.7978	19.6166	22.2057	22.6877	22.6023	21.9203	19.8265	20.4945	23.1684	22.7014	22.0769	21.6341	22.2701	22.1863	22.8635	22.0496	22.5059	19.921	19.8232	21.8865	19.4096	22.1926	22.6831	19.1385	19.0069	18.3839	22.6779	22.9181	18.8485	19.3201	18.4417	19.1693	12	12	12	15.1	15.1	15.1	117.97	0	62.222	250270000
Aconitate hydratase, mitochondrial	A2A274;Q99798	A2A274;Q99798	ACO2	24.2145	24.2187	22.27	22.0772	26.2995	20.1551	24.5356	24.1189	24.4597	24.7139	25.7857	25.6749	24.7678	24.5364	25.1793	25.2255	25.0575	25.3671	23.6263	24.0377	24.7084	24.8456	23.4762	22.5387	24.1284	21.3521	20.943	19.4411	18.7725	19.485	24.0622	23.8515	23.2971	24.1611	24.4773	24.738	21	21	21	34.4	34.4	34.4	87.819	0	227.56	913100000
von Willebrand factor A domain-containing protein 8	A3KMH1-3;A3KMH1;A3KMH1-2	A3KMH1-3;A3KMH1;A3KMH1-2	VWA8	21.3084	21.2274	20.5088	21.153	19.5233	20.6636	20.4542	20.8726	19.5146	21.3755	19.1737	18.937	20.9303	21.8562	22.18	21.4462	22.5792	22.3322	20.8643	20.7536	22.7572	22.7026	20.439	20.8155	20.0058	18.3844	17.9798	18.4435	19.0214	18.8934	21.0029	21.1983	18.3385	18.6346	17.6654	21.4576	9	9	9	6.5	6.5	6.5	210.92	0	29.77	108610000
CCR4-NOT transcription complex subunit 1	A5YKK6-2;A5YKK6;A5YKK6-3;A5YKK6-4;H3BMZ2;H3BR89;H3BVC9;H3BMH0	A5YKK6-2;A5YKK6;A5YKK6-3;A5YKK6-4	CNOT1	23.5209	23.2881	18.4697	20.1591	19.4928	22.6828	22.7723	21.8449	22.3992	21.2848	19.8638	18.1123	22.5888	22.1717	22.8077	22.6326	19.2957	22.8519	21.9054	23.203	22.4449	21.9851	22.231	21.3099	18.3241	17.9296	19.2285	20.2279	20.6054	18.7252	23.9651	21.5552	18.2884	18.1241	18.9644	18.3111	16	16	16	7.8	7.8	7.8	266.38	0	36.52	257010000
Microtubule-associated proteins 1A/1B light chain 3B;Microtubule-associated proteins 1A/1B light chain 3 beta 2;Microtubule-associated proteins 1A/1B light chain 3A	H3BTL1;Q9GZQ8;A6NCE7;Q9H492;Q9H492-2	H3BTL1;Q9GZQ8;A6NCE7;Q9H492;Q9H492-2	MAP1LC3B;MAP1LC3B2;MAP1LC3A	22.7612	22.7341	21.9641	22.3292	18.7393	19.7556	22.3332	22.3588	21.4422	20.9884	18.0612	20.4193	23.1118	22.977	22.4236	22.0406	22.5917	22.6432	22.9209	22.9924	22.7397	21.823	19.6508	19.5706	21.631	20.5874	19.5444	19.0454	18.3255	18.1142	21.997	22.2726	18.262	18.8295	18.3725	18.3937	2	2	2	28	28	28	9.0115	0	6.2722	205480000
Phosphoglycolate phosphatase	A6NDG6	A6NDG6	PGP	21.7991	21.3389	18.8271	21.1406	18.8167	19.0661	20.9062	21.1495	21.3478	21.5756	19.0356	19.1465	20.7279	20.9264	21.2414	21.6276	20.759	21.0438	20.7332	20.8873	21.9665	21.5481	19.0029	19.6839	20.2229	20.8623	20.5084	19.1614	18.5136	18.0938	20.6448	20.4259	21.1874	18.7877	20.1615	18.115	2	2	2	8.4	8.4	8.4	34.006	0	6.3207	96134000
Host cell factor 1;HCF N-terminal chain 1;HCF N-terminal chain 2;HCF N-terminal chain 3;HCF N-terminal chain 4;HCF N-terminal chain 5;HCF N-terminal chain 6;HCF C-terminal chain 1;HCF C-terminal chain 2;HCF C-terminal chain 3;HCF C-terminal chain 4;HCF C-terminal chain 5;HCF C-terminal chain 6	A6NEM2;P51610-2;P51610;P51610-4;P51610-3;H7C1C4;Q9Y5Z7	A6NEM2;P51610-2;P51610;P51610-4	HCFC1	23.1948	23.2001	18.7341	22.104	22.4546	19.6662	23.8725	23.4653	22.3112	22.2374	19.6793	19.2331	23.8263	23.6085	23.4425	23.175	23.2304	22.5525	23.933	24.0951	23.1479	23.1585	23.0171	22.9022	22.104	18.4343	20.6735	17.6553	18.5736	19.4315	24.0503	24.2013	19.0024	19.5718	22.2956	19.9471	15	15	15	9.4	9.4	9.4	213.47	0	47.413	478130000
3(2),5-bisphosphate nucleotidase 1	A6NF51;O95861-4;O95861;O95861-2;F8VVW8;F8VZG4;F8W1J0;O95861-3	A6NF51;O95861-4;O95861;O95861-2;F8VVW8;F8VZG4;F8W1J0	BPNT1	21.9356	21.6242	22.6914	18.2469	19.3884	19.422	21.3928	21.2014	21.071	21.4397	19.4303	18.2142	21.9104	21.3158	22.6163	22.3566	22.0379	22.0645	21.3569	21.1839	22.4665	22.2853	22.5688	21.6922	21.8835	21.7663	18.7273	18.8934	20.255	20.3284	21.9752	21.5374	17.9796	19.8534	19.1219	21.1348	3	3	3	10.7	10.7	10.7	31.707	0	7.2724	159850000
ADP-sugar pyrophosphatase	A6NFX8;Q9UKK9;A6NJU6;A6NCQ0;H0YEY4;C9JYY9	A6NFX8;Q9UKK9;A6NJU6;A6NCQ0	NUDT5	24.671	24.6484	25.2541	25.1266	18.86	20.201	24.3013	24.0787	23.1032	23.5023	19.5362	19.1484	24.8639	24.9224	25.0632	24.9066	24.769	24.9313	24.4371	24.3836	24.4994	24.7924	25.7828	25.724	17.9997	19.5369	19.6532	21.9074	19.3594	19.1325	24.3392	24.4345	18.9646	18.5015	22.9207	22.0617	10	10	10	36.6	36.6	36.6	25.895	0	179.35	1132300000
rRNA/tRNA 2-O-methyltransferase fibrillarin-like protein 1	A6NHQ2	A6NHQ2	FBLL1	22.5075	19.4114	18.9673	19.8046	17.9639	19.7025	22.4234	21.9174	19.8285	19.0042	19.1466	18.9183	22.0946	18.6804	22.6392	22.6633	22.4591	22.5542	19.7792	22.3357	23.0844	22.7692	19.1742	18.8516	18.816	21.5241	18.3829	18.5865	20.1413	19.8015	21.7957	22.3343	19.0341	21.0933	19.6021	19.0672	2	1	1	6.6	3.3	3.3	34.803	0.00070621	3.1109	140940000
Structural maintenance of chromosomes flexible hinge domain-containing protein 1	A6NHR9-2;A6NHR9;J3KTL8;A6NHR9-3;J3QSH1	A6NHR9-2;A6NHR9;J3KTL8	SMCHD1	22.2497	22.5412	18.2446	18.7835	18.186	20.1239	23.0556	23.0236	22.8565	22.5781	19.9954	19.3863	22.4972	22.6311	21.3134	21.5197	18.8006	18.9397	21.138	20.7853	20.8442	21.9352	21.9852	19.3108	18.9544	17.3708	19.1207	19.0888	19.5863	19.031	21.8959	21.8867	19.6674	17.9088	19.3827	21.7877	13	13	13	8.1	8.1	8.1	215.74	0	27.916	166710000
Putative RRN3-like protein RRN3P2	A6NIE6	A6NIE6	RRN3P2	20.8652	20.4575	25.6418	24.1358	26.3188	19.0169	23.0622	22.7814	25.6967	25.2715	19.728	26.3537	19.9077	19.5437	23.8249	23.9804	25.6494	25.7407	22.0966	21.3454	24.2044	21.5594	24.0933	25.2641	25.8235	25.6378	25.4094	25.3129	25.3055	24.4697	20.5537	20.7287	26.0231	26.2642	26.1928	25.5029	1	1	1	3.2	3.2	3.2	38.034	0.0079796	2.027	471000000
39S ribosomal protein L23, mitochondrial	A6NJD9;A8MVT4;A8MYK1;Q16540;H7C2P7	A6NJD9;A8MVT4;A8MYK1;Q16540;H7C2P7	MRPL23	22.067	22.1711	20.0852	18.3293	20.4076	19.6219	21.8361	21.9015	20.264	18.9322	19.9211	19.468	21.6778	21.789	23.0317	22.6822	18.3027	22.862	22.2178	22.2337	23.3465	23.0207	23.4338	19.045	19.2164	20.7878	18.3793	19.0803	19.8554	19.7181	21.8962	21.7237	19.8859	19.489	19.2865	18.483	5	5	5	27.6	27.6	27.6	18.529	0	49.858	139690000
Transmembrane protein 200C	A6NKL6	A6NKL6	TMEM200C	18.6303	18.0414	20.7834	22.3782	20.9675	19.3907	17.217	21.7972	20.3842	20.2237	20.2136	19.2563	17.9477	17.9234	18.9054	17.544	19.8501	23.6957	22.4742	18.8704	18.7814	19.9577	20.3418	20.1079	24.2544	24.3362	18.5304	18.8435	20.0747	20.3912	19.6788	16.5887	20.0942	19.9614	20.8749	18.5836	1	1	1	1.3	1.3	1.3	63.927	0.0088161	1.9071	37644000
Tumor suppressor p53-binding protein 1	A6NNK5;Q12888;Q12888-3;Q12888-2;C9JXV0;M0R142;H7C3N7	A6NNK5;Q12888;Q12888-3;Q12888-2	TP53BP1	22.1272	22.3042	21.8489	18.6085	22.481	19.4672	22.175	22.4375	21.6614	22.1078	18.775	18.8109	22.068	22.1743	21.3341	21.5364	21.7205	22.7464	21.786	21.9518	21.9413	22.237	21.3947	21.9014	17.8528	19.1793	18.8224	19.9181	20.6989	18.8632	21.9082	21.9224	22.4513	19.8041	22.8366	23.3717	11	11	11	8.1	8.1	8.1	209.02	0	30.382	177320000
Serine/threonine-protein phosphatase 2A activator	A6PVN5;Q15257-3;Q15257-2;Q15257;F6WIT2;Q15257-4;Q68CR8;A6PVN9;B7ZBQ0;Q5T949;Q5T948;A6PVN6;B7ZBP9;A6PVN7;B7ZBP7;A6PVN8;C9IZ76;B4DDQ6;H0Y6E5	A6PVN5;Q15257-3;Q15257-2;Q15257;F6WIT2;Q15257-4;Q68CR8;A6PVN9;B7ZBQ0;Q5T949;Q5T948	PPP2R4;DKFZp781M17165	22.4036	22.882	20.0903	19.931	20.2426	19.3512	22.5449	22.287	22.6193	22.8155	18.5682	19.2832	22.4837	22.4299	22.7849	22.7587	22.9448	22.6633	22.7638	22.3963	22.4346	22.6611	22.0999	19.44	23.0267	21.9993	19.2282	22.1744	18.7253	18.2152	22.4174	22.2667	18.365	18.4481	22.0492	20.319	8	8	8	28.6	28.6	28.6	37.375	0	59.656	320950000
Mesencephalic astrocyte-derived neurotrophic factor	A8K878;P55145;H7C2D6	A8K878;P55145	MANF	24.0097	23.6092	18.9029	21.8235	18.946	18.6925	23.9195	23.6415	22.5709	22.0516	17.5605	17.841	23.67	23.4464	22.8831	23.6691	23.0771	22.6728	23.6336	23.6295	23.7987	23.9919	22.5843	22.4419	19.7672	19.6291	18.6607	20.3038	18.556	19.5161	24.6642	23.9061	18.9009	19.2187	19.159	19.2614	8	8	8	41.6	41.6	41.6	21.143	0	30.727	376660000
Serine/threonine-protein phosphatase;Serine/threonine-protein phosphatase 5	A8MU39;H0YDU8;P53041	A8MU39;H0YDU8;P53041	PPP5C	22.0839	22.0879	19.6685	19.7235	19.8645	19.8073	21.3867	21.5497	20.0164	17.9043	19.0425	18.7675	21.8764	22.1428	21.0722	19.5891	19.7639	19.0849	22.0961	21.5504	20.1536	18.9858	21.9469	18.4122	18.1992	18.703	18.7134	19.3068	20.8845	18.441	22.4925	21.4579	20.6566	19.1174	19.4277	17.8454	3	3	3	9.4	9.4	9.4	42.394	0	71.598	151930000
60S ribosomal protein L23a	H7BY10;K7EJV9;K7ERT8;A8MUS3;P62750;K7EMA7	H7BY10;K7EJV9;K7ERT8;A8MUS3;P62750;K7EMA7	RPL23A	27.6986	27.8389	25.0768	25.6891	20.6962	20.0894	27.7201	27.762	26.7895	26.5274	21.2695	21.7309	28.0334	27.9845	28.3303	28.2551	27.0279	27.6197	27.7641	27.827	28.4541	28.4624	26.6195	26.8528	26.4831	26.4827	21.7941	21.8809	21.3611	20.0964	27.9985	27.8381	22.9681	22.9112	22.8471	23.5226	11	11	11	43.7	43.7	43.7	17.692	0	323.31	6542300000
Serine/arginine repetitive matrix protein 1	A9Z1X7;Q8IYB3-2;Q8IYB3;M0R088;E9PCT1;M0R1E7;M0QXG5	A9Z1X7;Q8IYB3-2;Q8IYB3;M0R088;E9PCT1	SRRM1	23.8758	23.6367	21.0393	19.8269	20.0896	18.9171	23.072	23.2407	20.5844	20.3675	19.5742	18.5081	22.7862	22.5537	22.8983	22.2473	22.0094	21.5968	23.3803	23.6752	22.5481	23.1216	21.4797	21.8845	18.6073	21.6459	18.2402	18.9784	21.4912	19.0219	23.2115	22.7929	22.0186	19.465	20.2198	21.2405	5	5	5	9.2	9.2	9.2	103.39	0	33.597	313040000
Eukaryotic translation initiation factor 3 subunit L	B0QY89;Q9Y262;Q9Y262-2;B0QY90;C9JHP4;C9K0Q7;H7C3A0;H0Y7E6	B0QY89;Q9Y262;Q9Y262-2;B0QY90	EIF3L	24.8423	24.8633	24.0277	23.8341	23.3606	22.1242	24.0687	24.3019	24.476	24.5556	18.1273	22.8072	24.0044	24.2755	24.2275	23.6926	24.5524	24.2593	24.6334	24.6537	24.5795	24.6563	24.3457	24.6775	21.9444	23.0032	23.1219	23.3756	19.251	22.498	24.3863	24.3409	23.5896	24.2716	23.3076	23.3597	23	23	23	38.7	38.7	38.7	70.901	0	323.31	1097500000
RNA-binding protein EWS	B0QYK0;Q01844-6;Q01844-3;Q01844;Q01844-5;H7BY36;A0A0D9SFL3;C9JGE3;Q01844-2;Q01844-4	B0QYK0;Q01844-6;Q01844-3;Q01844;Q01844-5;H7BY36;A0A0D9SFL3;C9JGE3;Q01844-2	EWSR1	22.2271	22.6925	18.5825	21.2055	19.2152	18.9915	23.3585	22.891	24.8435	25.5502	24.1602	24.0905	23.2987	23.32	23.0896	22.358	22.7791	21.4516	22.8191	22.3549	22.4423	22.0547	22.8145	21.7054	19.3489	18.938	18.3748	18.7804	19.3168	20.2322	22.0949	22.3474	18.6015	19.0457	17.9061	18.9966	7	7	7	13.9	13.9	13.9	64.929	0	96.225	395710000
SUMO-conjugating enzyme UBC9	H3BQQ9;B0QYN7;P63279;H3BPC4;H3BRD1	H3BQQ9;B0QYN7;P63279;H3BPC4	UBE2I	25.1917	25.1381	21.9984	21.5543	18.3173	18.654	25.8385	25.6793	24.1605	23.9612	23.0501	23.4629	25.8186	25.9126	25.5734	25.3878	25.9149	25.5624	25.5589	25.5968	25.2448	24.8282	24.0293	24.8797	24.1189	24.3404	21.7287	21.3994	22.4986	19.9358	25.8956	25.7799	22.9497	22.909	22.7565	23.6447	8	8	8	45.3	45.3	45.3	15.516	0	33.354	1316300000
Copine-1	F2Z2V0;B0QZ18;Q99829;A6PVH9;E7ENH5;Q5JX56;Q5JX58;Q5JX59;Q5JX60;Q5JX44;Q5JX55;Q5JX45;Q5JX54;Q5JX61;Q5JX52;Q5JX57;E7EV27;H0Y524	F2Z2V0;B0QZ18;Q99829;A6PVH9;E7ENH5;Q5JX56;Q5JX58;Q5JX59;Q5JX60;Q5JX44	CPNE1	22.8064	22.7924	22.2857	19.8037	19.3303	18.3746	23.0545	23.2492	22.7319	22.8385	18.9083	19.1156	22.7858	22.266	22.9857	22.8843	22.9214	23.8125	22.4638	22.4139	22.6614	22.8537	22.768	22.9912	22.0414	21.423	22.9491	22.6944	18.8383	19.9237	22.2593	22.7472	20.2433	23.0208	19.7911	20.4343	9	9	9	19.7	19.7	19.7	58.634	0	40.624	401400000
Coatomer subunit delta	B0YIW6;P48444;P48444-2;Q6P1Q5;E9PK34	B0YIW6;P48444;P48444-2	ARCN1	24.3177	23.9365	23.6159	23.0855	19.1991	17.1748	23.9754	23.5706	23.5482	23.239	18.9401	19.3104	24.4723	24.613	23.797	23.7735	23.3218	23.5537	24.0592	23.7483	23.2811	23.5429	23.2529	23.249	22.6431	23.3049	21.4142	18.0626	21.4094	21.6594	23.7177	23.7903	19.577	22.0894	22.5092	21.8984	15	15	15	30.4	30.4	30.4	61.626	0	73.346	834330000
NHP2-like protein 1;NHP2-like protein 1, N-terminally processed	B1AHD1;P55769	B1AHD1;P55769	NHP2L1	25.4704	25.0767	22.3314	22.6108	19.36	20.5031	24.7367	24.9947	22.4696	22.6091	19.2963	18.6934	25.1623	25.0227	23.6061	23.6446	22.9535	22.9282	24.581	24.9317	24.5039	24.5331	18.571	19.5628	19.3806	19.0902	19.3445	18.9176	19.6846	20.0006	25.2724	24.9088	20.473	18.821	20.0126	19.3965	5	5	5	40.2	40.2	40.2	14.627	0	78.503	400200000
26S proteasome non-ATPase regulatory subunit 10	B1AJY5;B1AJY7;O75832;B1AJY6;O75832-2	B1AJY5;B1AJY7;O75832	PSMD10	22.2449	22.0552	19.2462	18.8817	18.25	18.9678	21.3604	22.856	19.5227	19.3267	18.1577	20.3665	21.7018	21.5158	21.3756	19.3971	21.8048	21.0042	22.3052	21.9402	19.3047	21.9589	23.3052	23.1009	21.8896	21.9228	19.2354	18.8469	18.1022	20.1452	22.133	21.5816	18.8296	19.4748	23.3578	24.2139	7	7	7	47.6	47.6	47.6	20.217	0	14.689	150970000
Rootletin	B1AKD8;Q5TZA2;A0A087WW81;Q5TZA2-2;Q8IVE0	B1AKD8;Q5TZA2;A0A087WW81;Q5TZA2-2	CROCC	24.143	24.3003	23.3692	23.3147	22.3252	21.9897	24.6422	24.6049	23.5711	23.7699	23.9368	18.0433	24.4547	24.5349	24.6068	24.6361	24.2468	24.4099	24.5571	24.6407	24.8923	24.5782	24.4409	24.2632	23.5851	23.0958	22.416	21.8844	19.4165	21.7786	24.5104	24.2263	23.5324	23.7361	23.8299	18.6274	3	3	3	1.8	1.8	1.8	149.06	0	4.4497	981140000
Nardilysin	B1AKJ5;O43847;O43847-2;G3V1R5;F5H7V1;H0Y5G9	B1AKJ5;O43847;O43847-2;G3V1R5;F5H7V1;H0Y5G9	NRD1	25.2472	25.256	22.3263	21.7259	22.0435	19.2434	24.4342	25.2687	22.9818	23.1302	18.6321	19.6119	24.3332	24.3667	24.4879	24.419	24.1171	24.6049	24.608	24.3246	23.9977	23.8828	22.5644	24.0907	22.6754	20.5964	21.4823	20.3232	20.0564	19.3917	24.3663	24.5055	21.5562	21.8456	19.4371	19.5446	25	25	25	24.2	24.2	24.2	139.41	0	160.21	881130000
39S ribosomal protein L43, mitochondrial	H0Y6Y8;B1AL05;Q8N983-4;Q8N983-3;Q8N983-2;Q8N983;Q8N983-6;Q8N983-7;M0R051;H0YBU8	H0Y6Y8;B1AL05;Q8N983-4;Q8N983-3;Q8N983-2;Q8N983;Q8N983-6;Q8N983-7;M0R051;H0YBU8	MRPL43	22.0949	21.8788	18.6871	19.3936	19.48	19.4074	21.78	21.7915	21.5618	21.3215	18.4545	18.8134	21.4904	21.5855	21.9763	21.7408	21.5362	22.1454	21.7407	21.9513	22.4829	22.9387	21.6295	21.4691	18.1111	17.9413	19.1496	18.8493	18.4303	19.0587	21.3596	22.0776	18.8572	18.7877	18.9768	20.1269	4	4	4	24.3	24.3	24.3	18.657	0	13.871	115990000
Exosome complex component CSL4	B1AMU3;Q9Y3B2;R4GNH9;R4GMQ7;B1AMU7;B1AMU4	B1AMU3;Q9Y3B2;R4GNH9;R4GMQ7;B1AMU7;B1AMU4	EXOSC1	21.6244	21.4245	18.1699	18.2481	20.2535	20.3879	21.3539	20.8737	20.5332	20.1075	17.8809	20.2135	21.4136	21.5659	21.6314	21.7962	20.9929	21.5968	21.1412	20.9788	21.7717	21.7657	19.8682	19.4237	21.6048	21.1069	18.3707	18.7189	18.1704	19.403	21.1472	21.2478	19.7651	20.6598	18.8652	19.2641	3	3	3	22.9	22.9	22.9	18.816	0	9.7221	84108000
Trypsin-3	B1AN99;P35030-5;P35030-3;P35030-2;P35030-4;P35030	B1AN99;P35030-5;P35030-3;P35030-2;P35030-4;P35030	PRSS3	24.3733	24.4593	26.4354	26.6418	29.0297	29.4178	25.1012	22.8138	28.0175	27.7273	28.2349	28.3306	25.2015	24.9835	25.1095	25.314	26.0635	26.0563	25.4772	25.3882	25.2676	25.2283	27.9207	27.9501	26.6934	26.6737	28.5899	28.3589	29.5329	28.1922	23.2918	25.2662	27.3356	27.7166	28.1901	28.6051	1	1	1	7.3	7.3	7.3	19.288	0	99.544	1423200000
Methionine synthase	B1ANE3;Q99707-2;Q99707	B1ANE3;Q99707-2;Q99707	MTR	19.9321	20.1616	20.0993	18.2623	18.1796	19.3756	20.2579	20.3823	19.5191	19.457	20.3694	20.0382	19.3943	19.7078	20.0909	19.9466	19.9474	19.7207	19.9085	20.0362	18.9577	20.0873	20.2512	19.0099	17.8777	19.6068	19.1949	21.6772	19.8217	20.5339	19.6553	19.9	20.1794	20.074	18.7272	18.9432	2	2	2	2.3	2.3	2.3	91.779	0.006772	2.093	32799000
Guanylate kinase	B1ANH0;Q16774-2;B1ANH5;B1ANG9;Q16774;B1ANH6;B1ANH2;Q16774-3;B1ANH3	B1ANH0;Q16774-2;B1ANH5;B1ANG9;Q16774;B1ANH6;B1ANH2;Q16774-3	GUK1	21.0978	21.0344	19.2831	19.2943	19.3646	18.5676	20.8307	20.6336	18.7491	20.2924	21.0723	20.4237	21.002	21.0952	21.3339	21.0226	20.9484	20.8717	20.688	20.6465	21.777	21.6341	18.9269	20.1116	18.6042	19.355	18.8043	20.0529	19.1881	19.6837	21.0079	21.6972	18.6372	18.4297	18.7173	18.3412	5	5	5	26.3	26.3	26.3	23.711	0	8.9793	73504000
Polyadenylate-binding protein;Polyadenylate-binding protein 4	B1ANR0;Q13310-2;Q13310;Q13310-3;H0Y5F5;H0YEU6;H0YCC8;B1ANR1;H0YEQ8;P0CB38	B1ANR0;Q13310-2;Q13310;Q13310-3;H0Y5F5	PABPC4	24.8646	24.3966	24.0031	24.1301	18.5233	21.9132	24.0404	23.805	23.1757	23.5329	17.6775	19.2063	24.2485	24.366	23.8725	24.034	24.0488	23.8641	24.3411	24.2651	24.4478	24.3307	23.8117	24.0723	23.3903	22.5437	20.1184	19.0507	20.1876	22.2592	24.2789	24.3152	22.0625	22.8131	19.6195	23.5547	20	11	10	32.7	16.1	14.6	67.97	0	39.472	1016100000
Heterogeneous nuclear ribonucleoproteins C1/C2;Heterogeneous nuclear ribonucleoprotein C-like 4;Heterogeneous nuclear ribonucleoprotein C-like 1;Heterogeneous nuclear ribonucleoprotein C-like 3;Heterogeneous nuclear ribonucleoprotein C-like 2	B2R5W2;G3V4C1;P07910-2;G3V4W0;B4DY08;G3V2Q1;P07910;G3V576;P07910-4;G3V2D6;P07910-3;G3V5V7;G3V555;G3V575;A0A0G2JPF8;A0A0G2JNQ3;P0DMR1;O60812;B7ZW38;B2RXH8;G3V5X6;G3V3K6;G3V251;B4DSU6;G3V4M8;G3V2H6	B2R5W2;G3V4C1;P07910-2;G3V4W0;B4DY08;G3V2Q1;P07910;G3V576;P07910-4;G3V2D6;P07910-3;G3V5V7;G3V555;G3V575;A0A0G2JPF8;A0A0G2JNQ3;P0DMR1;O60812;B7ZW38;B2RXH8	HNRNPC;HNRNPCL4;HNRNPCL1;HNRNPCL3;HNRNPCL2	27.5109	27.4551	24.5135	24.6069	21.7835	21.2286	27.4335	27.269	26.71	26.0787	21.4928	19.5351	27.7498	27.8288	27.943	27.9338	27.1574	27.4551	27.5791	27.6355	27.6863	27.5743	24.9094	24.2917	22.4908	23.4256	22.0196	21.8903	22.3631	21.5348	27.9055	28.0216	20.5274	18.83	24.0139	23.6137	14	14	14	41	41	41	31.948	0	316.08	8148200000
Eukaryotic translation initiation factor 3 subunit H	B3KS98;O15372;A0A087WZK9;E5RJT0;E5RFW7;E5RFH0;E5RGU4;E5RHC7;E5RH59	B3KS98;O15372;A0A087WZK9;E5RJT0	EIF3H	23.0097	23.0428	22.267	18.6035	18.8653	19.4952	23.2828	23.5142	17.9662	22.6161	19.74	19.521	23.3589	23.2932	22.8508	23.3922	23.76	23.5479	23.721	24.1574	23.0387	22.4458	22.5572	22.8737	22.8705	22.8688	20.2656	19.4976	17.9228	18.5662	23.3522	23.0791	18.6216	18.8865	22.6063	18.6622	9	9	9	28.1	28.1	28.1	41.581	0	105.34	555810000
Mortality factor 4-like protein 1	B3KTM8;Q9UBU8-2;H0YLJ3;Q9UBU8-3;Q9UBU8;H0YMJ0;H0YM21;H0YLV1;H0YMT8;H0YNE0;A0A0A0MT59;H0YNX3	B3KTM8;Q9UBU8-2;H0YLJ3;Q9UBU8-3;Q9UBU8;H0YMJ0	MORF4L1	20.246	21.2262	18.8151	18.9936	20.2754	20.7211	21.1279	21.0839	21.0932	21.2825	18.1044	18.4461	19.4284	20.5156	20.7079	21.3873	20.9054	21.1752	21.1757	20.9952	21.4122	21.1511	18.2177	18.9485	19.7831	19.6426	19.1443	18.2293	19.5014	17.6512	19.1194	19.8239	17.3424	19.6789	18.3	19.8487	7	7	5	33.9	33.9	26.7	40.028	0	15.626	93647000
Calponin;Calponin-2	B4DDF4;B4DUT8;Q99439;A0A087X271;A0A087X1X5;H3BVI6;Q99439-2;K7ES69;H3BQH0;U3KPS3;A0A087WV51	B4DDF4;B4DUT8;Q99439;A0A087X271;A0A087X1X5;H3BVI6;Q99439-2	CNN2	24.8619	24.4784	22.8442	22.4678	19.8481	17.8125	24.5422	24.4574	22.7712	22.8473	18.5231	18.3445	24.4854	25.2286	24.6647	25.0627	24.6135	24.6791	25.1034	24.9623	24.5184	25.0411	23.4879	23.551	18.9901	22.1591	23.096	22.774	19.3924	19.997	25.1343	24.7935	20.9166	21.8672	20.7856	22.5327	10	10	9	45	45	41.3	32.616	0	252.35	1288200000
Catenin beta-1	B4DGU4;P35222;E7EMJ5	B4DGU4;P35222	CTNNB1	22.0064	22.8048	22.9253	22.8657	22.1243	23.337	22.1833	22.3866	22.9606	22.641	19.3218	19.001	22.5869	22.1228	22.2611	21.4465	24.3044	24.8174	22.0337	21.688	21.6302	21.6515	22.3001	23.1284	23.0707	22.6303	18.7262	19.5222	19.4888	19.3734	21.9028	22.3345	22.5076	19.2357	23.1262	22.6729	12	7	7	18.1	11	11	84.765	0	24.189	231150000
COP9 signalosome complex subunit 2	B4DIH5;P61201;P61201-2;H0YMC2;H0YKU5;H0YM03	B4DIH5;P61201;P61201-2	COPS2	23.685	23.7161	18.9118	22.2251	18.3182	20.4377	22.4698	22.6027	22.6256	18.514	17.906	18.6856	23.0464	23.3998	21.4457	21.5732	22.525	22.0123	22.8345	22.5757	21.9665	19.8023	21.975	22.5426	22.4261	20.8009	20.0701	19.7862	20.8008	19.4595	22.7954	22.4493	19.9347	21.8428	19.4227	21.1246	6	6	6	19.3	19.3	19.3	44.228	0	228.42	410470000
Citrate synthase;Citrate synthase, mitochondrial	B4DJV2;O75390;A0A0C4DGI3;H0YIC4;F8VPF9;F8VPA1;F8VR34;F8VTT8;F8W1S4;F8W4S1;H0YH82;F8W642;F8W0J2;F8VZK9;F8VX07;F8VRP1;F8VX68;F8VWQ5;F8VRI6;F8VU34	B4DJV2;O75390;A0A0C4DGI3;H0YIC4	CS	25.6755	25.637	23.5853	24.5926	19.6041	18.6376	25.0848	25.2977	24.5295	24.7198	19.1969	22.1679	25.6155	25.9256	25.8772	26.0057	26.5347	26.72	25.2193	25.3368	25.4934	25.5994	25.4606	25.4579	23.9185	23.5078	18.5692	22.3601	21.5156	21.3005	25.3287	25.3977	24.2177	24.491	25.7775	25.8786	9	9	8	18.8	18.8	16.8	50.431	0	209.19	2341900000
Cysteine--tRNA ligase, cytoplasmic	B4DKY1;P49589-2;P49589;P49589-3	B4DKY1;P49589-2;P49589;P49589-3	CARS	21.7374	21.9401	22.0138	22.2661	19.8605	19.2317	21.2556	21.6527	22.0252	21.7298	18.2092	18.6778	21.8346	21.544	22.3316	22.0388	22.174	21.9854	21.4037	21.4606	21.5511	21.8049	22.5169	21.9109	22.1269	18.3535	19.2436	19.582	20.129	18.5804	21.2514	21.4256	19.4212	21.8335	18.6945	19.4476	7	7	7	11.2	11.2	11.2	84.277	0	30.755	198970000
	B4DLN1;P52815	B4DLN1		23.5146	22.5654	23.4969	19.4467	19.3047	20.3962	22.5762	23.2651	22.5547	23.2605	18.9345	22.762	23.1118	24.1698	23.4763	23.4333	23.8753	23.9195	23.276	23.6249	23.9162	23.6948	25.1814	24.2094	22.9378	19.0952	18.5759	23.738	19.1811	18.5208	23.1797	23.0304	18.9068	25.8844	26.1065	18.3323	10	10	4	24.9	24.9	7.2	48.099	0	101.69	502320000
Serine/threonine-protein kinase 24;Serine/threonine-protein kinase 24 36 kDa subunit;Serine/threonine-protein kinase 24 12 kDa subunit	H0Y630;B4DR80;Q9Y6E0-2;Q9Y6E0;Q5JV98;Q5JV99	H0Y630;B4DR80;Q9Y6E0-2;Q9Y6E0;Q5JV98	STK24	23.1915	22.8255	22.2756	19.1455	19.3522	18.289	22.0654	22.7404	22.0662	20.1828	20.0999	18.9676	21.5093	22.4711	22.3436	22.1488	22.3685	22.3615	22.6302	22.695	22.4575	22.1181	22.3807	22.6906	18.0632	20.216	17.4506	19.9578	19.2179	18.1828	22.6592	22.35	18.857	18.7673	18.5176	19.4972	6	6	2	19	19	7.6	40.781	0	12.401	302050000
S-methyl-5-thioadenosine phosphorylase;Purine nucleoside phosphorylase	B4DUC8;Q13126;Q13126-4;Q13126-3;Q13126-2;J3QSB7;Q13126-7;Q13126-6;Q13126-5;F2Z2F3;F8WES2;J3KRN1	B4DUC8;Q13126;Q13126-4;Q13126-3;Q13126-2;J3QSB7;Q13126-7;Q13126-6;Q13126-5	MTAP	23.1995	23.7148	18.8345	21.768	25.2454	25.3216	23.7817	24.0299	20.8125	21.7404	23.4556	23.8961	23.3411	23.3213	23.3116	23.3516	23.2175	23.1935	23.175	23.375	22.1397	22.5208	22.6501	22.314	19.116	18.1006	24.2163	18.9266	17.7073	17.9946	24.015	23.9242	19.4081	18.9345	25.1395	18.8299	12	12	12	50.3	50.3	50.3	33.186	0	61.41	580860000
Fragile X mental retardation syndrome-related protein 1	B4DXZ6;P51114-2;P51114;E7EU85;E9PFF5;P51114-3;C9JZE0;C9JY20;C9JAJ4;C9IZ22	B4DXZ6;P51114-2;P51114;E7EU85;E9PFF5;P51114-3	FXR1	23.3152	22.643	22.5547	22.4146	19.7435	19.6145	22.0164	22.5606	22.1703	23.4796	18.0667	19.4953	22.656	23.3037	22.8705	23.3257	22.5976	22.6467	23.2095	22.6161	23.2938	23.4167	22.8423	22.7538	20.7719	22.3665	21.6204	19.172	18.3476	20.5448	22.7484	22.7478	18.4168	21.6083	18.9141	22.7355	10	10	8	22	22	19.4	68.326	0	94.385	406650000
Interleukin enhancer-binding factor 2	B4DY09;Q12905;X6R6Z1;A0A0A0MRL0	B4DY09;Q12905	ILF2	25.7514	25.7882	24.5999	24.8124	22.7699	23.3272	25.6653	25.5726	25.3062	25.2772	19.8022	18.6043	25.5759	25.536	25.1472	25.2579	24.9291	24.9074	25.4163	25.4865	25.3397	25.2798	23.9068	23.4185	24.6211	24.7054	19.004	19.4932	22.6523	22.9594	25.42	25.3673	24.8529	25.0182	25.0456	24.9792	12	12	12	47.4	47.4	47.4	38.91	0	110.33	2295400000
Echinoderm microtubule-associated protein-like 4	B5MBZ0;Q9HC35-2;Q9HC35	B5MBZ0;Q9HC35-2;Q9HC35	EML4	22.1243	21.3049	21.1236	19.4399	18.4337	20.2346	21.4739	22.2031	19.154	21.0846	19.6785	17.6469	21.0737	21.2512	21.4626	20.9064	20.4573	20.4296	22.3124	21.7745	21.0261	21.7129	20.071	21.2173	21.02	18.922	20.7407	17.7884	18.7484	19.3467	21.8644	21.4083	18.4036	20.1347	19.4558	19.3698	5	5	5	6.4	6.4	6.4	110.18	0	16.264	124140000
Pescadillo homolog	B5MCF9;O00541-2;O00541;B3KXD6;H7BYY8;H7C267	B5MCF9;O00541-2;O00541;B3KXD6	PES1	24.0831	23.5758	23.939	24.2455	22.4341	22.1717	23.6044	23.5259	23.8349	24.1709	20.1714	19.4276	24.0846	23.8712	24.7209	24.2734	23.8477	24.2247	24.3026	24.2075	23.5978	24.1624	23.507	24.25	22.3119	22.3354	23.2828	23.8668	19.7973	20.5566	23.5891	24.2939	22.0403	23.0199	18.1559	21.0377	11	11	11	20.1	20.1	20.1	66.077	0	52.463	795300000
GTP-binding nuclear protein Ran	B5MDF5;P62826;J3KQE5;F5H018;H0YFC6;B4DV51;A0A087X0W0	B5MDF5;P62826;J3KQE5;F5H018;H0YFC6	RAN	29.3912	29.4391	27.6705	27.2398	25.7528	25.4331	29.4765	29.4041	27.9223	28.1507	28.0822	28.014	29.1197	29.0751	27.9543	28.104	27.9795	28.2461	29.3431	29.1337	27.7601	27.83	29.0658	29.0083	28.5556	28.6128	26.9964	27.1815	27.9374	27.2261	28.8549	29.088	26.9091	27.1058	27.9835	28.5876	13	13	13	45.1	45.1	45.1	26.224	0	323.31	19065000000
Septin-10	E7EW69;E7EX04;B5ME97;Q9P0V9-3;Q9P0V9;Q9P0V9-2;F5GYV2;F5H1F2	E7EW69;E7EX04;B5ME97;Q9P0V9-3;Q9P0V9;Q9P0V9-2	SEPT10	21.1933	20.9148	19.0036	19.5655	18.6497	19.7612	20.4925	20.8124	18.004	19.7985	17.7731	19.5347	20.6971	20.6229	20.8152	20.2512	20.5515	20.2947	20.5231	20.7263	21.2514	21.0096	21.0763	21.1544	19.2693	18.6021	20.2773	20.0315	18.9915	18.7792	20.4034	20.526	19.2013	18.8198	18.8531	19.8704	4	4	4	9.6	9.6	9.6	52.145	0	58.929	88334000
Carboxypeptidase A4	B7Z5J4;Q9UI42-2;Q9UI42;C9J6N7	B7Z5J4;Q9UI42-2;Q9UI42	CPA4	19.1821	17.7776	21.9667	21.8964	22.4351	18.4571	19.468	19.4217	18.3994	21.6078	18.7569	18.3275	17.7272	19.7229	19.4118	19.4194	22.3187	22.8302	20.4197	19.1728	19.5493	19.2058	21.5279	19.3532	21.3807	21.7982	21.8936	21.6673	22.2589	22.2411	19.036	18.6063	19.7871	18.7818	22.026	22.0125	3	3	3	10.4	10.4	10.4	35.634	0	7.962	30567000
Mothers against decapentaplegic homolog;Mothers against decapentaplegic homolog 2	B7Z5N5;Q15796-2;Q15796;K7EJX0;H0YMP2;H0YL71;K7ESI8;K7EL92;H3BP09;K7ERC7;H3BVD1;P84022-3;P84022-2;P84022;O15198-2;O15198	B7Z5N5;Q15796-2;Q15796;K7EJX0	SMAD2	20.4703	20.5163	18.9566	18.9086	20.1233	19.1418	19.8891	20.0477	20.1632	18.326	20.2155	19.214	20.5881	20.5881	19.3545	19.9678	18.1341	20.7145	18.3382	19.7998	21.1104	20.7999	21.1984	19.321	20.8979	18.5948	19.2214	18.6027	18.8364	19.1794	19.3975	19.9416	19.5118	18.5542	18.6316	17.7743	3	3	3	11.6	11.6	11.6	48.669	0	10.282	48085000
Probable ATP-dependent RNA helicase DDX27	B7Z6D5;Q96GQ7;A0A087X059	B7Z6D5;Q96GQ7	DDX27	21.3682	21.4954	19.0142	20.7343	18.3221	20.2258	21.5247	22.2431	21.5518	21.5322	19.3478	20.5162	21.254	21.4325	20.7765	20.4901	21.5662	21.2252	21.9733	22.4376	21.9635	21.9617	20.4765	20.4508	19.2211	19.0641	19.4395	19.1554	19.2393	20.0673	20.8012	20.6166	19.6573	19.7582	18.9601	18.6381	7	7	7	9.9	9.9	9.9	86.604	0	13.853	143350000
Transcription factor COE2	B7Z934;Q9HAK2	B7Z934;Q9HAK2	EBF2	21.2463	21.697	21.3017	18.1044	19.2029	20.1094	21.3736	21.4671	18.5465	20.3858	18.8115	18.9437	20.7583	20.7916	21.6219	21.0308	17.8914	20.3666	20.6346	20.621	21.2405	21.2158	20.8105	19.1679	19.7187	18.4589	19.7856	18.9868	19.3553	20.2149	19.8887	20.5863	18.6948	19.3578	20.2634	19.5318	1	1	1	2.6	2.6	2.6	45.967	0.0099657	1.8355	91421000
Medium-chain specific acyl-CoA dehydrogenase, mitochondrial	B7Z9I1;Q5T4U5;P11310;P11310-2;E9PJM9;H0YDT5;E9PRX4	B7Z9I1;Q5T4U5;P11310;P11310-2	ACADM	23.8299	23.7556	20.5032	19.4886	18.2366	19.2124	22.8804	23.3235	23.0212	23.0048	19.6188	18.3371	23.6823	23.7361	23.5232	23.4754	23.1433	22.9984	23.2727	23.3312	24.155	24.2787	24.0272	21.5542	18.7756	18.0513	18.1827	19.6518	19.5212	18.5715	23.4744	23.4044	18.8466	19.3982	19.5096	19.7468	8	8	8	22.6	22.6	22.6	42.426	0	71.749	537990000
Small ubiquitin-related modifier 1	B8ZZN6;P63165;B8ZZJ0;B9A032;B8ZZ67;P63165-2	B8ZZN6;P63165;B8ZZJ0;B9A032	SUMO1	22.3488	22.2716	19.0823	18.4262	19.782	20.1999	23.0466	23.105	22.8654	22.8526	19.0933	18.3969	21.8832	22.5734	21.9021	22.0548	20.8725	18.7287	22.7054	22.3823	22.7406	22.4207	19.192	18.1465	18.4368	18.0795	17.8739	19.0133	19.1694	18.2226	22.7521	22.7514	18.9884	22.1096	22.4533	19.7845	3	3	3	24	24	24	16.645	0	5.5406	243120000
39S ribosomal protein L30, mitochondrial	B8ZZV5;Q8TCC3-3;Q8TCC3;Q8TCC3-2	B8ZZV5;Q8TCC3-3;Q8TCC3;Q8TCC3-2	MRPL30	19.1006	19.4089	18.7973	17.4594	19.4751	18.0302	18.6581	18.117	20.4406	19.8715	18.2851	19.9277	19.2724	19.764	19.3579	19.5831	19.0392	19.8858	19.4233	19.1408	19.6256	17.9976	18.3034	18.6989	20.3064	18.5909	18.7161	19.2503	18.7573	18.9688	18.7612	18.6623	17.0816	19.9154	19.6018	18.9462	1	1	1	10.9	10.9	10.9	11.935	0.0023769	2.6385	15185000
SPATS2-like protein	B8ZZZ7;Q9NUQ6-2;Q9NUQ6;Q9NUQ6-4;Q9NUQ6-3;F8W6C2	B8ZZZ7;Q9NUQ6-2;Q9NUQ6;Q9NUQ6-4;Q9NUQ6-3	SPATS2L	20.9439	20.4489	17.9977	19.1797	19.7284	19.1402	20.7093	20.7188	19.0933	19.203	19.8544	18.4851	21.3816	20.9595	20.0208	20.3217	20.0703	19.9398	21.2105	20.823	20.3386	19.7441	19.4515	19.5058	21.0571	20.0322	19.9631	19.2107	19.2247	19.0696	20.2594	19.8567	18.3157	20	19.8557	19.1517	4	4	4	10.2	10.2	10.2	54.945	0	5.1262	63204000
Protein Wiz	B9EGQ5;M0QXA7;O95785-4;O95785-3;O95785;O95785-2	B9EGQ5;M0QXA7;O95785-4;O95785-3;O95785;O95785-2	WIZ	19.2827	19.0521	18.5625	17.7892	18.0156	19.8357	20.3263	21.9537	23.0451	23.7421	19.787	20.8389	19.2841	18.8246	19.1672	20.1357	18.0022	18.8491	19.6853	19.6025	19.8939	18.3429	18.8489	19.7191	19.8525	18.1219	18.9264	19.9025	19.6143	19.4251	19.0122	19.1435	21.1491	18.6964	21.0407	19.8983	5	5	5	7.1	7.1	7.1	89.054	0	9.853	50040000
Translocon-associated protein subunit alpha	C9J3L8;C9J5W0;E9PAL7;C9IZQ1;P43307;P43307-2	C9J3L8;C9J5W0;E9PAL7;C9IZQ1;P43307;P43307-2	SSR1	22.3538	22.3776	19.3814	18.7377	18.6626	18.8013	22.1503	22.1006	19.7436	17.846	20.1032	18.8594	22.17	22.2493	22.3329	22.2326	22.2624	22.0292	22.2561	22.1054	18.5275	19.993	19.4418	22.5073	21.5371	21.9128	19.4682	19.516	19.2648	18.5539	22.178	22.1297	19.4228	21.9193	20.9135	20.1421	2	2	2	7.2	7.2	7.2	29.573	0.0010464	2.964	220250000
Profilin;Profilin-2	C9J0J7;G5E9Q6;P35080-2;C9JQ45;C9J2N0	C9J0J7;G5E9Q6;P35080-2;C9JQ45;C9J2N0	PFN2	25.1988	25.4693	17.8105	19.0884	20.1915	19.305	23.7917	24.1155	20.3608	18.3699	17.4705	19.1714	23.5667	23.4311	20.6544	20.9037	22.4877	20.124	23.4815	23.4212	23.5478	22.8244	19.2872	19.1044	19.6488	19.8846	18.8011	17.76	18.9787	18.694	23.9614	23.8856	19.533	18.6117	19.9127	19.5992	6	6	2	65.9	65.9	18.7	9.8402	0	98.214	227450000
Sorcin	C9J0K6;P30626-3;P30626-2;P30626;B4DHQ6	C9J0K6;P30626-3;P30626-2;P30626	SRI	25.6025	25.6576	23.4584	23.2213	20.9607	18.0344	25.4042	25.5044	24.1546	23.7864	22.5954	22.5574	25.8229	25.9246	25.5014	25.5524	24.6625	25.2912	25.101	25.6618	25.5408	25.7716	24.0518	22.1158	24.4046	24.5396	23.2244	22.5975	22.1419	23.4769	25.7077	25.7385	20.9004	22.4693	21.3051	22.8747	8	8	8	49.7	49.7	49.7	17.605	0	90.777	1604900000
Inosine-5-monophosphate dehydrogenase;Inosine-5-monophosphate dehydrogenase 1	C9J381;P20839-2;P20839-4;P20839;P20839-3;P20839-7;P20839-5;P20839-6;C9K0R9;C9J029;H7C5T1;H7C511	C9J381;P20839-2;P20839-4;P20839;P20839-3;P20839-7;P20839-5;P20839-6;C9K0R9	IMPDH1	22.1512	22.4458	17.7979	17.7135	17.5571	18.9776	22.2314	22.7453	20.137	17.2469	18.4115	19.2614	21.8221	21.7965	21.4037	21.8878	21.4366	21.809	21.7177	19.4409	19.3709	18.6186	19.3872	22.1313	19.4827	19.3115	19.7069	19.8774	19.6531	17.6809	22.3714	22.3773	20.8409	19.018	17.9934	19.0498	6	5	5	17.2	15.6	15.6	55.277	0	20.656	170900000
N-alpha-acetyltransferase 50	C9J5D1;E7EQ69;Q9GZZ1;A0A087WWJ2;Q9GZZ1-2;B0AZT5;C9JZU6;C9J5J3;A0A0D9SF32;F8WCK0	C9J5D1;E7EQ69;Q9GZZ1;A0A087WWJ2;Q9GZZ1-2;B0AZT5	NAA50	24.6052	24.8681	22.4399	22.5629	18.9298	17.0433	24.3598	24.3539	22.5686	22.3433	19.9532	18.3516	24.505	24.7802	24.2749	24.491	24.6889	24.8741	24.9529	24.7423	23.0744	23.958	23.4131	22.8862	23.8803	23.4361	22.7058	18.0608	17.5617	19.052	24.2952	24.3368	19.5225	18.386	17.7496	19.9283	9	9	9	54.3	54.3	54.3	14.886	0	42.144	701840000
Zinc finger CCCH-type antiviral protein 1	C9J6P4;Q7Z2W4;Q7Z2W4-2;Q7Z2W4-3;Q7Z2W4-4;H7C5K1;Q7Z2W4-5	C9J6P4;Q7Z2W4;Q7Z2W4-2;Q7Z2W4-3	ZC3HAV1	23.2657	23.2294	22.5704	22.4028	22.6495	18.6331	23.5643	22.877	22.4167	22.9401	21.5865	20.1266	23.6046	23.0698	23.4319	23.2933	23.2208	23.3393	24.3051	24.2247	23.2445	23.0285	23.7063	23.7296	19.2134	18.7782	18.7242	18.8888	18.6698	18.4299	23.122	22.8879	20.5208	17.5589	18.5942	18.2463	15	15	15	18.7	18.7	18.7	114.08	0	134.17	447300000
GTP-binding protein Rheb	C9J931;Q15382;C9J469	C9J931;Q15382	RHEB	22.8627	23.1186	23.0561	23.3226	18.2996	18.913	22.7084	22.7441	22.9947	19.1053	19.8227	20.1556	22.57	22.9075	23.1837	22.6911	23.4335	23.2626	22.7105	22.9394	24.0092	23.8727	23.7723	23.5507	22.2732	22.0007	18.591	19.4347	18.861	19.5273	22.3256	22.7411	19.5797	18.7984	19.0939	19.5542	3	3	3	46.8	46.8	46.8	8.6739	0	10.677	303380000
Immunoglobulin J chain	C9JA05;D6RHJ6;D6RD17;P01591	C9JA05;D6RHJ6;D6RD17;P01591	JCHAIN;IGJ	18.2767	18.3152	21.0842	19.4487	20.9137	20.5452	18.1425	18.8908	20.4999	20.4022	18.8105	19.7462	22.7363	22.869	18.5154	17.8987	21.4307	20.2183	18.1424	19.2737	19.6572	19.5019	20.3225	20.7333	21.2238	21.1263	20.9894	18.7758	24.3877	17.9221	17.8394	18.8861	27.3166	27.2117	23.2303	23.5047	3	3	3	38.6	38.6	38.6	8.1675	0	38.422	91217000
Phosphoserine phosphatase	C9JBI3;P78330;C9JEJ7;F8WD74;A0A1D5RMN5	C9JBI3;P78330	PSPH	24.3281	24.2977	17.8617	17.8331	18.6083	17.8995	24.2831	23.9231	19.5882	22.5076	17.0754	18.5469	24.2698	24.3502	23.2418	23.5301	22.7809	23.0768	24.0286	23.6333	22.6777	22.2753	19.438	22.2042	24.0283	23.3753	22.7966	20.2345	23.3917	23.1275	23.6359	23.654	18.4688	20.6641	22.2803	22.8524	7	7	7	39	39	39	20.745	0	20.866	645230000
Dr1-associated corepressor	C9JCC6;Q14919;Q14919-2;E9PNC7;E9PQX9;E9PMW2	C9JCC6;Q14919;Q14919-2;E9PNC7;E9PQX9	DRAP1	22.0689	22.1854	19.8641	19.0711	18.2934	20.9682	21.9782	22.1105	22.3883	22.2749	18.8429	20.6442	22.5316	22.2752	20.6608	20.9252	21.298	21.3926	22.1489	22.172	21.5846	21.5382	18.1425	21.862	19.8626	18.0724	19.5999	19.1991	19.4618	18.2105	22.8172	22.4781	19.6949	19.6816	18.7381	18.275	4	4	4	25.5	25.5	25.5	23.205	0	11.552	165270000
N-acetyl-D-glucosamine kinase	C9JEV6;Q9UJ70;Q9UJ70-2;H7C3G9;H7C286;E9PPU6;H0YEB7;H0YE82;H0YC94;H7C1L7	C9JEV6;Q9UJ70;Q9UJ70-2;H7C3G9;H7C286;E9PPU6;H0YEB7	NAGK	21.6398	21.0802	19.0783	19.084	19.5551	18.6677	21.3824	20.5109	20.1437	19.8039	19.0815	20.2364	21.6434	21.1282	21.2333	21.2137	21.8735	22.3307	21.4384	21.3171	21.8372	21.3316	18.2232	21.4962	19.8201	18.986	19.7701	19.1599	20.1841	18.497	21.2519	20.6842	18.8996	19.851	19.6427	20.1753	6	6	6	29	29	29	32.017	0	16.908	125580000
Myotubularin-related protein 2	C9JEX3;Q13614-2;Q13614	C9JEX3;Q13614-2;Q13614	MTMR2	20.45	20.712	19.9843	18.7715	18.7648	20.1122	20.1383	19.6016	19.3186	19.344	19.3704	18.525	20.0035	20.1325	19.0882	20.0415	20.3867	18.994	20.1917	20.2997	20.0622	20.6138	17.6092	20.6994	19.3685	18.9955	17.3195	20.1094	17.6905	18.4786	18.7424	20.0852	19.7998	19.6157	19.3706	18.5641	4	4	4	7.4	7.4	7.4	64.49	0	5.1523	53406000
Apolipoprotein D	C9JF17;P05090;C9JX71;F8WBT9	C9JF17;P05090;C9JX71	APOD	19.2432	18.296	17.7539	22.9053	23.4799	22.9743	20.2178	19.5675	19.4123	21.2354	25.3946	21.8084	23.4907	22.8683	18.5644	18.0819	21.1301	21.3079	18.9882	18.8333	24.276	24.1414	23.8439	23.1534	21.3511	21.3575	23.8084	24.015	24.1142	22.7886	19.6859	18.8284	22.2104	23.4219	22.3196	23.1162	6	6	6	30.2	30.2	30.2	24.158	0	23.022	107440000
COP9 signalosome complex subunit 1	C9JFE4;Q13098-5;Q13098;Q13098-7;A0A096LP07;A0A096LPJ3;A8K070;Q13098-6;J3QQX0;J3QS84;J3QS88;J3KTB0;J3QLE8;J3QLT0;J3QL53;J3KRE8;J3KSA5;J3KRJ4	C9JFE4;Q13098-5;Q13098;Q13098-7;A0A096LP07;A0A096LPJ3;A8K070;Q13098-6	GPS1	23.1827	23.4473	22.0527	18.8081	20.2346	19.0011	22.4028	22.6015	22.6916	22.3789	18.3169	20.1542	22.9151	23.037	22.6088	22.2396	22.5453	22.8548	23.0119	22.8312	22.3638	22.3024	22.781	22.8799	19.3107	21.7668	19.3669	20.5111	18.8445	18.8966	22.7163	22.4985	18.8136	19.5129	19.5604	22.3004	7	7	7	17.2	17.2	17.2	53.371	0	30.469	380350000
39S ribosomal protein L39, mitochondrial	C9JG87;Q9NYK5;Q9NYK5-2	C9JG87;Q9NYK5;Q9NYK5-2	MRPL39	20.9435	20.7848	18.9378	19.4266	17.8672	19.5875	21.0164	21.5333	19.99	21.0941	20.2939	18.8884	21.5882	20.7664	23.1223	22.8824	23.2954	23.5898	21.6093	20.9467	22.8514	21.6543	19.7992	19.4787	20.659	18.077	19.5199	19.6486	19.473	18.5663	21.5063	21.2324	18.6995	19.0576	19.3127	18.6458	6	6	6	18.5	18.5	18.5	34.032	0	11.086	114930000
Acylamino-acid-releasing enzyme	C9JIF9;P13798;H7C393;C9JLK2;H7C1U0;F8WEH5	C9JIF9;P13798;H7C393	APEH	22.3969	22.5297	23.1282	23.0223	23.8968	23.9054	22.3853	20.9912	22.3468	22.2701	19.9259	17.5143	22.4867	22.4462	21.7147	21.3011	22.8272	22.1629	22.0369	21.9805	21.313	22.1095	24.6607	24.5038	23.5234	23.4844	24.541	24.551	24.4509	24.1968	21.3532	21.821	23.0258	23.4773	23.8108	23.8619	9	9	9	14.8	14.8	14.8	81.673	0	78.96	493300000
28S ribosomal protein S34, mitochondrial	C9JJ19;P82930	C9JJ19;P82930	MRPS34	25.05	25.0098	22.4449	22.4833	20.2527	19.2738	25.3546	25.4353	22.4548	20.9696	19.6039	17.7476	24.3242	24.8398	23.2548	23.069	23.746	23.473	24.7303	24.5341	23.0493	22.4483	20.7853	20.7877	22.6286	18.873	17.9276	19.6972	21.6082	21.4579	24.9794	24.7626	19.9861	19.9959	19	21.1245	12	12	12	61.3	61.3	61.3	26.332	0	82.859	782600000
DNA-directed RNA polymerases I, II, and III subunit RPABC3	C9JLU1;P52434;P52434-3;P52434-4;P52434-2;P52434-5	C9JLU1;P52434;P52434-3;P52434-4	POLR2H	21.8273	21.8827	20.2572	19.6854	19.6156	19.0403	21.811	21.1648	18.2819	18.6579	19.611	20.132	21.4815	21.2618	22.0489	22.3263	21.5832	21.5821	21.1616	21.1813	22.7354	22.2128	18.5825	19.3748	18.1667	19.8618	17.5129	20.0646	19.5941	19.6317	21.453	21.2593	18.3602	19.7226	18.4435	18.3606	5	5	5	51.4	51.4	51.4	16.925	0	50.173	93724000
Aldehyde dehydrogenase, dimeric NADP-preferring	C9JMC5;E9PNN6;P30838;I3L3I9;A8MYB8;C9JKT2;I3L4E5;I3L1H6;I3L3W9;E9PJV0;P48448	C9JMC5;E9PNN6;P30838;I3L3I9;A8MYB8;C9JKT2	ALDH3A1	24.1254	23.7388	22.5684	21.326	20.7151	18.283	22.7196	22.6775	22.0782	22.4585	18.6868	19.6381	22.8129	22.6381	22.8345	22.9354	22.9112	23.654	23.7607	23.6535	22.8504	22.2745	23.4624	23.5255	22.7387	18.2867	22.0115	22.0692	20.154	21.3287	22.9902	22.6999	21.8088	22.2138	22.3998	22.1513	9	9	8	31.5	31.5	28.2	41.647	0	87.409	483060000
60S ribosomal protein L24	C9JXB8;C9JNW5;P83731	C9JXB8;C9JNW5;P83731	RPL24	26.795	26.682	25.872	24.2811	18.9633	18.3131	25.6423	26.4355	25.0611	25.4089	19.0185	17.7182	26.6648	26.5145	26.5973	26.7089	26.3763	26.4609	26.8491	26.8847	27.0215	26.8747	26.5735	26.2597	25.5139	25.0051	19.651	19.4174	19.2917	19.3708	26.8737	26.6873	18.0715	19.5764	23.5293	23.3745	6	6	6	41.3	41.3	41.3	14.369	0	41.603	3856200000
Cartilage-associated protein	C9JP16;O75718	C9JP16;O75718	CRTAP	22.9426	22.827	19.4289	20.0227	18.2457	20.338	22.7278	22.4482	20.7562	21.4833	18.2982	18.837	22.6325	23.1077	22.3343	21.8949	22.6289	22.6939	22.6558	22.5028	22.3226	22.3724	21.5982	19.2309	18.6054	21.8276	18.327	19.0306	19.2258	19.3823	22.9548	22.6761	18.693	19.4656	18.9508	20.1103	6	6	6	16.8	16.8	16.8	41.432	0	14.627	322920000
Coiled-coil domain-containing protein 58	C9JQ41;H7C525;Q4VC31	C9JQ41;H7C525;Q4VC31	CCDC58	21.4275	21.6225	17.7921	18.685	18.3571	19.2724	18.8745	20.718	18.6013	18.6571	18.9486	18.8323	21.3701	20.9567	21.5095	21.5283	21.6529	21.1562	21.1443	21.3162	21.9919	21.7802	18.4031	19.9687	19.7549	19.3171	19.323	19.4481	19.1932	17.8974	21.3152	19.6078	19.2697	20.019	18.7445	19.1548	1	1	1	13.1	13.1	13.1	15.296	0	4.5	48318000
Peptidyl-prolyl cis-trans isomerase;Peptidyl-prolyl cis-trans isomerase H	C9JQD4;O43447;H0YEL5;O43447-2;A6NM32	C9JQD4;O43447;H0YEL5;O43447-2	PPIH	24.2628	23.6897	19.3441	23.1739	18.7798	19.064	23.4541	23.4878	19.5687	23.2159	22.4175	23.6107	23.8607	23.7377	23.7818	24.2481	23.2217	23.4009	24.046	24.1063	24.2758	24.2177	22.9932	23.5367	23.2636	23.4005	17.6881	18.9499	19.4049	18.753	23.9732	24.2399	22.5423	24.7257	18.4639	22.4126	6	6	6	30.6	30.6	30.6	15.8	0	25.304	556300000
Uncharacterized protein C7orf50	C9JQV0;Q9BRJ6;H7C0T1;H7C2R9	C9JQV0;Q9BRJ6	C7orf50	23.5446	23.6208	20.0504	19.5671	17.7027	18.4529	23.7955	23.7536	23.7915	23.733	19.023	18.0722	23.4558	23.4788	23.1929	23.2334	22.3906	22.4294	23.2741	23.5677	22.2595	22.3388	18.9312	19.9977	19.277	18.6438	18.9279	19.6362	20.2991	19.4248	23.0983	23.0949	18.6139	18.9109	19.8051	18.5939	6	6	6	40.6	40.6	40.6	21.883	0	133.79	352240000
MICOS complex subunit MIC19	C9JRZ6;F8WAR4;Q9NX63;A0A286YEX5	C9JRZ6;F8WAR4;Q9NX63;A0A286YEX5	CHCHD3	24.3655	24.1548	19.2689	19.6097	19.811	18.5386	24.0367	24.0773	21.7849	21.9231	18.5167	19.0635	23.7524	23.9546	23.2587	23.1747	22.3877	22.746	24.0858	24.0439	22.9008	22.3796	19.4922	19.401	21.5584	21.6584	22.5014	18.8953	18.4274	20.0244	23.5364	23.5533	18.7226	18.7625	17.7683	22.4987	6	6	6	25.4	25.4	25.4	26.753	0	81.84	474060000
Lipoma-preferred partner	C9JUT4;Q93052;C9JXK9;A0A087WZF1;C9JE51;C9J2R5;C9JIY7;C9JT42;C9J3U9;C9J1K7;C9J5C8;C9J4E3	C9JUT4;Q93052;C9JXK9;A0A087WZF1	LPP	20.6986	20.7917	20.1822	19.7135	19.1635	18.8453	20.7161	20.5137	19.7219	19.9887	19.166	19.7834	20.3163	20.0272	20.7104	20.6904	19.6622	17.813	20.2073	19.4618	20.4987	20.4229	20.8778	21.3558	18.7578	19.5811	19.585	19.4625	19.6586	20.2428	20.6497	20.566	19.5523	20.2786	20.1452	20.1691	3	3	3	9.3	9.3	9.3	45.345	0	6.4699	62280000
Catenin delta-1	C9JZR2;O60716-5;O60716-3;O60716-2;O60716;O60716-21;O60716-19;O60716-18;O60716-17;O60716-13;O60716-11;O60716-10;O60716-8;O60716-9;O60716-7;O60716-6;O60716-4;O60716-24;O60716-23;O60716-22;O60716-20;O60716-16;O60716-15;O60716-14;O60716-12;O60716-29;O60716-27;O60716-26;O60716-25;O60716-32;O60716-31;O60716-30;O60716-28;H0YC95;E9PRE2;E9PKY0	C9JZR2;O60716-5;O60716-3;O60716-2;O60716;O60716-21;O60716-19;O60716-18;O60716-17;O60716-13;O60716-11;O60716-10;O60716-8;O60716-9;O60716-7;O60716-6;O60716-4;O60716-24;O60716-23;O60716-22;O60716-20;O60716-16;O60716-15;O60716-14;O60716-12;O60716-29;O60716-27;O60716-26;O60716-25;O60716-32;O60716-31;O60716-30;O60716-28	CTNND1	24.1201	24.2246	20.265	21.3832	18.9124	19.6869	22.6868	22.737	20.9944	18.9049	19.5322	18.941	23.6503	23.6027	21.4842	22.4523	21.363	20.7257	23.6956	23.717	22.4822	22.0191	17.9977	19.2651	20.0756	18.8524	19.0769	19.2518	18.2959	20.1623	23.4289	23.4386	17.651	20.2762	19.1857	19.1034	16	16	16	25.7	25.7	25.7	104.85	0	82.981	357700000
Eukaryotic translation initiation factor 4 gamma 2	D3DQV9;P78344;H0Y3P2;P78344-2;H0YCH5;E9PKF8;H0YD77;H0YE22;H0YEC5;H0YD99;H0YEN8;H0YDC0;H0YCF8	D3DQV9;P78344;H0Y3P2;P78344-2	EIF4G2	24.1051	24.1524	22.9681	22.5476	19.4035	23.2897	23.8958	23.8064	23.7769	23.327	19.9397	20.017	23.5823	24.0128	23.7893	23.8798	23.9142	23.1993	24.2968	24.5443	23.46	23.6364	23.4003	23.24	22.6616	22.1235	19.4758	19.1919	20.0882	20.0949	22.9301	22.6805	18.8991	22.1107	20.4076	22.1857	21	21	21	27	27	27	102.33	0	179.61	699130000
Calcineurin subunit B type 1	F6U1T9;D3YTA9;H7BYZ3;P63098	F6U1T9;D3YTA9;H7BYZ3;P63098	PPP3R1	22.1007	21.8512	19.0397	18.8813	19.5413	19.1233	22.0028	21.9682	18.834	18.7595	19.024	18.347	22.4876	22.2879	18.4438	21.3803	22.2358	22.1693	21.9809	21.355	22.3158	22.7589	19.2261	17.7936	18.8608	19.4525	19.4393	20.4562	19.8131	18.6163	18.1991	20.9111	19.1418	19.7656	19.5017	18.9797	4	4	4	31.2	31.2	31.2	18.208	0	20.519	75623000
60S ribosomal protein L32	D3YTB1;F8W727;P62910;D3YTI8	D3YTB1;F8W727;P62910	RPL32	27.6618	27.5968	24.2264	25.0995	22.4527	22.1288	27.0365	26.1509	25.7879	24.1609	21.7198	19.1772	26.7419	27.6046	25.9351	26.5574	26.6755	26.6847	27.4162	26.876	27.6998	27.6921	24.7077	24.5467	23.7679	24.6561	21.927	21.6432	21.81	22.3696	27.3644	27.447	21.5457	21.3351	22.5448	22.427	11	11	11	55.6	55.6	55.6	15.616	0	216.48	4567200000
Mitogen-activated protein kinase kinase kinase MLT	D4Q8H0;Q9NYL2-2;C9J3F7;Q9NYL2-3;Q9NYL2	D4Q8H0;Q9NYL2-2;C9J3F7;Q9NYL2-3;Q9NYL2	pk;ZAK	19.5145	19.8716	17.5174	19.9538	20.5884	18.5134	19.3079	19.7306	20.1862	18.5221	19.134	18.1514	19.5326	19.78	18.8542	19.5586	19.4924	19.539	19.7058	19.3962	19.4742	18.9014	19.221	17.8015	18.3955	17.8535	18.6375	19.4526	20.7105	19.2811	19.7769	20.2273	18.595	18.3806	18.9172	18.9008	3	3	3	8.4	8.4	8.4	51.582	0	3.6336	33200000
Calcium/calmodulin-dependent protein kinase type II subunit delta;Calcium/calmodulin-dependent protein kinase type II subunit beta;Calcium/calmodulin-dependent protein kinase type II subunit alpha	D6R938;E9PBG7;E9PF82;Q13557-8;Q13557-12;Q13557-9;Q13557-10;Q13557-5;Q13557;Q13557-3;Q13557-6;Q13557-4;Q13557-11;Q13554-7;Q9UQM7;Q13554-4;Q9UQM7-2;Q13554-6;Q13554-3;Q13554-8;Q13554-5;Q13554-2;Q13554;D6RHX9;E9PBE8;E7EQE4;H0Y9J2;H7BZC6;H0Y9C2;H7BXS4;Q8WU40;Q5SWX3;A0A0A0MS52;A0A0A0MT11;Q13555-10;Q13555-3;Q13555-5;Q13555-4;Q13555-7;Q13555-9;Q13555-2;Q13555-8;Q13555;Q13555-6	D6R938;E9PBG7;E9PF82;Q13557-8;Q13557-12;Q13557-9;Q13557-10;Q13557-5;Q13557;Q13557-3;Q13557-6;Q13557-4;Q13557-11;Q13554-7;Q9UQM7;Q13554-4;Q9UQM7-2;Q13554-6;Q13554-3;Q13554-8;Q13554-5;Q13554-2;Q13554	CAMK2D;CAMK2B;CAMK2A	20.5414	20.5143	19.666	18.3461	17.5631	18.8254	20.0838	20.7953	19.2275	20.6476	18.786	18.4878	20.6154	20.2903	19.9076	20.4514	20.3561	20.4551	20.3804	20.1457	19.6492	20.1306	19.3504	19.8277	18.577	21.1007	18.9652	19.6642	19.7525	18.5706	20.7445	21.3967	17.8909	18.5139	18.2746	19.5989	3	3	3	7.2	7.2	7.2	56.298	0	5.872	66299000
Heterogeneous nuclear ribonucleoprotein A/B	D6R9P3;D6RD18;D6RBZ0;Q99729-3;Q99729-2;Q99729-4;Q99729	D6R9P3;D6RD18;D6RBZ0;Q99729-3;Q99729-2;Q99729-4;Q99729	HNRNPAB	24.7692	24.8241	22.7152	22.6913	19.2413	18.3559	25.1531	25.2309	24.7886	24.4446	24.0817	24.8521	25.3571	25.4108	23.7203	23.8096	23.5362	23.521	25.1922	25.2658	24.1116	24.4702	23.5001	23.8527	20.068	18.5096	18.2667	18.7077	19.4877	19.8564	25.5307	25.362	20.1971	18.9145	19.1634	19.3646	8	8	8	29.3	29.3	29.3	30.302	0	109.49	1429400000
Translation machinery-associated protein 16	D6RA57;H0Y9X1;Q96EY4	D6RA57;H0Y9X1;Q96EY4	TMA16	20.4839	20.4158	18.8626	18.207	19.4428	19.3716	21.9867	22.348	18.8073	18.1626	19.4896	18.7743	20.8251	20.9043	19.0684	20.3792	19.9787	19.9439	20.6463	21.454	19.5091	19.3185	18.7985	18.8727	17.2336	19.5318	18.9323	19.8555	19.7623	20.0231	20.0894	21.1911	18.9075	18.7158	19.3094	18.7933	2	2	2	24.3	24.3	24.3	17.155	0	4.4901	59528000
Transmembrane protein 33	D6RAA6;P57088;H0Y8N0	D6RAA6;P57088;H0Y8N0	TMEM33	23.5844	23.4819	20.096	18.3884	20.4214	18.6899	24.2295	24.2432	22.3317	22.4984	17.8232	18.2573	23.5957	23.1118	22.7231	22.5019	22.0138	22.0032	23.71	23.3079	20.8532	22.1039	22.8987	22.7181	18.9491	22.707	17.7883	18.561	20.2988	20.6929	23.5708	23.2026	22.6853	22.1287	19.286	18.0296	3	3	3	14	14	14	25.223	0	175.05	374950000
H/ACA ribonucleoprotein complex subunit 2	D6RC52;D6RCB9;Q9NX24;H0YC83;J3QSY4	D6RC52;D6RCB9;Q9NX24;H0YC83;J3QSY4	NHP2	22.0837	22.1138	20.0223	17.3629	19.2423	18.3525	22.1403	22.7447	18.3359	20.7787	19.0447	20.1065	22.0628	22.0552	21.6705	22.0049	22.3308	21.9392	22.448	22.4067	22.581	22.9015	18.9743	18.474	19.7944	19.0262	19.6725	19.8336	19.1567	18.3757	22.4034	22.0612	20.0028	19.1418	19.3066	18.1049	2	2	2	22	22	22	15.017	0	61.023	149440000
Septin-11	D6RGI3;D6RER5;Q9NVA2;Q9NVA2-2;D6RDU5;H0Y961;D6RDP1;D6R9Y6;B1AMS2;Q14141-2;Q14141-4;Q14141;H0Y9G8;Q14141-3;C9JV02	D6RGI3;D6RER5;Q9NVA2;Q9NVA2-2;D6RDU5	40787	24.7597	24.9494	23.156	22.495	19.8099	18.545	23.7846	24.1765	22.8522	21.6856	18.8647	18.6947	24.5447	24.8456	25.0405	24.3648	24.593	23.7622	24.8505	24.6978	24.5455	24.6895	22.0763	21.539	18.5831	22.4548	21.2978	20.9964	21.896	22.2163	24.3375	24.2227	19.9621	20.3887	22.415	24.2267	12	12	11	32.7	32.7	30.8	49.005	0	323.31	1138100000
Protein transport protein Sec31A	D6REX3;O94979-6;O94979-3;O94979-10;O94979-4;O94979-9;O94979-2;O94979;O94979-8;D6RHZ5;H7BXG7;O94979-7;H0YAB3;O94979-5;H0Y9K1;H0Y8V7;H0Y9T9;H0Y8W8;H0YAF5	D6REX3;O94979-6;O94979-3;O94979-10;O94979-4;O94979-9;O94979-2;O94979;O94979-8;D6RHZ5;H7BXG7;O94979-7;H0YAB3;O94979-5	SEC31A	26.7171	26.3176	24.3331	24.7745	22.9259	19.1506	25.9758	25.9193	24.613	25.1153	18.2312	19.4635	26.0046	26.1675	25.941	25.8088	25.0321	24.6614	26.5694	26.1629	26.0385	25.8358	24.3218	24.1542	24.5251	23.7402	21.4465	20.7995	23.0222	22.4418	26.2366	25.9499	24.5397	25.0617	23.9051	24.0469	22	22	22	20	20	20	136.22	0	323.31	1984600000
Twinfilin-2	D6RG15;Q6IBS0;H0Y858	D6RG15;Q6IBS0;H0Y858	TWF2	22.2143	22.0165	20.4746	18.199	19.1049	17.706	21.638	21.5047	18.5315	19.0489	19.4323	18.4591	22.3685	21.8541	22.3074	22.777	22.5134	22.1646	21.9637	21.8587	21.7789	21.8199	20.0449	19.4895	18.3845	19.2324	18.7495	19.638	19.1777	18.4129	22.6593	23.1157	19.4622	18.2793	19.129	18.4528	6	4	4	33.5	28	28	28.882	0	210.59	189890000
Isochorismatase domain-containing protein 1	D6RGE2;Q96CN7	D6RGE2;Q96CN7	ISOC1	20.0519	20.9211	19.0645	19.3339	18.6219	19.7144	19.3763	20.7239	19.9043	19.8435	19.0305	17.6936	20.1089	20.0742	21.7007	21.8543	21.0946	20.6379	19.9145	22.2961	18.411	18.9631	20.4397	18.0693	18.5308	19.733	18.6967	18.8035	18.712	20.1476	19.8843	20.2669	18.9508	19.6711	18.5711	18.5419	3	3	3	20.7	20.7	20.7	20.239	0	5.9574	74718000
NudC domain-containing protein 2	E5RFP0;Q8WVJ2	E5RFP0;Q8WVJ2	NUDCD2	21.5122	21.6815	20.5813	18.6725	17.9784	19.3133	21.2798	21.174	20.6498	20.6938	19.9036	20.1189	22.3242	22.3571	21.5182	21.5293	21.4425	21.4183	21.6693	22.0057	22.0286	21.6369	21.3047	21.6666	21.0807	18.5568	19.1296	20.5991	19.3333	19.3312	22.2455	21.9065	18.7639	19.9843	21.3968	21.4352	3	3	3	28	28	28	14.745	0	21.062	128210000
Putative deoxyribonuclease TATDN1	E5RG17;Q6P1N9;H0YBX2;G5EA19;U3KQS5;E5RGF2;A0A0D9SGD3;Q6P1N9-2;E5RG62;E5RK70;E5RID7	E5RG17;Q6P1N9;H0YBX2;G5EA19;U3KQS5;E5RGF2;A0A0D9SGD3;Q6P1N9-2;E5RG62;E5RK70	TATDN1	20.4263	20.494	20.0602	18.7927	19.5369	20.3335	19.6347	19.4964	17.5688	17.9783	19.1059	18.8309	21.5981	22.2148	20.9385	21.7093	21.5214	21.7051	19.9013	20.3845	19.9343	18.7948	20.1984	19.1715	18.7127	18.1317	19.0198	19.3924	18.7664	19.0017	20.9382	21.1435	18.2124	20.5237	18.8941	18.4832	4	4	4	13.4	13.4	13.4	36.418	0	6.9128	62523000
Acyl-protein thioesterase 1	E5RGR0;O75608-2;O75608;A0A087X1K9;E5RJ48;B4DP64;E5RI35	E5RGR0;O75608-2;O75608;A0A087X1K9;E5RJ48;B4DP64	LYPLA1	24.2231	24.2278	19.1177	17.3666	19.5433	18.8332	24.5015	24.2116	22.9429	22.7287	24.1067	23.9777	23.4898	23.5758	22.8541	22.8906	22.9827	23.0473	23.3423	23.9239	24.2596	24.4072	22.0322	22.5858	24.2692	23.8684	22.0698	21.8057	23.4415	23.2807	23.8031	23.6588	20.5205	19.1548	26.6694	23.9696	6	6	6	48.2	48.2	48.2	20.861	0	23.174	587550000
Stathmin;Stathmin-2	E5RGX5;Q93045;Q93045-2	E5RGX5;Q93045;Q93045-2	STMN2	21.8221	21.7306	20.6614	20.9172	18.3566	19.8515	21.1448	21.2475	19.7947	19.9174	18.4622	19.5885	22.0525	22.7313	21.6443	21.3701	21.7468	21.7722	21.5911	18.288	21.0589	21.0712	21.6886	21.6064	21.1603	21.0168	20.3686	20.2473	19.6333	20.0896	21.0789	22.3416	19.0868	18.9993	20.1762	19.659	2	1	1	11.3	6	6	19.574	0	3.6243	92923000
Tubulin-specific chaperone A	E5RIW3;E5RJD8;E5RHG6;O75347;E5RIX8;O75347-2	E5RIW3;E5RJD8;E5RHG6;O75347;E5RIX8;O75347-2	TBCA	24.8721	25.0457	21.49	18.2016	19.8474	19.6841	24.4566	24.2088	20.4918	20.4944	19.7761	19.037	24.7846	24.6136	23.9045	23.8271	23.9685	22.9585	24.8124	24.4371	24.832	25.1417	19.1588	18.9536	21.5425	21.3741	18.6121	19.3293	19.7238	18.562	24.7186	24.8819	19.9409	19.3141	17.718	19.8189	8	8	8	58.3	58.3	58.3	10.08	0	275.4	574060000
Transcription elongation factor B polypeptide 1	E5RHG8;Q15369;R4GMY8;Q15369-2	E5RHG8;Q15369;R4GMY8;Q15369-2	TCEB1	25.9619	25.7654	21.6425	21.9911	18.4203	18.9713	24.9835	24.7701	21.2014	20.7834	21.9805	18.8445	24.2552	25.2189	23.2975	22.6971	22.1534	22.1764	24.5476	25.1326	23.6606	24.1735	19.3801	19.4309	19.1309	19.8481	21.4589	18.5337	20.3862	18.9976	24.5173	24.5466	18.6571	18.4781	19.4479	19.6192	4	4	4	62.9	62.9	62.9	9.9601	0	323.31	368740000
39S ribosomal protein L15, mitochondrial	E5RIZ4;Q9P015;E5RHF4	E5RIZ4;Q9P015;E5RHF4	MRPL15	19.4247	20.8284	19.5321	19.2943	19.0324	19.897	21.1994	20.7414	21.529	21.3473	18.5185	20.0604	19.3376	20.8482	20.9503	21.1642	21.2989	21.5337	21.3952	21.1536	22.1264	21.396	18.9658	21.1814	18.7532	19.3925	19.3082	19.3467	19.1327	20.2429	21.3966	21.1832	19.2911	18.6222	17.9468	20.666	3	3	3	15.2	15.2	15.2	27.236	0	4.1178	59221000
S-phase kinase-associated protein 1	E5RJR5;P63208;E7ERH2;F8W8N3;P63208-2;E5RGM3	E5RJR5;P63208;E7ERH2;F8W8N3;P63208-2;E5RGM3	SKP1	24.7131	24.7679	24.4468	23.8524	18.5487	19.8025	24.2802	24.4218	23.5347	22.811	23.863	23.4497	24.9425	24.8278	24.315	23.7471	24.3382	24.3079	24.3042	24.5194	24.6467	24.2818	24.6987	24.3111	23.794	24.3422	22.8572	23.1008	18.5687	18.1987	25.0207	24.7758	18.8446	22.5787	19.6087	19.5169	7	7	6	52.1	52.1	35	18.72	0	176.73	836890000
Annexin	E5RK69	E5RK69	ANXA6	20.2905	20.2357	18.9986	18.9411	19.1822	20.0026	20.7713	20.3847	20.1003	18.9644	19.318	19.2371	20.6108	20.7152	20.2432	20.7999	19.4503	20.3896	19.5383	19.9721	20.6859	20.4356	20.8143	20.3444	17.8688	19.3234	18.229	19.382	18.3803	18.5569	19.6142	19.628	18.8948	20.2466	20.5925	19.3191	23	1	1	50.2	3	3	51.776	0	53.948	52399000
COP9 signalosome complex subunit 6	E7EM64;Q7L5N1;H7C3T0	E7EM64;Q7L5N1	COPS6	23.9444	24.0841	24.9657	23.4395	25.2721	25.1401	23.3732	23.2071	22.4661	23.1247	24.9778	18.5585	22.3859	23.4663	23.9729	24.0236	24.0106	23.9045	23.7523	23.3525	24.1509	23.8453	23.7445	23.5532	23.2157	22.7554	23.3725	23.5537	25.3567	25.3107	23.2816	23.5658	25.3168	25.4919	23.4705	23.4448	10	10	10	41.1	41.1	41.1	36.064	0	50.716	543930000
AP-1 complex subunit mu-1	E7ENJ6;Q9BXS5;Q9BXS5-2;K7EJL1;K7ENA7;K7EQ90;K7ER75;K7EPJ8;A0A087WZX7;K7EQX3	E7ENJ6;Q9BXS5;Q9BXS5-2;K7EJL1	AP1M1	22.025	22.2568	19.4203	18.9787	18.4599	19.1768	21.2609	20.7986	19.6462	18.4939	19.5419	19.0079	21.3607	21.3387	20.5865	21.4744	18.5525	20.4628	21.3381	21.6341	20.9875	19.4873	19.3531	19.7156	19.5642	19.0059	20.6	19.382	19.4637	20.0327	21.8448	21.1345	18.4192	19.5411	19.2287	19.9117	7	7	7	27.6	27.6	27.6	42.636	0	18.896	128570000
Phosphoribosyl pyrophosphate synthase-associated protein 2	E7EPA1;O60256-3;O60256;O60256-4;O60256-2;C9JJS3;C9K0K7;C9JDU5;I3L0S1;C9JDH0;I3L4G9;E7EW35;I3L331;I3L164	E7EPA1;O60256-3;O60256;O60256-4;O60256-2;C9JJS3;C9K0K7;C9JDU5;I3L0S1	PRPSAP2	20.6585	18.1515	20.6105	19.8164	24.4357	19.8313	20.3073	20.4239	20.9231	20.9806	24.2875	18.76	19.5615	20.3447	20.5394	19.8648	20.514	20.847	21.2758	20.7358	20.9952	21.3097	20.589	20.5404	18.7658	18.4616	18.4162	19.4096	24.4039	20.5638	21.0317	20.9507	18.6858	19.2208	22.6774	17.2579	6	5	5	31	25.7	25.7	29.642	0	8.4662	53562000
60S ribosomal protein L14	E7EPB3;P50914	E7EPB3;P50914	RPL14	27.4471	27.4637	23.1832	22.9233	19.3593	19.7266	25.7002	25.9812	24.1272	24.6125	19.7833	19.061	27.1565	27.3817	26.3255	26.5694	26.4142	26.0763	27.3577	27.1697	26.2277	26.2263	24.0745	24.6536	23.4583	23.5271	19.5357	18.277	19.0313	19.6192	26.46	26.4114	19.5122	22.5936	19.8721	18.5997	5	5	5	41.9	41.9	41.9	14.558	0	177.58	3796500000
Septin-7	E7ES33;E7EPK1;Q16181-2;Q16181;G3V1Q4;A0A0U1RRM2;A0A0U1RRE1;Q5JXL7;A0A0U1RRH9;A0A0U1RQK0;A0A0U1RRD1;Q6ZU15	E7ES33;E7EPK1;Q16181-2;Q16181;G3V1Q4	SEPT7	25.2296	25.2767	22.1832	20.8073	20.7772	18.2039	25.1077	25.1538	23.1864	21.8492	19.615	18.2862	25.0611	24.773	23.9821	24.0778	23.4608	24.2674	24.9823	25.1565	24.3164	24.9205	20.6532	18.7709	20.1417	20.9543	19.9401	22.5768	18.6254	17.5404	24.6173	24.8247	19.0646	22.4652	20.8256	21.0403	14	14	14	36.5	36.5	36.5	48.715	0	323.31	1462100000
Protein PRRC2C	E7EPN9;Q9Y520-6;Q9Y520-4;Q9Y520-5;Q9Y520;Q9Y520-7;Q9Y520-3;Q9Y520-2;H7C5N8;A0A0A0MS30;A0A1W2PQP5;Q5JSZ5-5;Q5JSZ5	E7EPN9;Q9Y520-6;Q9Y520-4;Q9Y520-5;Q9Y520;Q9Y520-7;Q9Y520-3;Q9Y520-2	PRRC2C	23.2883	23.6875	23.8646	23.8017	19.1826	19.8974	23.8507	23.7376	23.8346	23.9336	18.3746	18.3093	23.8776	23.7292	23.874	23.2618	21.9282	21.4644	23.7817	23.8311	23.6936	23.1303	23.1505	23.2202	22.8171	23.188	23.5765	18.6181	18.945	19.394	24.6986	24.5692	23.2187	19.5077	18.5761	22.997	22	22	21	10.3	10.3	10	308.77	0	64.254	547890000
Alpha-synuclein	E7EPV7;P37840-2;P37840;H6UYS7;P37840-3;D6RA31	E7EPV7;P37840-2;P37840;H6UYS7;P37840-3	SNCA	21.8711	21.9657	18.6731	18.2047	17.7625	18.1727	22.1259	22.2494	19.0104	19.7383	18.7881	17.8594	21.9281	21.7645	22.1048	22.102	22.4993	21.5886	21.9214	22.3328	21.1035	21.4608	20.3782	20.1214	20.2614	20.2813	19.4807	19.0026	18.5366	19.1724	22.3682	22.2429	18.3249	18.115	19.6484	19.5449	3	3	3	44.3	44.3	44.3	11.777	0	134.98	135770000
Lactotransferrin;Lactoferricin-H;Kaliocin-1;Lactoferroxin-A;Lactoferroxin-B;Lactoferroxin-C	E7EQB2;E7ER44;P02788-2;P02788;C9JCF5	E7EQB2;E7ER44;P02788-2;P02788	LTF	15.9157	16.8205	20.1321	19.6363	25.5505	25.4502	18.9402	17.9698	19.2778	18.9707	19.565	21.4128	26.258	26.2767	19.7358	18.2259	23.2512	22.7254	18.1596	19.3833	17.2103	17.2653	24.5589	24.1092	19.5737	17.6675	20.2335	20.7156	25.6561	24.6115	19.8704	17.8454	30.0645	29.9995	26.9539	26.7932	21	21	19	31.6	31.6	28.6	76.625	0	246.86	897360000
Isocitrate dehydrogenase [NAD] subunit, mitochondrial;Isocitrate dehydrogenase [NAD] subunit gamma, mitochondrial	H7C1W2;E9PF84;G5E9Q7;E7EQB8;P51553-2;P51553	H7C1W2;E9PF84;G5E9Q7;E7EQB8;P51553-2;P51553	IDH3G	22.7729	22.281	23.6152	23.9179	20.6075	19.4404	22.7163	21.8946	25.4075	22.8636	20.1403	24.1931	23.1595	22.2747	22.3975	23.3377	22.7099	23.1874	22.8125	22.1189	23.5083	23.5436	22.2619	18.7266	23.1248	23.3294	19.1287	18.3781	22.2327	17.8924	21.9546	22.6677	21.9852	22.0035	22.5225	22.1303	4	4	4	24.1	24.1	24.1	22.384	0	18.005	228530000
Ezrin	E7EQR4;P15311	E7EQR4;P15311	EZR	27.2207	27.3007	25.2055	25.3555	19.4058	21.6182	26.7199	26.6979	25.2881	24.9627	19.9281	21.7204	27.3498	27.3096	26.6026	26.9336	25.9497	26.1924	27.2147	27.3048	26.1319	26.1709	26.292	26.4893	23.2172	23.0005	22.158	22.1798	22.6026	21.5067	26.7861	27.2519	25.2967	22.5176	25.493	25.6185	36	25	23	57.8	43.9	42.5	69.371	0	323.31	5424900000
High mobility group protein B3	E9PES6;E7ES08;E7EQU1;O15347	E9PES6;E7ES08;E7EQU1;O15347	HMGB3	23.405	23.0961	19.6241	17.5795	19.362	19.4943	23.4871	23.4681	18.3902	19.5736	24.6505	19.0063	23.0803	22.9491	21.9073	21.8131	22.235	22.7853	22.9019	22.9886	22.8181	17.9143	18.8833	22.7333	19.1158	22.5542	18.1118	19.8687	18.5373	18.0364	23.1638	23.043	19.0067	19.8729	18.8932	19.0391	4	4	4	26.8	26.8	26.8	17.522	0	34.04	277530000
Exportin-7	E7ESC6;Q9UIA9;E5RIW1;H0YBE1;Q9H2T7	E7ESC6;Q9UIA9	XPO7	21.4266	22.1688	21.2113	20.7211	18.952	19.1461	20.4542	19.3989	19.305	19.0811	19.2739	19.7149	20.4512	20.5735	19.1747	20.0447	19.2082	20.665	21.8732	21.3964	19.3773	18.4848	21.2616	20.6192	18.705	21.2952	18.8912	19.8218	19.2891	19.3415	20.211	20.489	21.6668	19.7808	18.5641	19.154	7	7	7	7.9	7.9	7.9	124.07	0	14.591	72139000
39S ribosomal protein L22, mitochondrial	E7ESL0;J3KQY1;Q9NWU5;Q9NWU5-2;Q9NWU5-3	E7ESL0;J3KQY1;Q9NWU5;Q9NWU5-2;Q9NWU5-3	MRPL22	21.9994	21.9617	18.8885	21.7989	19.8323	17.6652	21.9407	21.8242	22.5152	22.3652	18.8519	18.4795	21.906	21.7217	22.647	22.5643	22.4967	21.707	21.5289	21.9487	23.8619	23.6396	18.3606	18.5955	19.1053	21.8447	20.1979	19.6553	19.2826	19.5221	22.3882	22.2272	18.9793	19.9813	20.2027	19.8243	7	7	7	34.4	34.4	34.4	24.325	0	15.355	147360000
39S ribosomal protein L3, mitochondrial	H0Y9G6;E7ETU7;P09001;E9PF06;D6RC14	H0Y9G6;E7ETU7;P09001;E9PF06;D6RC14	MRPL3	21.7273	21.5797	22.2393	22.1531	20.1832	19.6812	21.663	21.0457	22.8392	22.9026	19.1267	18.5112	21.3561	21.3278	23.1686	22.6447	22.254	22.6074	21.8777	21.8114	23.6796	23.4392	21.8787	19.1619	20.6841	18.9768	17.5409	18.65	19.2627	21.1145	21.4192	21.3822	22.059	22.0108	21.2949	21.6799	4	4	4	12.7	12.7	12.7	40.47	0	7.6278	186240000
Basic leucine zipper and W2 domain-containing protein 2	E7ETZ4;Q9Y6E2;B5MCH7;Q75MG1;B5MCE7;E9PFD4;E7EMS9;C9JF98;Q9Y6E2-2;E9PFE3;F8WDX8	E7ETZ4;Q9Y6E2;B5MCH7;Q75MG1;B5MCE7	BZW2	25.102	24.8116	23.1509	22.5519	20.5147	20.0538	24.5844	25.1172	23.4625	23.6894	20.1613	19.5429	24.753	24.8723	25.5089	25.1761	24.2387	24.4387	24.9258	25.3436	25.5175	24.8894	24.0856	23.4473	22.7731	22.3735	20.3827	22.7752	19.9111	18.5518	24.7154	24.5901	22.4636	22.2231	18.6396	17.0504	15	15	14	36	36	34.3	46.913	0	117.28	1599800000
Casein kinase II subunit alpha;Casein kinase II subunit alpha 3	E7EU96;P68400;Q8NEV1;P68400-2;A0A087WY74	E7EU96;P68400;Q8NEV1;P68400-2	CSNK2A1;CSNK2A3	22.8008	22.9761	19.9235	18.8533	19.9326	18.6672	22.2333	22.1584	18.8103	21.6362	18.3998	18.7617	22.7634	22.9839	21.8768	21.8635	22.0256	22.6095	22.545	22.5521	22.0549	22.1788	22.2052	22.4649	20.0254	17.9694	18.1709	18.5642	20.012	19.7421	22.8253	22.5467	18.715	19.1246	22.0301	19.063	7	7	7	23.9	23.9	23.9	45.31	0	73.114	318790000
Microtubule-associated protein;Microtubule-associated protein 4	E7EVA0;P27816;P27816-6;P27816-2;P27816-4;B5MEG9;H0Y2V1;F8W9U4;H7C456;A0A0J9YVV8;A0A0J9YW37;P27816-7	E7EVA0;P27816;P27816-6;P27816-2	MAP4	26.6569	26.6929	23.5041	23.2863	21.9419	21.9103	26.3025	26.2835	23.4377	23.938	25.6483	24.9348	26.723	26.7001	25.2648	25.3296	24.9106	25.3173	26.8387	26.8596	25.604	25.3193	24.6199	24.689	24.0342	24.6686	19.5327	21.9146	22.0244	21.9957	26.4646	26.2865	24.1001	23.6456	24.8255	23.6283	36	36	19	23	23	11.5	245.44	0	286.98	2820000000
Pseudouridine-5-phosphatase	E7EVH9;Q08623-3;Q08623;Q08623-4	E7EVH9;Q08623-3;Q08623;Q08623-4	HDHD1	18.7283	19.6467	18.2877	18.0393	19.2455	19.2261	19.4258	19.9035	18.6683	19.1583	19.3285	18.6117	19.0815	19.979	17.745	18.3418	19.8573	18.1028	19.3126	18.9091	19.4233	18.5126	18.3399	18.773	20.257	19.5552	18.1918	19.8073	19.4225	19.3105	18.6254	19.1147	20.4956	18.8424	18.8418	18.4524	1	1	1	5.2	5.2	5.2	21.466	0.0055848	2.2781	17463000
Ras GTPase-activating-like protein IQGAP2	E7EWC2;F5H7S7;Q13576;Q13576-3;Q13576-2;E9PDT6;D6R939	E7EWC2;F5H7S7;Q13576;Q13576-3;Q13576-2	IQGAP2	22.324	22.2978	20.1401	19.6251	20.5208	19.7905	22.1121	21.7415	19.5431	19.4086	19.2076	18.8471	21.7782	21.8751	22.2254	22.0354	22.2193	21.61	22.169	22.0742	19.4669	22.3544	19.2257	18.8766	18.7007	21.6802	18.7555	19.0207	17.8763	19.1042	22.113	22.1111	17.5169	19.4504	20.7537	18.6823	13	11	11	12.3	11.1	11.1	160.33	0	23.651	152230000
NADH dehydrogenase [ubiquinone] 1 beta subcomplex subunit 5, mitochondrial	E7EWP0;H0Y886;O43674-2;O43674;F8WDZ2;F8WDD2;A0A087WYD0	E7EWP0;H0Y886;O43674-2;O43674;F8WDZ2;F8WDD2;A0A087WYD0	NDUFB5	21.0837	20.9378	18.5812	21.6651	17.7563	18.6214	22.0125	21.2843	21.824	21.4926	18.7658	19.6265	22.3056	22.3883	21.5334	21.4958	20.9307	21.7139	22.8169	20.9686	23.9617	21.8732	22.6651	18.7013	22.0497	22.1072	18.8594	18.852	20.0603	19.8996	20.85	20.6229	21.8741	19.5243	18.4253	19.6296	2	2	2	11.3	11.3	11.3	20.038	0	3.6271	173930000
Eukaryotic translation initiation factor 4B	E7EX17;P23588;P23588-2;F8W0K0;F8VSC7;F8VP89;F8VX11;F8VYE9;F8VRU1	E7EX17;P23588;P23588-2;F8W0K0;F8VSC7;F8VP89;F8VX11	EIF4B	23.3083	23.4427	21.7363	22.0202	19.2445	18.5851	22.6188	22.6859	21.7307	22.0566	19.1839	19.1302	22.9912	23.009	23.0683	22.915	21.6545	21.9613	23.118	23.0263	22.8459	22.6832	21.7215	18.9558	18.6017	16.504	20.1151	20.1529	20.2097	20.0022	22.5852	22.5351	20.795	19.3946	22.1667	22.4884	8	8	8	16.2	16.2	16.2	69.697	0	26.457	391630000
Dynactin subunit 1	E7EX90;Q14203-5;Q14203-3;Q14203-4;Q14203-2;Q14203-6;Q14203;Q6AWB1;E7EWF7	E7EX90;Q14203-5;Q14203-3;Q14203-4;Q14203-2;Q14203-6;Q14203;Q6AWB1	DCTN1;DKFZp686E0752	24.0258	24.9238	23.6537	21.8809	18.6881	19.108	24.4581	24.3352	21.6409	22.0269	18.5286	22.8679	24.2908	24.5271	23.4364	22.7102	23.5445	23.1093	24.7557	24.4153	23.3471	23.3633	22.1606	22.5619	22.1372	22.5575	18.442	20.3993	19.5247	19.5925	24.2204	23.6929	22.2284	23.0741	20.1314	23.5804	24	24	24	28.5	28.5	28.5	139.09	0	195.72	614970000
Nascent polypeptide-associated complex subunit alpha;Nascent polypeptide-associated complex subunit alpha, muscle-specific form	F8VZJ2;H0YHX9;Q13765;E9PAV3-2;E9PAV3;F8W0W4;F8W1N5;F8VNW4;F8VZ58;Q9BZK3	F8VZJ2;H0YHX9;Q13765;E9PAV3-2;E9PAV3;F8W0W4;F8W1N5;F8VNW4	NACA	25.3925	25.402	24.6474	23.8838	19.9007	20.011	25.264	25.3793	22.6656	23.4197	18.2858	20.7159	25.2803	25.2913	25.4152	25.2647	25.265	25.192	25.386	25.3993	25.346	25.4297	25.1354	25.3899	17.8594	18.8952	22.648	23.007	20.5086	20.0498	25.1615	25.0109	18.6299	19.9786	19.475	21.0706	5	5	5	51.5	51.5	51.5	15.016	0	323.31	1788700000
Sulfatase-modifying factor 2	E9PBT8;J3KQJ1;Q8NBJ7;F8WEX5;E9PG02;J3QT17;C9JL30;A8MXB9;C9J660;F8WA42;Q8NBJ7-2;Q8NBJ7-5;Q8NBJ7-3;F8WEV7;F8WES7;H7C3B2;Q8NBJ7-4	E9PBT8;J3KQJ1;Q8NBJ7;F8WEX5;E9PG02;J3QT17;C9JL30;A8MXB9;C9J660;F8WA42;Q8NBJ7-2;Q8NBJ7-5;Q8NBJ7-3	SUMF2	19.8295	19.8052	19.3704	19.1281	18.1243	18.639	20.4693	20.5114	18.8972	19.6848	18.7766	19.1425	19.89	20.6337	20.6835	20.5552	20.2604	20.717	18.6101	20.178	20.4705	18.7881	18.8712	17.6901	18.6613	19.9423	18.7934	18.9159	18.8916	18.8945	20.6287	20.1968	19.6607	18.9947	17.9005	20.1206	3	3	3	15.5	15.5	15.5	25.829	0	6.8739	46699000
Acylglycerol kinase, mitochondrial	E9PC15;Q53H12;E9PG39;A0A0G2JLG5	E9PC15;Q53H12;E9PG39	AGK	21.7115	21.5104	22.1237	19.0888	19.3967	19.0194	22.6247	23.1192	18.6109	22.1336	18.3942	19.8761	22.2104	20.6983	21.7346	20.8677	18.359	22.158	22.9493	22.8333	20.6745	22.2576	17.9275	17.7833	22.1721	22.3281	21.6454	19.8864	18.6917	18.6617	22.108	22.7161	18.3216	18.0767	21.8977	21.8455	3	3	3	11.7	11.7	11.7	43.796	0	26.711	227920000
Interleukin-1 receptor-like 1	E9PC41;Q01638-3;Q01638-2;Q01638	E9PC41;Q01638-3;Q01638-2;Q01638	IL1RL1	20.9317	20.3804	21.0829	19.8441	18.3596	18.8318	20.6667	20.3363	19.4178	20.6878	19.1209	18.1984	20.6623	20.975	19.4348	20.1382	18.7569	19.5672	20.9441	20.9245	20.901	20.4174	20.0497	20.1443	18.875	19.3331	18.9642	18.4147	18.7373	18.8466	20.8936	20.7872	19.6648	18.4986	20.645	21.1029	1	1	1	4.5	4.5	4.5	35.597	0.0010348	2.8433	50733000
G2/mitotic-specific cyclin-B1	E9PC90;P14635-2;P14635;H0YA62;D6RHI0;H0YMP3;H1UBN3;O95067	E9PC90;P14635-2;P14635;H0YA62	CCNB1	20.7602	21.2558	19.8213	18.2925	18.4513	18.5458	20.4466	20.0164	19.0953	19.5316	19.1965	20.4025	20.6104	21.2977	21.0191	20.6811	20.2006	20.1299	20.7926	20.8727	21.2564	20.6977	20.0486	20.3656	19.1394	19.031	20.0059	19.4685	20.8326	19.9095	19.9773	19.1313	19.3921	18.804	18.8833	18.7215	4	4	4	9.5	9.5	9.5	44.932	0	5.6855	74711000
Structural maintenance of chromosomes protein;Structural maintenance of chromosomes protein 4	E9PD53;Q9NTJ3;Q9NTJ3-2;C9JR83;C9J9E4;C9JVD8;C9J578;C9JWF0;C9IYK2;C9JJ64	E9PD53;Q9NTJ3;Q9NTJ3-2	SMC4	25.4617	25.2299	22.6938	24.3574	21.813	22.6883	25.6464	25.8023	24.0161	24.3517	24.0122	21.5676	25.2267	25.2213	24.4291	25.2246	25.0739	24.1481	25.7752	25.8035	25.2399	25.4955	24.2802	24.3571	23.8035	24.3194	21.369	21.7317	21.6589	22.0382	25.3439	25.344	23.0768	23.5859	23.3875	22.9082	27	27	27	25.9	25.9	25.9	144.45	0	323.31	1397300000
Unconventional myosin-Ib	E9PDF6;O43795-2;O43795;H7C2Y7;E7EQD9;C9JYW1;C9JUP5;A0A0U1RRI3	E9PDF6;O43795-2;O43795	MYO1B	23.5399	23.5082	19.3315	18.9186	18.7789	18.7315	22.3795	22.4444	19.3694	21.6767	19.2609	19.2632	22.7603	22.8506	22.182	22.2196	21.9624	21.8284	23.2706	22.8983	20.1284	22.6491	21.293	19.0258	22.2465	18.6625	18.9177	18.9947	21.8245	17.9988	22.4375	22.3814	21.9794	22.9277	19.0068	19.3608	10	10	8	11.1	11.1	8.8	128.48	0	23.352	229960000
28S ribosomal protein S17, mitochondrial	E9PE17;I3L0E3;Q9Y2R5	E9PE17;I3L0E3;Q9Y2R5	MRPS17;hCG_1984214	19.9251	21.3999	18.4924	19.1627	17.856	18.0677	21.7014	21.5078	19.7552	21.1217	18.9048	17.5386	21.6165	21.4188	21.6419	21.6087	21.5112	21.8026	20.3174	19.096	21.5776	21.8199	18.2694	19.054	18.089	19.2305	19.3214	19.5218	19.7317	20.1762	22.0309	22.2833	19.8566	20.3143	18.8709	18.8794	2	2	2	14	14	14	14.374	0.0067851	2.1131	77209000
Far upstream element-binding protein 1	E9PEB5;Q96AE4;Q96AE4-2;C9JSZ1;M0R251;M0QYG1;M0R263;M0R0C6	E9PEB5;Q96AE4;Q96AE4-2	FUBP1	25.4982	25.8606	24.1339	23.632	20.9535	22.4649	25.0222	24.8548	24.0759	24.1249	23.5979	18.6954	25.7419	25.9287	24.7328	25.2297	24.2025	24.7958	25.6758	25.8831	25.4341	25.4837	24.8988	25.2182	23.0569	21.6357	22.5443	23.3782	20.7007	19.4363	25.2175	25.647	21.1596	20.6665	24.3922	24.6464	21	21	18	35.1	35.1	32.7	68.903	0	323.31	2027000000
Lipopolysaccharide-responsive and beige-like anchor protein	E9PEM5;P50851-2;P50851;H0YAC6;H0Y9N9;Q5T321;A0A0D9SF28;F5GXV7;Q8NFP9	E9PEM5;P50851-2;P50851;H0YAC6	LRBA	21.346	21.6343	22.1212	21.9766	20.4901	20.1735	21.2383	20.8749	21.7939	22.1263	18.6634	18.834	21.4158	21.9543	21.9297	22.3236	21.7673	22.3241	21.6259	21.5752	21.9955	22.3551	22.4485	21.8747	22.4016	22.1461	22.2277	21.7836	18.969	20.7207	21.6843	21.6857	19.1017	19.4556	21.2367	18.4089	9	9	9	4.3	4.3	4.3	286.97	0	15.813	170900000
Dihydrolipoyl dehydrogenase;Dihydrolipoyl dehydrogenase, mitochondrial	E9PEX6;P09622;P09622-2;P09622-3;F8WDM5;A0A1W2PR83;F2Z2E3	E9PEX6;P09622;P09622-2;P09622-3	DLD	23.8807	24.0621	23.2332	22.9522	18.6611	20.1103	23.7035	23.8617	23.6899	23.7337	20.6405	20.7122	24.2666	24.6284	24.075	24.7219	23.8913	23.7412	24.6748	24.3898	23.2238	23.1822	22.1127	22.785	22.3047	21.9916	20.8801	22.4801	23.4626	23.4021	24.1749	24.1906	23.3564	22.1926	22.259	22.0271	10	10	10	23.7	23.7	23.7	51.815	0	52.306	850430000
Nucleolar protein 14	E9PFK5;P78316-2;P78316	E9PFK5;P78316-2;P78316	NOP14	22.156	21.3896	20.0449	18.626	19.2595	19.2813	21.8769	21.9552	18.7395	22.7285	16.978	19.7633	21.3906	21.6348	21.754	21.3827	20.4959	17.9622	21.3669	21.638	19.9239	18.9271	18.3439	19.397	19.0732	20.3718	19.9258	19.8011	19.9332	20.9636	21.9691	21.2048	17.5343	19.1301	18.6638	19.1104	5	5	5	8	8	8	88.865	0	8.7749	111460000
Translin	E9PGT1;Q15631;H7C1D4;Q15631-2;A0A0J9YVW2	E9PGT1;Q15631;H7C1D4;Q15631-2	TSN	25.7991	25.7163	18.9338	18.0235	19.1041	20.5718	24.1115	24.3736	19.4292	20.1047	19.4746	18.6737	24.7314	25.2186	23.2657	23.4814	23.2418	23.0788	24.047	23.7362	23.6954	23.4692	19.2085	19.2069	20.0552	19.391	19.6905	19.7981	18.5359	18.8953	23.6021	23.4013	18.2468	21.9573	20.0708	20.0867	10	10	10	45.7	45.7	45.7	25.572	0	323.31	812250000
COP9 signalosome complex subunit 8	E9PGT6;Q99627;Q99627-2;H7C3S9;F8WEF2	E9PGT6;Q99627;Q99627-2;H7C3S9	COPS8	23.8744	23.8251	21.6536	19.7817	19.6106	18.8757	23.8025	23.8422	22.3219	19.0946	19.2691	19.2649	23.4835	23.3966	23.1422	23.0264	23.0064	22.9999	23.3344	23.1862	23.3839	23.4668	22.3616	19.2958	23.8399	19.1209	22.5935	19.538	19.5094	19.8225	23.4591	23.3964	18.364	20.0644	18.939	19.5786	6	6	6	57.2	57.2	57.2	19.344	0	323.31	396640000
NADH dehydrogenase [ubiquinone] 1 beta subcomplex subunit 9	E9PH64;Q9Y6M9;E7EWZ0;E9PF49	E9PH64;Q9Y6M9;E7EWZ0;E9PF49	NDUFB9	21.6001	21.6873	22.9103	19.5618	17.798	18.8924	22.1307	21.883	18.847	22.2568	18.3761	18.2235	21.8137	21.8324	21.6459	22.0814	22.3627	22.382	21.6394	22.1877	21.7908	21.5837	19.3161	20.2828	19.8672	18.1862	19.4742	19.9426	19.3837	19.7494	21.9101	21.8491	18.6796	18.1598	17.5671	18.8659	5	5	5	34.5	34.5	34.5	20.383	0	94.472	127200000
Condensin complex subunit 2	E9PHA2;Q15003;Q15003-2;C9J470;H7C415;C9JZP1	E9PHA2;Q15003;Q15003-2;C9J470	NCAPH	21.1188	22.4304	18.8548	19.8848	19.3832	18.9282	21.7034	21.6223	18.1108	18.6748	19.5393	19.07	22.6105	22.111	22.1817	21.0284	21.7872	19.9453	23.5295	23.3623	21.2842	21.3222	19.4256	21.0008	20.2772	19.2022	19.1765	20.7684	18.651	19.0491	21.8645	21.982	19.6058	19.2919	18.8627	18.7751	10	10	10	20.5	20.5	20.5	81.572	0	17.008	168420000
Dystonin	E9PHM6;F6QMI7;F8W9J4;Q03001-14;Q03001;Q03001-8;E7ETB9;Q5T0V7;Q03001-13;Q6P0N6;A0A0U1RQJ2;Q03001-3;Q03001-9;E7ESK0;E7ERX3;H0YC82;Q03001-10	E9PHM6;F6QMI7;F8W9J4;Q03001-14;Q03001;Q03001-8	DST	21.999	21.4859	18.117	19.5381	19.0201	18.6131	20.5898	20.4022	19.8862	21.1263	18.6417	18.7677	20.8687	21.0219	21.0062	21.0544	20.9704	20.1969	20.5817	20.5035	18.6383	21.4886	20.2704	19.1545	18.7361	20.1471	18.867	19.1524	18.3306	19.4918	21.1489	21.1601	18.9991	19.8023	18.4967	18.8343	12	10	10	2.9	2.4	2.4	629.78	0	17.679	76129000
LanC-like protein 1	E9PHS0;O43813;F8WDS9	E9PHS0;O43813;F8WDS9	LANCL1	23.1757	23.08	22.7541	21.7438	19.0529	18.4918	22.5215	23.1798	21.7071	22.2133	17.9739	18.177	23.421	23.181	22.5681	22.3475	22.5154	22.7329	23.4898	23.0754	21.7832	22.0002	24.5057	24.8718	18.1846	18.0326	19.1813	18.6875	19.7207	18.1877	22.62	22.59	23.774	19.6708	22.6772	22.6968	5	5	5	26.5	26.5	26.5	22.042	0	24.691	445650000
Protein kinase C delta-binding protein	E9PIE3;Q969G5	E9PIE3;Q969G5	PRKCDBP	21.4607	21.644	18.5545	19.6024	19.927	20.5769	21.1368	21.542	20.4836	20.3332	17.9377	19.2315	21.5471	21.8898	21.8922	22.4899	21.2368	21.1897	21.2531	21.5182	21.6613	21.3129	20.9817	19.3428	19.4095	19.4674	19.0756	19.0388	18.8254	19.7834	21.0378	21.948	19.2904	19.5887	20.0139	19.1034	2	2	2	7.2	7.2	7.2	31.088	0	4.2816	130690000
Nuclear RNA export factor 1	E9PIN3;Q9UBU9;Q9UBU9-2;B4E227;E9PLA7	E9PIN3;Q9UBU9;Q9UBU9-2	NXF1	21.0355	20.8442	18.9043	19.1536	19.8698	19.3309	22.6443	21.9301	22.2754	22.8415	18.4932	19.9737	21.2942	19.6824	20.9382	21.406	21.5675	21.4735	21.8173	22.0416	21.0987	20.907	21.6018	21.2985	18.8947	17.9779	17.9847	18.6044	18.4398	18.6551	21.6895	21.411	18.8617	18.6235	19.9984	22.0975	5	5	5	11.1	11.1	11.1	68.106	0	5.3106	108750000
Methylosome subunit pICln	E9PMI6;E9PJF4;J3KN38;P54105	E9PMI6;E9PJF4;J3KN38;P54105	CLNS1A	20.6211	20.4281	18.898	20.1449	19.4666	20.5451	20.782	20.2358	19.5706	19.7102	18.9652	19.2133	20.9586	20.9192	21.0047	20.8526	20.6913	18.0175	20.7743	19.5703	21.3211	18.0347	19.2133	18.3421	18.9957	18.0165	18.996	19.2331	18.1651	18.7807	21.1837	21.2624	17.7249	19.5741	18.6606	19.1679	1	1	1	7.8	7.8	7.8	18.259	0	3.8996	60732000
N-terminal kinase-like protein	E9PS17;E9PK59;Q96KG9-3;Q96KG9-4;Q96KG9-2;Q96KG9;E9PPN3;Q96KG9-5;Q96KG9-6;H0YDH0;A0A0A0MQX4	E9PS17;E9PK59;Q96KG9-3;Q96KG9-4;Q96KG9-2;Q96KG9;E9PPN3;Q96KG9-5;Q96KG9-6	SCYL1	20.9516	20.7848	19.6416	20.5396	20.9368	17.8143	20.5578	19.5516	18.8264	19.0091	17.9395	20.4741	20.5141	20.5	20.1152	19.9778	18.1439	19.5303	21.3673	20.5277	20.1851	20.155	19.8728	19.9778	20.6614	19.2854	19.422	18.7081	18.7358	18.5726	20.6342	21.0004	20.0639	18.8778	18.7701	19.0226	5	5	5	10.7	10.7	10.7	85.718	0	56.269	58169000
Poly [ADP-ribose] polymerase 10	E9PK67;E9PNI7;Q53GL7;E9PPE7;F8W8G7;E9PJI2;E9PPV8;E9PM86;E9PSE7;E9PIA6;E9PIK9;E9PQQ6;E9PPU2;E9PSG8;E9PLE8	E9PK67;E9PNI7;Q53GL7;E9PPE7	PARP10	26.1554	26.2208	28.263	28.3139	29.206	29.1187	26.2411	26.0926	27.7784	27.5244	27.4262	28.4107	26.7243	26.7783	27.4827	27.5253	27.465	27.5124	27.0594	27.0921	27.1949	27.4555	28.9697	28.5984	19.0937	18.8866	20.1599	18.3881	18.8021	20.9304	18.639	20.907	18.7512	18.2321	18.774	18.4732	38	38	38	57.7	57.7	57.7	109.1	0	323.31	4695800000
Serine/threonine-protein phosphatase 6 regulatory subunit 3	H7BXH2;E9PKF6;Q5H9R7-6;Q5H9R7-2;Q5H9R7;Q5H9R7-5;Q5H9R7-3;Q5H9R7-4;E9PQP7;H0YEN2;E9PK08;E9PNN8;H0YDW1;E9PJD8;E9PKG4	H7BXH2;E9PKF6;Q5H9R7-6;Q5H9R7-2;Q5H9R7;Q5H9R7-5;Q5H9R7-3;Q5H9R7-4;E9PQP7	PPP6R3	24.3403	24.2788	18.8398	20.1009	19.4681	18.7079	23.417	22.9875	20.8788	21.1219	18.6012	18.6276	23.0543	23.5244	22.5237	22.8165	22.2846	23.269	22.8968	23.331	21.908	22.7837	21.7011	17.6578	21.8109	19.9268	18.0751	19.7036	18.5449	17.7655	22.9413	23.1178	19.863	19.2349	20.3567	18.8081	13	13	13	18.6	18.6	18.6	92.407	0	212.11	375620000
Protein arginine N-methyltransferase 1	E9PKG1;H7C2I1;Q99873-3;Q99873-2;Q99873-4;Q99873;E9PQ98;E9PIX6;H0YDE4;E9PNR9;A0A087X1W2;Q9NR22-2;Q9NR22	E9PKG1;H7C2I1;Q99873-3;Q99873-2;Q99873-4;Q99873;E9PQ98;E9PIX6;H0YDE4	PRMT1	24.3498	24.0024	21.6086	21.9653	19.7094	17.7994	24.087	23.5028	23.0343	22.7218	18.2672	18.2061	24.3669	24.4684	23.3644	23.503	23.0229	23.403	24.2048	23.8125	22.883	23.4522	23.1376	22.5608	22.0046	22.1385	20.6077	19.0468	19.5747	18.2238	24.3852	24.325	22.7225	23.0137	22.3443	22.3631	12	12	12	39.7	39.7	39.7	37.709	0	47.956	695020000
NADH dehydrogenase [ubiquinone] iron-sulfur protein 8, mitochondrial	E9PN51;F8W9K7;E9PKH6;E9PPW7;O00217	E9PN51;F8W9K7;E9PKH6;E9PPW7;O00217	NDUFS8	21.7939	21.8746	19.4012	19.1762	18.9637	18.6149	22.7628	22.7458	17.935	18.9454	19.6619	19.588	21.5181	21.6575	21.0255	20.9172	21.2135	21.1825	21.9512	21.9106	21.2555	21.1039	22.9833	22.9391	19.1558	18.3021	18.5607	19.5507	19.0386	19.4786	22.2227	21.9607	19.3428	17.9392	18.1249	19.9822	3	3	3	28.2	28.2	28.2	12.405	0	25.878	130670000
Nucleolar transcription factor 1	E9PKP7;P17480-2;P17480;E9PMM2;E9PLT2	E9PKP7;P17480-2;P17480	UBTF	22.4018	22.2572	18.392	18.5823	19.4219	19.8316	23.0727	22.9625	23.426	23.335	22.1327	18.8689	21.8958	22.3426	21.1203	19.3938	20.9858	21.3763	21.9944	22.3472	21.7936	22.1486	18.9859	18.7246	19.1414	20.966	20.3132	18.983	19.8378	18.5578	22.3851	22.0342	18.6528	18.1269	20.9613	19.3518	8	8	8	12.9	12.9	12.9	87.435	0	35.931	179520000
CUGBP Elav-like family member 1	E9PQK4;E9PSH0;E9PKU1;G5EA30;Q92879-5;Q92879-2;Q92879-3;Q92879-6;Q92879;Q92879-4;E9PKA1;F5H4Y5;F5H0D8	E9PQK4;E9PSH0;E9PKU1;G5EA30;Q92879-5;Q92879-2;Q92879-3;Q92879-6;Q92879;Q92879-4	CELF1	20.0218	21.3946	19.9078	19.5935	19.9842	19.6603	17.7465	19.8512	19.6592	19.9684	18.7157	19.8511	21.5491	21.2262	20.701	20.3092	20.9985	21.5012	21.1781	21.0998	20.1274	18.626	21.3454	20.6461	19.4284	18.6563	19.5562	18.918	18.2324	18.5697	18.8898	18.4753	19.2149	19.8104	19.6789	19.041	3	3	3	25.3	25.3	25.3	9.9402	0	4.8893	79157000
Puromycin-sensitive aminopeptidase	E9PLK3;P55786;P55786-2;A6NEC2;H0YDG0;E9PP11;A6NEC2-2;H0YCQ5;E9PJY4;E9PJ74;E9PPD4;A6NEC2-3;E9PI82;E9PRQ5	E9PLK3;P55786;P55786-2	NPEPPS	26.4561	26.4167	23.2233	24.0191	19.6645	20.6613	25.1377	25.1227	25.0029	24.9842	19.1133	18.5724	26.3329	26.4083	24.8693	24.9204	25.5542	25.8241	26.6242	26.54	25.6651	25.4618	25.5458	25.5922	23.2807	22.3622	20.9693	22.584	18.8994	21.0636	25.6121	25.5089	23.2852	23.4643	21.2991	21.8126	29	29	29	39.6	39.6	39.6	102.99	0	323.31	2317400000
60S ribosomal protein L27a	E9PLL6;P46776;E9PJD9;E9PLX7	E9PLL6;P46776;E9PJD9	RPL27A	27.1948	27.2021	26.848	26.7793	18.8692	18.987	27.3042	27.3344	25.902	26.1045	25.0379	19.091	26.9951	27.0239	27.4491	27.6151	27.3294	27.4626	27.4392	27.4387	27.9406	27.8425	26.4161	26.0292	26.915	26.9652	24.2454	24.3314	25.3773	20.9222	27.6218	27.6942	25.2962	25.4443	25.056	25.6464	5	5	5	43.5	43.5	43.5	12.201	0	25.55	4710100000
CD59 glycoprotein	E9PNW4;E9PR17;P13987;H0YET2	E9PNW4;E9PR17;P13987	CD59	24.6182	24.3147	19.9263	19.4666	18.3708	19.1414	25.38	25.3829	21.2213	19.995	20.1869	22.7562	23.9474	23.8873	23.6017	23.5784	20.069	22.5057	22.9744	23.9252	23.4152	23.5015	23.6377	22.14	23.9101	24.7157	18.5967	16.7457	22.4282	22.8405	24.0423	24.4113	19.1885	20.8347	19.2618	18.6009	3	3	3	29.6	29.6	29.6	11.985	0	151.09	661470000
Prefoldin subunit 4	E9PQY2;Q9NQP4	E9PQY2;Q9NQP4	PFDN4	21.6862	21.4521	18.5415	20.5587	17.8797	20.4943	21.5869	21.6555	19.7212	19.6817	19.399	18.772	21.7626	21.6739	20.9687	21.7993	21.8299	22.1599	21.5462	22.2104	21.6422	21.8463	22.0547	18.3505	18.0984	18.3252	18.0884	18.7947	19.0951	17.9931	21.9778	21.9623	18.9799	18.7528	17.8323	19.3531	3	3	3	27.9	27.9	27.9	15.598	0	185.11	111930000
Alpha-crystallin B chain	E9PR44;P02511;A0A024R3B9;E9PJL7;E9PNH7;E9PRA8;E9PS12;H0YCW8;E9PRS4	E9PR44;P02511;A0A024R3B9;E9PJL7;E9PNH7;E9PRA8	CRYAB	26.4256	26.3953	18.9944	21.3994	22.1174	22.893	27.0216	27.2781	23.6162	23.471	23.6889	24.6482	27.2553	27.3408	26.3964	25.855	27.3843	27.4114	26.7466	26.7577	22.396	24.5368	25.9389	23.2235	26.3408	25.7302	22.6665	23.4246	24.6779	23.0942	27.0351	27.2764	17.1271	18.3082	26.2182	24.4555	12	12	12	66.7	66.7	66.7	20.03	0	157.37	3619100000
UBX domain-containing protein 1	E9PRQ7;Q04323;E9PJ81;Q04323-2;A0A087WTZ5	E9PRQ7;Q04323;E9PJ81;Q04323-2;A0A087WTZ5	UBXN1	19.8434	20.5276	20.818	19.7045	18.4989	17.9918	20.3458	21.0255	19.2774	19.6588	19.3811	19.2849	20.8375	21.5584	20.2179	19.7927	21.3021	20.3279	20.314	21.043	20.3923	21.559	23.8654	21.0554	17.6199	19.5104	18.9197	20.0418	19.1966	19.7967	21.3631	20.7753	18.7869	19.8327	18.8596	19.131	5	5	5	32.1	32.1	32.1	32.913	0	8.9991	109490000
Protein transport protein Sec16A	F1T0I1;J3KNL6;O15027-2;O15027-4;O15027-3;O15027;O15027-5;X6RGP5;A0A0C4DH09;Q8N9G1	F1T0I1;J3KNL6;O15027-2;O15027-4;O15027-3;O15027;O15027-5;X6RGP5	SEC16A	21.6125	21.8552	21.1043	19.6728	18.6763	19.8946	20.6872	20.9068	20.3822	20.5898	18.5493	18.9032	21.7708	21.8453	21.842	20.7797	20.9724	20.5078	21.6507	21.9078	20.3892	21.1295	20.6821	21.0924	20.5642	20.4479	19.2091	18.7893	21.0234	18.2953	21.3987	21.2169	18.5664	18.2528	21.2436	19.2563	10	10	10	7.7	7.7	7.7	249.48	0	60.03	112500000
NSFL1 cofactor p47	F2Z2K0;Q9UNZ2;Q9UNZ2-5;Q9UNZ2-4;R4GNE6;Q9UNZ2-6	F2Z2K0;Q9UNZ2;Q9UNZ2-5;Q9UNZ2-4	NSFL1C	20.4642	20.2456	19.5992	20.4338	19.2141	20.3993	18.3864	18.9121	19.5853	20.0329	16.5358	19.2298	20.2383	20.2376	18.4892	19.9755	20.2093	19.6938	19.8752	19.5443	19.1989	18.5265	21.1421	21.1069	20.9173	19.1425	19.0251	19.8104	19.2051	18.538	19.0205	19.1899	18.0134	19.4239	18.7119	18.236	3	3	3	16.1	16.1	16.1	30.22	0	6.9104	42573000
Phosphatidylinositol transfer protein alpha isoform	I3L471;I3L4U7;F5GWE5;Q00169;I3L3W1;I3L2X8;I3L4C0;I3L459;I3L4H1	I3L471;I3L4U7;F5GWE5;Q00169;I3L3W1;I3L2X8;I3L4C0;I3L459;I3L4H1	PITPNA	20.9746	20.7856	20.8223	19.3507	19.614	21.6355	20.6718	20.3105	18.7433	18.9914	18.5182	19.0148	20.5354	20.6442	20.3319	20.494	22.2212	18.9022	20.7506	20.8317	21.4081	20.9123	18.8982	18.2972	17.6443	18.0337	18.7618	19.4367	20.8927	17.8028	20.7652	20.0984	20.532	19.1201	21.18	20.742	2	2	2	36.7	36.7	36.7	11.003	0	4.7037	75954000
Calcineurin B homologous protein 1	H0YKE7;F5GX29;H0YNG9;Q99653;H0YLY7;H0YLX1	H0YKE7;F5GX29;H0YNG9;Q99653;H0YLY7	CHP1	22.3887	22.2915	18.761	18.9862	18.4297	18.3729	21.9479	21.7205	20.9684	18.1127	18.0001	20.2179	22.8036	22.1563	22.615	21.5375	22.2816	22.6009	22.5872	22.2854	19.783	21.3832	19.8301	21.8214	21.5811	18.6507	19.5965	21.7248	17.6028	18.4485	21.6812	21.7418	20.9158	22.619	20.9949	21.1191	4	4	4	39	39	39	14.27	0	21.165	124570000
Transmembrane emp24 domain-containing protein 2	F5GX39;Q15363;E7EQ72	F5GX39;Q15363;E7EQ72	TMED2	22.5608	22.433	21.3174	19.1609	19.4781	18.9409	21.7241	22.2192	20.8804	21.0167	18.9371	18.9568	22.2044	22.4859	22.5675	21.9148	21.9451	22.3232	22.2607	22.4596	20.5552	20.8551	21.9393	22.1661	21.9086	22.6728	21.3486	20.5758	18.9616	18.6843	21.7818	21.9023	20.5706	19.0414	21.8444	21.4936	4	4	4	43.1	43.1	43.1	13.631	0	22.706	202280000
NADH dehydrogenase [ubiquinone] iron-sulfur protein 7, mitochondrial	F5H5N1;F5GXJ1;O75251-2;O75251;A0A087WXF6;A0A087WTI3	F5H5N1;F5GXJ1;O75251-2;O75251;A0A087WXF6;A0A087WTI3	NDUFS7	21.8742	21.5173	19.5649	19.6997	19.2283	19.2059	21.6868	21.6218	22.9931	23.027	18.3904	20.3801	21.338	21.404	22.6389	22.4621	23.055	23.3631	21.3537	21.5252	23.0154	22.878	19.391	20.3319	19.6026	18.9762	18.1475	19.2947	19.904	18.576	21.4439	21.5475	22.5145	24.3364	18.0329	18.9207	3	3	3	17.6	17.6	17.6	19.77	0	29.717	133160000
Ubiquitin thioesterase OTUB1	F5GYN4;J3KR44;Q96FW1;F5H6Q1;F5GYJ8;F5H3F0;Q96FW1-2	F5GYN4;J3KR44;Q96FW1;F5H6Q1;F5GYJ8	OTUB1	24.2677	24.3081	21.466	22.4528	18.6143	18.8189	24.0954	23.8586	22.0215	22.3437	21.9644	19.29	24.2074	24.0372	24.329	24.4074	24.7892	24.6834	24.1178	24.1416	24.1588	24.1738	23.3865	19.274	21.3675	18.2868	18.043	23.0631	19.5669	18.9505	24.1945	24.1568	20.0948	18.2652	21.0394	20.3819	9	9	9	44	44	44	28.05	0	167.14	821960000
V-type proton ATPase subunit d 1	J3QL14;R4GN72;F5GYQ1;P61421	J3QL14;R4GN72;F5GYQ1;P61421	ATP6V0D1	21.6058	21.8677	18.3145	18.3863	19.4653	19.3557	21.2164	21.0414	18.5841	18.5605	19.2667	19.6988	21.2099	21.2426	21.9028	21.6964	22.7085	22.5324	20.9969	21.2017	21.8603	21.878	22.2812	22.0202	20.3432	18.0097	19.2069	18.754	18.9878	19.9284	20.5718	20.8192	19.4113	19.568	19.8448	19.3643	3	3	3	14.7	14.7	14.7	26.705	0	6.3632	129090000
Lipoxygenase homology domain-containing protein 1	H7BZ41;F5GZB4;J3KRE7;Q8IVV2-5;Q8IVV2	H7BZ41;F5GZB4;J3KRE7;Q8IVV2-5;Q8IVV2	LOXHD1	22.8139	22.6114	24.8763	24.1177	23.4233	19.2585	23.8342	23.4762	19.4481	23.5478	19.8019	18.9881	23.3069	23.5346	24.2952	24.622	23.9227	22.8393	23.8015	23.5992	23.7841	23.8799	23.6371	23.9746	25.3787	24.8366	24.0219	23.694	24.2828	24.1012	24.674	24.6569	24.4378	24.6706	23.7953	23.7936	2	2	2	1.2	1.2	1.2	235.67	0.0036752	2.4557	463190000
4F2 cell-surface antigen heavy chain	F5GZS6;J3KPF3;P08195-3;P08195;P08195-4;P08195-2;F5GZI0;F5H0E2;H0YFS2;F5H867;H0YFX4	F5GZS6;J3KPF3;P08195-3;P08195;P08195-4;P08195-2	SLC3A2	27.6946	27.6738	25.9823	26.0141	23.104	18.9086	26.7268	26.7806	26.0304	25.7868	22.4577	22.2587	26.9018	27.0432	26.682	26.731	25.8681	25.5872	26.7693	26.8511	26.7418	26.7191	25.1146	25.1388	26.0364	25.9036	22.8436	22.6683	23.1425	19.0592	26.4563	26.2488	25.4538	25.8594	23.453	23.0639	24	24	24	45.4	45.4	45.4	64.872	0	323.31	5376300000
Ras-related protein Rab-35	F5H157;Q15286	F5H157;Q15286	RAB35	19.9953	20.9165	18.6973	16.6884	19.7364	18.8149	19.8119	19.8672	19.4071	20.6004	18.4824	19.2931	20.342	19.786	19.9818	18.6515	19.8828	19.8484	20.0299	19.9982	20.2456	20.2432	18.6217	18.0823	19.3962	21.0766	19.9375	19.6912	19.3628	18.1697	18.838	19.3293	19.5226	19.6105	18.2899	18.1983	3	3	3	13.5	13.5	13.5	21.214	0	7.2879	37149000
DnaJ homolog subfamily A member 4	F5H170;Q8WW22-3;Q8WW22;Q8WW22-2	F5H170;Q8WW22-3;Q8WW22;Q8WW22-2	DNAJA4	20.4788	20.0927	18.3524	22.3581	19.8962	20.2931	22.3265	22.3099	21.9323	22.1363	19.2142	22.9033	19.0507	19.1091	22.8498	23.9707	19.6213	18.7476	23.3551	22.7988	22.3581	22.1991	19.0585	19.395	22.97	20.2572	22.5224	22.2989	23.0874	18.8058	22.7834	22.4822	22.132	22.8661	19.5759	18.5273	2	2	2	4.1	4.1	4.1	24.377	0.007386	2.0668	181580000
Acyl-CoA synthetase family member 3, mitochondrial	H0YGC7;F5H362;F5H755;F5H5A1;Q4G176	H0YGC7;F5H362;F5H755;F5H5A1;Q4G176	ACSF3	19.0788	18.5926	19.6978	19.0077	18.4668	18.7439	19.7151	19.0905	19.9128	19.1999	19.8117	19.4409	19.6551	17.9023	19.1366	19.9701	19.3993	19.0456	18.6595	17.9748	20.9115	20.6855	18.4045	18.8594	19.4939	19.5141	18.8719	18.3195	19.3707	19.2529	18.3774	19.4143	18.6755	18.7982	19.62	19.388	1	1	1	8.2	8.2	8.2	20.3	0.00071073	3.1931	15577000
Protein transport protein Sec23A	F5H365;Q15436;Q15436-2;G3V5X8;G3V4Q2;G3V4V1;G3V1W4;G3V3G5;G3V2R6;G3V5K1	F5H365;Q15436;Q15436-2	SEC23A	23.4434	23.61	21.1613	22.509	18.6553	19.8193	23.125	23.224	22.0175	21.6237	20.4935	19.0737	22.7295	22.7203	22.5405	22.4081	22.3384	22.7213	23.6851	23.5529	22.2648	21.9986	21.3287	22.7629	21.2832	17.4458	21.7388	19.3729	21.075	21.2983	22.1793	22.6949	21.2791	20.9906	21.4697	21.4551	11	11	9	20.2	20.2	17	82.968	0	157.8	443600000
Tumor susceptibility gene 101 protein	F5H442;Q99816;Q99816-2	F5H442;Q99816	TSG101	19.5311	20.0725	19.4534	19.6602	20.0867	19.1803	19.7683	19.4257	18.3858	18.6406	19.9844	18.648	20.3259	19.6029	19.3585	19.3732	17.6242	20.6662	19.8578	19.8239	19.8126	19.5926	20.085	19.4469	19.4714	19.5856	20.3557	18.7533	18.2181	17.6372	20.6894	19.727	19.4068	19.297	20.8375	18.4102	3	3	3	9.3	9.3	9.3	40.917	0	3.9262	42178000
Nucleosome assembly protein 1-like 1	F8W020;F8VY35;F8W0J6;F5H4R6;H0YIV4;P55209-2;P55209;H0YHC3;F8W118;F8VV59;B7Z9C2;H0YH88;F8VXI6;F8VUX1;F8W543;F8VRJ2;F8VVB5;P55209-3	F8W020;F8VY35;F8W0J6;F5H4R6;H0YIV4;P55209-2;P55209;H0YHC3;F8W118;F8VV59;B7Z9C2;H0YH88;F8VXI6;F8VUX1;F8W543;F8VRJ2;F8VVB5;P55209-3	NAP1L1	25.1399	25.2481	23.2515	23.3893	20.0444	19.096	24.5873	24.4413	23.3806	23.1772	18.4385	19.3867	25.0582	25.055	23.0063	23.1928	23.6898	24.0688	25.1954	24.9903	24.0217	24.0801	24.2904	23.783	23.9802	24.4303	17.5658	17.6602	18.6345	18.9413	25.202	24.8408	18.5306	18.0965	20.2089	18.4796	9	8	8	42.5	37.7	37.7	24.366	0	323.31	1542600000
Proteasome inhibitor PI31 subunit	H0Y555;F5H4Z3;Q5QPM7;Q92530	H0Y555;F5H4Z3;Q5QPM7;Q92530	PSMF1	20.954	20.2188	19.5935	18.7864	18.5432	19.9079	20.1502	20.2424	20.42	20.3647	19.0431	18.8504	20.3677	20.2337	20.2674	20.3333	20.754	20.6405	20.6127	20.1974	20.0808	20.1626	20.3868	19.2786	20.3462	19.8133	19.5413	18.9205	18.768	18.6984	20.3169	20.2927	19.1699	19.531	18.9705	20.1329	1	1	1	11.2	11.2	11.2	11.487	0.0073931	2.0688	67838000
G-rich sequence factor 1	H0Y8R1;F5H5I6;H0YAK1;Q12849-5;Q12849;H0YAM1	H0Y8R1;F5H5I6;H0YAK1;Q12849-5;Q12849;H0YAM1	GRSF1	21.755	22.1687	21.6606	21.3867	18.5611	18.6273	21.9885	21.8051	21.3205	21.5259	19.0663	20.3227	22.0066	18.4546	21.3453	21.785	19.6355	18.1963	21.7263	21.6561	22.2185	21.2733	21.5101	18.6281	18.7869	18.3796	18.5758	18.5537	19.1968	18.5839	20.9911	21.6954	18.5849	18.8645	18.1386	17.3274	4	4	4	13.7	13.7	13.7	47.27	0	7.4636	141130000
Cleavage and polyadenylation specificity factor subunit 7	F5H669;Q8N684-2;Q8N684;Q8N684-3;F5H6M0;F5H047;J3QT54;F5H5B7;F5H1W4;F5H2K8;F5H6P5;F5H6A8;F5GXA3;C9JM38;C9J286;C9J323	F5H669;Q8N684-2;Q8N684;Q8N684-3;F5H6M0;F5H047;J3QT54	CPSF7	21.5477	21.7944	19.775	17.5415	20.6126	19.4963	21.7385	21.6526	21.161	21.3567	18.4658	18.8891	21.977	22.4109	21.3409	21.344	20.6024	21.2319	22.0516	21.8805	21.5596	21.6699	21.5767	21.4072	20.2636	18.4482	18.9027	18.7914	18.2015	17.9049	21.6137	21.6442	18.7777	18.9889	19.6862	19.5515	7	7	7	23	23	23	41.265	0	17.329	155810000
Beta-2-microglobulin;Beta-2-microglobulin form pI 5.3	H0YLF3;F5H6I0;P61769	H0YLF3;F5H6I0;P61769	B2M	26.4141	26.4808	18.5994	18.9469	23.2664	22.3306	25.161	26.0555	19.7482	19.8316	19.9482	19.7001	26.8024	26.8	19.0452	19.8352	20.396	20.3748	26.5297	26.4464	19.9151	21.0789	19.6536	18.6713	19.0419	19.3442	20.869	19.7093	19.4471	19.4778	24.898	24.2044	27.3652	27.4192	20.9399	21.034	2	2	2	28.2	28.2	28.2	8.4984	0	26.738	702140000
Atlastin-3	F5H6I7;Q6DD88;F5GWF8	F5H6I7;Q6DD88	ATL3	22.4423	23.0342	19.0633	20.6034	19.5598	20.8283	22.8136	22.6256	19.4595	18.2305	19.1844	18.0782	21.2484	22.0364	22.5749	22.2291	21.6519	21.6165	22.6694	22.5775	18.8803	16.901	21.3192	18.579	20.0418	19.8411	20.118	22.7927	19.3835	19.4641	21.6115	21.9125	19.2641	19.2193	20.6468	18.1864	5	5	5	14.5	14.5	14.5	58.772	0	24.179	252680000
39S ribosomal protein L48, mitochondrial	F5H702;Q96GC5-3;Q96GC5;F5H8D0	F5H702;Q96GC5-3;Q96GC5	MRPL48	22.0751	22.4473	18.7635	17.5209	19.8648	21.1534	22.4694	22.412	18.1046	18.6109	19.4176	19.9442	22.2507	22.2326	23.1842	21.9355	22.7841	22.8559	22.209	22.3278	23.5847	23.5118	17.9944	18.9849	18.5627	19.1752	18.5841	18.7305	19.0528	18.5514	22.3884	22.2298	17.9973	20.3504	19.3803	19.5969	3	3	3	31.9	31.9	31.9	12.77	0	126.83	162680000
DNA repair protein XRCC1	F5H8D7;P18887;M0QYS5;M0R1U8;M0QZ96;M0R0D2	F5H8D7;P18887;M0QYS5	XRCC1	18.6782	20.8248	22.3693	22.6038	21.8162	22.2587	26.7961	26.817	29.7089	29.9338	27.4166	27.6593	24.4671	24.8353	26.1494	25.8146	26.3401	25.8933	19.8753	20.6041	20.8135	20.1948	18.4088	18.1364	19.2747	18.8539	19.267	18.5379	18.5699	18.6775	19.0655	17.8421	18.5823	19.3103	18.1728	18.7647	20	20	20	38.9	38.9	38.9	66.013	0	323.31	2449500000
ATP-dependent RNA helicase DDX19B;ATP-dependent RNA helicase DDX19A	F6QDS0;I3L0H8;Q9UMR2-2;Q9NUU7;Q9UMR2;H3BQK0;Q9UMR2-4;H3BN59;I3L352;Q9NUU7-2;Q9UMR2-3;H3BTB3;H3BMQ5;H3BTX1;H0YD26;A0A1B0GV69;E9PR46;J3QL17;Q9UHL0-2;Q9UHL0	F6QDS0;I3L0H8;Q9UMR2-2;Q9NUU7;Q9UMR2;H3BQK0;Q9UMR2-4;H3BN59;I3L352;Q9NUU7-2	DDX19A;DDX19B	21.5088	21.9378	19.433	18.4549	19.4197	19.1012	21.0493	21.397	19.9139	19.2723	18.9429	18.1655	21.3896	21.599	21.3791	20.841	20.7534	20.2391	21.495	21.5042	22.51	21.797	20.7101	21.1405	19.7517	20.0625	19.2095	19.513	19.035	18.6118	21.2412	21.6291	21.082	17.5765	19.844	18.3686	7	7	7	22.5	22.5	22.5	54.017	0	47.724	158880000
N-acetylglucosamine-6-sulfatase	H7C3P4;F6S8M0;P15586-2;P15586;F5H4C6;H0YFA9	H7C3P4;F6S8M0;P15586-2;P15586;F5H4C6;H0YFA9	GNS	21.4149	21.2897	20.9282	20.3036	19.2823	18.7	21.5948	21.7921	17.722	19.0914	19.2404	18.6857	20.1181	21.1067	21.0463	21.1472	21.3097	21.3173	21.1983	20.9483	21.4566	21.4609	19.8806	18.207	18.9482	19.3501	18.9648	18.9143	19.9679	19.7694	21.3193	21.2636	19.757	18.7608	19.0654	17.1558	5	5	5	11.9	11.9	11.9	56.374	0	11.298	102200000
2,5-phosphodiesterase 12	F6T1Q0;Q6L8Q7-2;Q6L8Q7	F6T1Q0;Q6L8Q7-2;Q6L8Q7	PDE12	21.3571	22.0831	21.875	22.1067	18.9316	18.658	21.1623	21.3106	22.6955	22.0354	19.8627	20.9584	21.4777	21.4205	22.1985	22.7255	22.6819	22.6013	21.2826	21.8165	22.6535	22.6587	21.7267	21.947	19.8867	18.3717	19.3337	19.697	19.3618	18.9367	21.7077	21.4008	22.3415	22.3737	21.428	21.9445	5	5	5	12.9	12.9	12.9	52.175	0	10.077	173340000
Glyoxalase domain-containing protein 4	F6TLX2;Q9HC38-2;Q9HC38;I3L3Q4;I3L1I0;Q9HC38-3	F6TLX2;Q9HC38-2;Q9HC38;I3L3Q4	GLOD4	23.2801	23.4063	21.8095	22.2102	20.082	20.304	22.5414	22.6868	19.1925	19.0333	17.819	19.2422	22.6198	22.9288	23.2772	22.5298	23.0856	23.0849	22.4626	22.6765	23.5218	23.6081	18.7639	22.5689	22.0261	19.531	18.7717	19.0998	20.7734	18.7455	23.0633	22.738	17.7439	20.6904	21.0267	18.1642	9	9	9	22.3	22.3	22.3	54.719	0	21.064	343470000
Polymerase delta-interacting protein 3	F6VRR5;Q9BY77-2;Q9BY77;Q6R954;F8WEE2;Q8WUT1;F8WCX5	F6VRR5;Q9BY77-2;Q9BY77	POLDIP3	20.3264	20.8342	18.4467	19.1865	19.5756	19.0965	20.7343	20.8428	20.3723	21.4544	17.9373	18.6441	20.5077	20.7393	20.6706	20.5021	20.918	21.1274	19.6968	20.8285	21.3121	21.7739	21.1793	20.1653	20.182	19.8921	18.3776	19.5894	19.4556	18.9995	21.0353	21.2681	19.646	17.7495	19.4373	18.7922	3	3	3	9.1	9.1	9.1	48.103	0	9.0481	99103000
CAD protein;Glutamine-dependent carbamoyl-phosphate synthase;Aspartate carbamoyltransferase;Dihydroorotase	F8VPD4;P27708;H7C2E4;H7C3Z5;H7BZB3	F8VPD4;P27708	CAD	26.6239	26.5757	25.7804	25.7448	25.142	25.1532	26.2932	26.3797	26.2537	26.0352	24.2659	23.2774	26.6252	26.7305	26.4385	26.4474	26.1804	26.0643	26.1784	26.3157	25.8223	26.3388	26.4994	26.4679	26.3142	26.6292	25.4145	25.0672	25.4074	25.6711	26.418	26.0696	25.9471	26.1291	25.1399	25.4956	54	51	51	31	29.9	29.9	236.02	0	323.31	3323500000
UPF0160 protein MYG1, mitochondrial	F8VR84;Q9HB07;F8VQQ3;H3BPH3	F8VR84;Q9HB07;F8VQQ3	C12orf10	23.0943	22.9065	18.5723	20.0663	18.9046	24.0463	22.5235	22.5645	18.7184	19.1347	18.5843	18.7729	22.6129	22.5085	23.214	22.7907	23.2433	23.4009	22.7674	22.659	22.7865	22.7014	18.3618	19.3543	20.5757	20.7384	19.5826	19.1107	19.099	17.9711	22.6271	22.3954	18.9338	19.9752	18.1472	18.4744	6	6	6	34.3	34.3	34.3	24.058	0	22.241	340500000
Bromodomain adjacent to zinc finger domain protein 2A	J3KPG5;F8VU39;Q9UIF9-2;Q9UIF9-3;Q9UIF9;A0A0C4DGI9;H0YII3	J3KPG5;F8VU39;Q9UIF9-2;Q9UIF9-3;Q9UIF9	BAZ2A	22.2752	22.0579	18.6386	24.7781	18.2086	18.9341	22.2921	22.4825	24.2425	24.6214	24.6322	19.4479	22.1869	22.2334	23.8838	23.9587	18.3509	23.6862	22.4294	22.5584	21.8573	21.4884	24.8584	18.5332	23.9243	18.7777	24.9192	25.0863	20.1716	25.5296	18.6831	18.9007	19.4388	25.4996	24.9611	24.9537	7	7	7	4.4	4.4	4.4	208.07	0	15.348	160720000
Peptidyl-prolyl cis-trans isomerase;Peptidyl-prolyl cis-trans isomerase FKBP11	F8VU90;Q9NYL4-2;Q9NYL4;H0YHM7;E9PAR0	F8VU90;Q9NYL4-2;Q9NYL4;H0YHM7;E9PAR0	FKBP11	21.9262	21.9423	18.6216	17.8809	18.3995	19.5106	21.6581	21.9233	20.1748	18.43	18.8581	19.3139	21.1796	21.4092	21.227	21.3507	20.283	21.4089	21.4958	21.6722	18.478	21.4326	18.4431	17.9711	19.2602	19.7365	19.2892	18.6782	19.2272	18.4914	21.5639	21.4012	18.2409	19.1302	20.2542	19.5622	2	2	2	11.5	11.5	11.5	19.814	0	10.427	97871000
Coatomer subunit zeta-1	F8VVA7;P61923;F8VXB1;F8W156;F8VYZ4;P61923-5;P61923-4;F8VUC5;F8W651;F8VXR1;P61923-3;F8VYK5;F8VYE0;P61923-2	F8VVA7;P61923;F8VXB1;F8W156;F8VYZ4;P61923-5;P61923-4;F8VUC5;F8W651;F8VXR1	COPZ1	24.2279	24.0387	21.9436	22.1635	18.7099	18.5883	23.2754	23.321	20.8778	20.9565	18.972	18.8513	23.1202	23.1801	23.5551	23.3522	24.0932	23.4433	23.9835	23.9209	23.9875	23.2002	18.843	19.8755	22.6771	22.6918	21.5221	18.416	18.8565	18.6463	23.5411	23.8745	18.0976	19.1315	21.537	20.1299	6	6	6	37.4	37.4	37.4	22.34	0	129.38	400140000
Vacuolar protein sorting-associated protein 29	F8VXU5;Q9UBQ0;Q9UBQ0-2;Q05DG7	F8VXU5;Q9UBQ0;Q9UBQ0-2	VPS29	24.894	24.8431	18.5937	18.5305	19.4207	18.2871	24.4117	24.1453	19.1446	18.6558	18.1955	18.072	24.6822	24.8373	23.546	22.4348	23.7057	23.444	23.9914	23.5805	23.0664	22.9445	21.1266	21.6049	19.2719	22.045	19.5455	20.1331	19.9849	18.4572	23.7848	23.6975	20.3151	19.9223	20.3002	19.2131	6	6	6	38.3	38.3	38.3	23.98	0	206.11	597090000
ADP-ribosylation factor-like protein 1	F8VYN9;P40616-2;P40616;B4DZG7;F8VP99;F8VP63	F8VYN9;P40616-2;P40616;B4DZG7	ARL1	22.1805	22.3019	19.1457	19.3996	18.4833	19.1775	21.9039	21.7059	18.2339	18.4442	19.1537	19.8677	21.4607	21.4733	21.3864	21.5798	22.201	18.4707	21.8157	21.7724	22.7646	22.1957	18.6132	18.7397	19.2005	18.2735	19.4303	20.2328	18.3357	19.2551	19.2257	21.3563	20.0497	19.2224	17.7436	19.1487	3	3	3	17.5	17.5	17.5	21.778	0	8.357	132540000
Protein canopy homolog 2	F8W031;F8VXJ7;Q9Y2B0;F8W1K5;H0YI18;F8VP03;H0YIH9;F8W1U5;Q9Y2B0-2	F8W031;F8VXJ7;Q9Y2B0;F8W1K5	CNPY2	23.366	23.5782	22.5631	19.9128	20.0744	19.3288	23.2767	23.2467	21.7092	21.1637	19.4977	18.3241	23.4871	24.215	23.0094	23.3688	23.2122	23.1512	23.5315	23.5881	24.1416	24.3717	18.6734	22.957	21.9918	18.769	18.381	19.1675	20.1239	19.5581	23.6383	23.5563	19.4908	18.3858	17.6232	19.7127	7	6	6	31.6	28.1	28.1	29.224	0	73.877	431220000
Adenylate kinase 2, mitochondrial;Adenylate kinase 2, mitochondrial;Adenylate kinase 2, mitochondrial, N-terminally processed	F8W1A4;P54819-2;P54819;F8VY04;P54819-6;P54819-3;P54819-5;F8VZG5;P54819-4;G3V213;F8VPP1	F8W1A4;P54819-2;P54819;F8VY04;P54819-6;P54819-3;P54819-5;F8VZG5;P54819-4	AK2	25.5552	25.3098	23.258	19.8945	19.0335	19.6786	25.4225	25.1945	22.1708	23.6192	19.7871	18.8949	25.5186	25.5421	24.6543	24.5397	24.3019	24.7248	25.0825	25.3414	24.7024	24.0277	22.9879	23.8811	24.0503	24.5623	23.8887	23.6723	19.9988	18.7821	25.9292	25.8739	17.8291	22.1279	19.9985	16.8922	12	12	12	65.5	65.5	65.5	25.63	0	298.93	1488800000
Myosin light polypeptide 6	F8W1R7;G3V1V0;P60660-2;P60660;J3KND3;G8JLA2;B7Z6Z4;G3V1Y7;F8VPF3;F8VZU9;F8W180;H0YI43;F8W1I5;P14649;F8VXL3	F8W1R7;G3V1V0;P60660-2;P60660;J3KND3;G8JLA2;B7Z6Z4;G3V1Y7;F8VPF3;F8VZU9;F8W180	MYL6	28.4194	28.5082	26.0371	26.0979	22.9718	24.0407	27.9076	27.7269	25.8296	25.9257	25.4084	24.6599	27.9014	28.1522	27.8893	27.7532	27.1092	26.8437	27.8435	28.0092	28.4796	28.4257	26.8643	26.7528	24.2505	24.5262	25.8198	25.9284	17.8187	22.459	28.2151	28.1692	22.5425	24.5402	18.5774	21.5923	8	8	8	57.9	57.9	57.9	16.29	0	323.31	6416000000
Heterogeneous nuclear ribonucleoprotein A1;Heterogeneous nuclear ribonucleoprotein A1, N-terminally processed;Heterogeneous nuclear ribonucleoprotein A1-like 2	F8W6I7;P09651-2;P09651;P09651-3;F8VZ49;Q32P51;F8VTQ5;F8W646;H0YH80;F8VYN5	F8W6I7;P09651-2;P09651;P09651-3;F8VZ49;Q32P51;F8VTQ5	HNRNPA1;HNRNPA1L2	28.021	27.9961	26.4352	26.5064	24.5539	24.0186	27.8724	27.8812	27.7001	27.8364	24.5104	24.5871	28.3928	28.2254	28.3554	28.2527	28.0944	28.1194	28.3691	28.2175	28.28	27.8745	27.1097	26.3409	24.4282	24.6516	24.1704	23.3076	23.7971	24.2104	28.6575	28.6495	23.8974	24.9453	25.6552	25.9659	21	21	21	63.2	63.2	63.2	33.155	0	323.31	12650000000
Ubiquitin-associated protein 2-like	F8W726;Q14157-4;Q14157-1;Q14157-3;Q14157;Q14157-5;Q5VU77;Q5VU81;Q5VU80;Q5VU79;Q5VU78;H0Y5H6;H7C2T8	F8W726;Q14157-4;Q14157-1;Q14157-3;Q14157;Q14157-5	UBAP2L	24.1301	24.5484	22.0889	21.3226	18.3268	19.1163	23.2657	23.4361	19.9936	21.4698	19.5634	20.0781	24.4138	24.4154	23.1181	23.6159	18.382	19.8891	24.3713	23.7458	23.1667	23.0826	22.4271	21.9544	21.5738	21.6442	19.5749	19.4929	18.9776	19.223	24.6472	24.7971	19.5442	20.723	19.7614	21.0799	10	10	10	12.9	12.9	12.9	113.63	0	100.51	539780000
Golgi integral membrane protein 4	F8W785;O00461	F8W785;O00461	GOLIM4	20.3165	21.2323	19.2423	19.0415	20.0504	18.0257	20.2586	21.2457	18.896	18.9447	19.9265	18.8083	21.3079	21.8749	20.4019	21.1139	17.9715	17.5641	21.6479	20.7733	18.2873	18.5886	18.2664	17.7986	19.1952	18.4087	19.7036	17.5952	20.0163	19.4443	19.8569	21.5807	18.744	18.9288	18.8191	19.8239	3	3	3	6.4	6.4	6.4	78.759	0	47.487	64018000
Double-strand break repair protein MRE11A	F8W7U8;P49959-2;P49959;P49959-3;F5GXT0;F5H742;F5H256	F8W7U8;P49959-2;P49959;P49959-3;F5GXT0	MRE11A	21.4362	21.1378	21.3081	21.0944	18.9179	17.7828	20.9435	21.1212	20.713	21.4482	18.7397	19.5789	20.9277	20.7041	21.926	21.6079	20.8217	20.9173	20.9828	21.3835	17.7966	21.4779	21.0491	20.5297	18.9936	19.4754	18.8309	19.0204	19.9988	20.3698	21.5226	20.8603	19.2911	19.2687	20.6985	18.7374	6	6	6	10.5	10.5	10.5	80.521	0	10.23	119520000
Reticulon;Reticulon-4	F8W914;Q9NQC3-2;Q9NQC3-5;Q9NQC3;H7C106;Q9NQC3-3;Q9NQC3-4;Q9NQC3-6;A0A0U1RQR6	F8W914;Q9NQC3-2;Q9NQC3-5;Q9NQC3	RTN4	24.5836	24.1017	23.9038	23.8403	19.873	22.2493	23.8758	24.0403	22.9619	23.7328	20.113	20.229	24.298	23.5755	24.442	24.11	23.3473	23.4509	24.1423	23.9585	23.5745	23.3819	23.7743	23.7734	23.6076	23.6254	18.4017	19.0848	19.5686	18.2728	23.9091	24.0381	22.6905	23.1221	23.815	19.2183	7	7	7	35.7	35.7	35.7	37.144	0	197.56	871710000
GTPase-activating protein and VPS9 domain-containing protein 1	F8W9S7;Q14C86-3;Q14C86-4;Q14C86-5;Q14C86-2;Q14C86;Q14C86-6;C9IZ08;B0QZ65;B4DGD8;H0Y4E7;H0Y7I9;A0A0A0MQV8;C9IZX9	F8W9S7;Q14C86-3;Q14C86-4;Q14C86-5;Q14C86-2;Q14C86;Q14C86-6;C9IZ08	GAPVD1	23.2027	22.6108	22.071	23.7119	19.2041	21.5157	22.5515	22.596	22.0039	22.3003	18.0638	19.9473	22.5853	22.3026	22.306	22.9414	22.0676	22.0202	22.2293	22.8678	22.6007	22.9753	21.721	22.0317	22.3641	22.315	19.6006	19.1084	19.4928	18.1607	22.5229	23.0005	22.1693	22.8854	22.6091	22.0595	14	14	14	13.7	13.7	13.7	157.46	0	39.994	306330000
Actin-related protein 2/3 complex subunit 4	F8WCF6;P59998;P59998-3;F8WDD7;A0A0A6YYG9;P59998-2;R4GN08;H7C0A3;P59998-4;F8WE39;F8WDW3	F8WCF6;P59998;P59998-3;F8WDD7;A0A0A6YYG9;P59998-2;R4GN08;H7C0A3;P59998-4	ARPC4-TTLL3;ARPC4	27.1986	27.2663	23.097	23.0608	18.432	18.5985	27.3128	26.315	25.0476	25.172	22.4531	22.9221	26.9956	26.5441	26.3467	26.3506	26.7269	26.6213	26.9642	27.2319	26.6521	27.3066	25.6658	19.3162	24.1395	23.9139	22.4578	23.3992	22.8182	23.1386	26.9079	26.8364	23.6852	23.6465	23.7109	23.1218	8	8	8	45.3	45.3	45.3	21.058	0	162.86	2833100000
Cleavage and polyadenylation specificity factor subunit 6	F8WJN3;Q16630-3;Q16630;Q16630-2;F8W084	F8WJN3;Q16630-3;Q16630;Q16630-2	CPSF6	22.1872	22.1657	18.6088	19.5109	19.2381	17.5628	21.8795	22.161	20.8304	21.1209	18.5094	19.4902	22.3293	22.0398	21.7618	21.8054	21.7599	21.8011	21.9582	22.1409	22.4483	22.1595	21.8525	21.3652	19.3844	17.7897	19.106	18.7788	18.8666	19.3592	21.9362	22.0486	18.1715	18.7992	19.1872	19.434	5	5	5	14.2	14.2	14.2	52.269	0	36.921	201040000
NADH dehydrogenase [ubiquinone] flavoprotein 1, mitochondrial	G3V0I5;P49821-2;P49821;E9PQP1;B4DE93;E9PMX3;E9PPS5;E9PJL9;H0YD04;H0YE81;E9PLC6;E9PPR0	G3V0I5;P49821-2;P49821;E9PQP1;B4DE93	NDUFV1	21.145	21.5338	17.4016	21.6348	23.1847	21.814	22.6431	22.1643	22.4477	22.8404	19.26	18.2855	21.4785	21.5159	22.2003	22.8621	22.8489	21.8454	22.2592	22.1482	21.6439	22.1637	20.0663	22.4098	22.0386	22.7027	23.3131	23.6849	19.2188	24.5319	22.2963	21.7117	23.1213	22.4798	22.8467	18.5476	5	5	5	14	14	14	50.054	0	9.9317	161300000
V-type proton ATPase subunit H	G3V126;Q9UI12-2;Q9UI12	G3V126;Q9UI12-2;Q9UI12	ATP6V1H	18.6813	18.879	18.6739	17.9426	18.9031	19.821	18.303	18.3789	19.6462	17.3206	20.1514	18.7709	18.7977	18.7561	18.1544	18.8786	18.6699	18.7573	18.5916	18.3822	19.2582	19.8711	19.1873	18.9878	17.9467	18.5242	17.6026	18.6452	20.1608	19.4299	18.0206	17.3866	19.8095	18.0643	19.107	19.6823	2	2	2	6.5	6.5	6.5	51.57	0.0055375	2.2135	14805000
Poly [ADP-ribose] polymerase 2	G3V167;Q9UGN5-2;Q9UGN5;H0YH02	G3V167;Q9UGN5-2;Q9UGN5;H0YH02	PARP2	19.4491	18.9719	21.0919	21.3214	20.906	20.7529	22.4008	22.1238	26.7197	26.1356	25.4859	21.4557	19.8404	18.9368	19.1744	18.703	18.5704	18.2534	19.0217	19.7481	18.2413	18.342	18.2889	18.0606	19.9488	19.7294	19.7296	18.8224	18.6911	19.2791	19.116	19.6008	19.5111	19.5625	19.8763	18.54	8	8	8	19.2	19.2	19.2	60.214	0	24.79	201120000
Loss of heterozygosity 12 chromosomal region 1 protein	G3V1P3;Q969J3;Q969J3-2	G3V1P3;Q969J3	LOH12CR1	20.1538	19.681	17.9789	19.7931	17.1986	18.6102	19.8765	20.4194	18.6698	19.0621	19.4335	17.7431	19.9408	19.823	20.22	20.2883	20.2979	20.3888	19.6379	19.692	20.4036	20.4099	20.7806	19.0727	20.2864	19.6285	18.6764	17.7482	18.9068	20.1203	19.9891	19.4407	18.5228	19.3173	17.898	19.2213	3	3	3	19.8	19.8	19.8	20.247	0	12.561	33655000
Zinc finger CCCH domain-containing protein 14	G3V256;Q6PJT7-10;Q6PJT7-4;Q6PJT7-3;Q6PJT7-5;Q6PJT7-9;Q6PJT7-2;Q6PJT7;G3V5I6;H0YJA2;Q6PJT7-11;G3V3Y4;G3V3R9;G3V473;H0YJ87;G3V240;G3V572;A0A087WTC9	G3V256;Q6PJT7-10;Q6PJT7-4;Q6PJT7-3;Q6PJT7-5;Q6PJT7-9;Q6PJT7-2;Q6PJT7;G3V5I6;H0YJA2;Q6PJT7-11;G3V3Y4	ZC3H14	20.5398	21.0885	21.2511	20.9547	20.5755	21.0781	21.3628	21.52	26.099	26.2297	23.0519	22.9246	20.9577	21.6471	21.2814	21.3408	21.0218	21.1744	20.6806	20.7899	20.4117	21.1616	20.8949	21.0904	18.4751	18.1861	17.8806	19.4698	20.518	19.2797	19.6187	20.2088	19.3815	20.0033	21.0818	18.7943	6	6	6	13.7	13.7	13.7	68.349	0	35.259	214900000
Glia maturation factor beta	G3V4P8;P60983;G3V3X4;M0QYG8;M0R1D2;M0R0C1;M0QYJ8;O60234	G3V4P8;P60983	GMFB	22.4866	22.3581	22.2672	19.0782	17.8402	18.7382	22.7827	22.6782	18.8566	19.6653	19.5704	19.3386	22.7093	22.5264	23.0702	22.2648	23.3729	18.1485	22.1102	23.0476	22.5251	22.7741	20.1959	18.9416	18.5628	18.6953	18.3464	20.2582	18.8421	18.5993	22.9722	22.5556	19.703	19.378	19.0435	20.9283	6	6	6	46	46	46	17.512	0	88.224	167980000
ATP-dependent RNA helicase DDX24	G3V529;Q9GZR7;Q9GZR7-2;A0A087WXU8;F5GYL3;A0A1W2PRR2	G3V529;Q9GZR7;Q9GZR7-2;A0A087WXU8;F5GYL3	DDX24	22.0105	22.7436	17.9112	20.9398	17.8601	18.1633	22.3518	21.8899	21.4468	19.3934	19.5502	19.7173	21.705	22.1728	21.1739	21.6181	21.4694	21.1358	22.3358	22.3797	21.9342	20.6827	19.611	20.8805	21.8544	21.8036	22.8183	23.4594	19.0754	18.7734	21.8543	21.9297	22.2609	22.0715	17.6885	18.3175	11	11	11	18.6	18.6	18.6	91.48	0	33.048	194350000
Cyclin-dependent kinase 2	G3V5T9;P24941-2;P24941;E7ESI2;Q00526;K7EJ83	G3V5T9;P24941-2;P24941;E7ESI2	CDK2	22.0324	21.7024	19.864	19.0983	18.9952	18.8809	21.6477	21.3769	21.2171	19.1477	19.5199	19.0093	20.8204	20.5981	21.3334	21.6718	22.0269	22.0632	21.4439	21.3893	21.1312	21.4304	19.9352	19.0446	18.2716	19.4866	18.5723	19.7784	19.9384	19.2102	20.6118	20.3627	19.5164	19.8998	19.9993	19.1503	8	6	6	32.1	26.6	26.6	39.178	0	29.22	131140000
Proteasome subunit alpha type;Proteasome subunit alpha type-6	G3V5Z7;P60900;G3V295;P60900-2;G3V3I1;P60900-3;G3V3U4;H0YJC4;G3V4S5;G3V2S7	G3V5Z7;P60900;G3V295;P60900-2;G3V3I1;P60900-3	PSMA6	26.6503	26.496	24.2502	21.7349	17.9001	20.8928	26.3925	26.271	23.9946	24.1956	17.9873	19.4859	26.7182	26.3796	25.4827	25.543	25.5193	25.7482	26.2894	26.4734	25.3991	25.5142	19.6917	20.3768	22.5496	22.2334	24.0327	24.0099	21.6428	22.7999	26.6517	26.7445	21.5748	23.576	23.9168	23.8917	12	12	12	53.2	53.2	53.2	28.147	0	195.55	2641400000
Zinc finger protein 512	G3XAG1;Q96ME7-3;Q96ME7;Q96ME7-2	G3XAG1;Q96ME7-3;Q96ME7;Q96ME7-2	ZNF512	19.5047	18.3373	18.1891	21.1434	18.4274	18.4342	22.5404	21.5197	24.7095	24.6934	21.6489	22.4638	20.3291	19.192	20.2128	19.8759	19.4987	18.7378	18.7693	19.6322	19.2616	20.0017	19.8655	19.7304	19.2136	18.9807	19.817	17.5356	18.7127	19.391	19.6814	19.4602	18.9004	18.7817	19.3418	19.1893	5	5	5	12.2	12.2	12.2	64.594	0	10.993	65512000
Zinc phosphodiesterase ELAC protein 2	G5E9D5;Q9BQ52-4;Q9BQ52;E7ES68;Q9BQ52-3;Q9BQ52-2;H7C2I4;V9GYS7;J3QRS2;V9GYU5;J3QL08;J3QLK4;V9GZ72	G5E9D5;Q9BQ52-4;Q9BQ52;E7ES68;Q9BQ52-3;Q9BQ52-2	ELAC2	22.2898	22.6216	22.2142	21.9865	19.3228	18.8044	21.4805	20.9608	22.6283	22.5246	19.5581	18.9204	22.1241	22.4854	21.8546	21.7369	23.1267	22.7812	21.2341	21.692	22.2434	22.0693	23.407	23.5676	19.3336	19.8146	17.7964	18.9866	18.2089	17.9782	21.7806	21.5599	19.2862	18.8485	19.6208	18.5727	8	8	8	14.5	14.5	14.5	90.036	0	16.124	228980000
28S ribosomal protein S22, mitochondrial	G5E9W7;G5E9V5;P82650;H7C5F2;H7C5H3;P82650-2;H7C5L9	G5E9W7;G5E9V5;P82650	MRPS22	21.5637	20.883	19.1705	19.6589	17.0253	19.2127	20.6106	20.6636	21.0964	19.8593	21.2904	19.052	20.7577	20.6209	22.0738	22.2035	21.819	22.4459	21.0636	20.9878	22.3097	21.912	21.6992	20.1691	19.3389	19.0221	19.5154	18.462	20.4459	18.3548	20.3651	21.5958	19.0705	18.736	20.2992	18.0311	5	5	5	23.8	23.8	23.8	36.805	0	7.7207	94092000
28S ribosomal protein S27, mitochondrial	G5EA06;Q92552;Q92552-2;D6RH20;D6RJC7;E5RJ73	G5EA06;Q92552;Q92552-2;D6RH20;D6RJC7	MRPS27	23.5193	23.5206	21.9332	23.3885	19.4119	20.2498	23.3275	22.9208	24.8707	25.3549	19.7906	18.5791	23.7952	23.2987	24.7977	24.3069	24.8062	25.3187	23.4429	23.1073	25.3093	25.3805	24.2858	22.9497	18.9607	18.4027	21.9407	18.9011	18.667	18.9049	23.7148	23.6173	23.8965	24.2394	25.72	22.2632	14	14	14	42.2	42.2	42.2	41.329	0	90.162	725850000
Protein transport protein Sec24C	G5EA31;P53992;P53992-2;A0A0U1RR49	G5EA31;P53992	SEC24C	23.9639	23.4946	20.6546	18.8317	19.5602	18.67	23.1462	23.2798	22.0281	22.0048	18.9739	18.486	23.1745	23.1598	22.8043	22.666	22.2021	22.5819	22.9748	23.3907	22.5211	22.7395	21.9918	22.245	18.5374	21.5792	22.1887	20.0955	17.8444	19.9402	22.8431	23.1471	19.568	22.6865	21.1976	22.7143	11	11	11	14.8	14.8	14.8	111.98	0	68.1	357510000
Heterogeneous nuclear ribonucleoprotein H;Heterogeneous nuclear ribonucleoprotein H, N-terminally processed	G8JLB6;P31943;E9PCY7;D6RIT2;D6RIU0;D6RBM0;E7EQJ0;D6RAM1;D6R9T0;D6RFM3;D6RDU3;D6RJ04;D6RIH9;E7EN40;H0YB39;D6RDL0;E5RGV0;H0YBG7;H0YBD7;D6RF17;D6R9D3;E5RGH4;E5RJ94;H0YAQ2	G8JLB6;P31943;E9PCY7;D6RIT2;D6RIU0;D6RBM0;E7EQJ0;D6RAM1;D6R9T0;D6RFM3;D6RDU3;D6RJ04;D6RIH9	HNRNPH1	27.2912	27.2198	26.2196	26.3575	24.4237	24.2994	27.0723	27.436	26.3776	26.6466	24.0018	24.4386	27.161	27.1369	27.2779	26.8949	26.7429	27.0021	27.6211	27.5373	26.8332	26.5152	27.129	27.212	22.9104	23.6631	24.9244	25.3781	24.22	23.8294	27.6479	27.3566	24.9455	23.4457	25.364	25.9306	15	15	10	42.2	42.2	26.7	51.229	0	323.31	7288100000
ELKS/Rab6-interacting/CAST family member 1	G8JLD3;X6RLX0;Q8IUD2-2;Q8IUD2-3;Q8IUD2;X6RM00;Q8IUD2-4;K7EPP6;A0A0U1RQM4;Q8IUD2-5;K7EPD6;A0A0U1RQN0;H7C4G9;O15083	G8JLD3;X6RLX0;Q8IUD2-2;Q8IUD2-3;Q8IUD2;X6RM00;Q8IUD2-4;K7EPP6;A0A0U1RQM4;Q8IUD2-5	ERC1	19.7712	20.7263	22.5571	22.7006	22.5596	23.6695	20.6224	21.1578	20.2993	22.3791	21.7884	18.1951	21.9356	21.0256	22.0034	22.1973	19.1367	19.8623	21.7494	21.4757	21.9811	19.6479	22.7847	22.4219	23.6096	23.3572	23.1553	20.1125	18.607	22.7805	21.4672	21.6995	22.7164	22.3147	22.4661	22.133	4	4	4	4	4	4	124.82	0	5.4014	88535000
Dynamin-1-like protein	G8JLD5;O00429-4;O00429-5;O00429-3;O00429-2;O00429;O00429-8;O00429-6;O00429-7;F8VZ52;B4DPZ9;F8VUJ9;F8W1W3;B4DDQ3;F8VR28;F8VYL3;H0YHY4	G8JLD5;O00429-4;O00429-5;O00429-3;O00429-2;O00429;O00429-8;O00429-6;O00429-7	DNM1L	23.4273	23.623	21.5097	23.2226	24.8405	24.6465	23.1226	23.1411	21.0137	22.4336	20.7363	19.7475	22.9022	22.6783	22.7625	22.578	23.158	22.4052	23.0098	23.2027	23.2209	22.504	22.9844	22.2865	20.3192	18.9598	19.3111	19.5452	20.2434	18.3469	22.7092	22.272	19.3913	18.6648	19.2673	24.11	15	15	15	30.2	30.2	30.2	79.621	0	52.334	389340000
Corneodesmosin	Q2L6G8;G8JLG2;Q15517	Q2L6G8;G8JLG2;Q15517	CDSN	18.5766	18.3876	23.9822	19.6534	20.1707	20.6803	19.7405	19.0895	22.6188	19.1442	19.8255	19.5473	20.022	20.0738	18.4919	20.5703	22.2326	22.3272	19.3148	18.9219	20.6445	21.0439	22.7173	23.3613	19.6262	19.9118	19.7871	22.5456	19.5235	18.7149	19.201	19.5389	23.463	23.0459	18.7211	17.7775	1	1	1	3.4	3.4	3.4	51.539	0.0010316	2.8045	27515000
CD44 antigen	H0YD13;H0Y2P0;P16070-18;P16070-12;P16070-14;P16070-13;P16070-11;P16070-10;P16070-16;P16070-8;P16070-17;P16070-6;P16070-4;P16070-3;P16070-7;P16070-5;P16070;H0YE40;H0YDX6;H0YD17;H0YDW7;H0YCV9;H0Y5E4;P16070-15;P16070-9	H0YD13;H0Y2P0;P16070-18;P16070-12;P16070-14;P16070-13;P16070-11;P16070-10;P16070-16;P16070-8;P16070-17;P16070-6;P16070-4;P16070-3;P16070-7;P16070-5;P16070;H0YE40	CD44	23.8586	23.4865	22.6183	22.7663	19.0124	17.9266	22.8575	23.2651	21.77	20.8069	20.2202	18.9044	23.2547	23.3328	22.36	22.4445	21.2368	21.832	22.9327	22.7165	22.3802	22.0271	22.9019	19.1346	23.4497	23.0853	17.7363	23.085	21.3655	19.8929	22.5322	22.9629	21.7564	22.1023	23.5899	18.5407	3	3	3	18.4	18.4	18.4	22.683	0	40.325	510430000
Dolichol-phosphate mannosyltransferase subunit 1	Q5QPK2;H0Y368;O60762;Q5QPJ9	Q5QPK2;H0Y368;O60762;Q5QPJ9	DPM1	24.2046	24.5845	23.6728	18.925	18.6946	19.4015	23.343	23.1775	19.8018	19.2076	18.9763	18.7147	23.6953	23.3996	22.9195	22.2766	23.1307	22.4984	23.7358	23.7959	22.5985	23.0032	21.7172	17.9477	19.3572	18.5154	18.6003	18.9819	18.8831	19.0951	23.9563	24.131	18.6182	18.8622	20.3809	18.851	12	12	12	49.5	49.5	49.5	32.426	0	136.06	462140000
Inosine-5-monophosphate dehydrogenase 2	H0Y4R1;P12268;E7ETK5	H0Y4R1;P12268	IMPDH2	26.9897	27.082	26.2304	26.0308	20.052	19.76	26.8975	27.0883	25.6192	25.6417	19.3766	23.7233	26.8972	26.9767	26.319	26.5776	25.8693	26.4698	26.798	26.8555	25.9139	25.595	26.8994	26.2214	22.054	23.5635	21.6479	19.8265	22.4605	21.3489	26.7861	26.867	24.3374	23.6238	23.8703	21.3032	19	19	18	46.8	46.8	45.1	50.957	0	323.31	4818400000
	P0DP25;P0DP24;P0DP23;H0Y7A7;E7ETZ0;E7EMB3;M0QZ52;Q96HY3;F8WBR5;G3V479;G3V361;G3V226;C9J7T9;P27482;P02585	P0DP25;P0DP24;P0DP23;H0Y7A7;E7ETZ0;E7EMB3;M0QZ52;Q96HY3	CALM2;CALM1;CALM3	24.9995	24.8889	20.1028	19.2861	17.3576	20.2095	24.1724	23.5828	19.0028	18.4259	18.6942	20.303	24.87	24.5698	22.5249	22.2603	22.0255	20.3787	25.1894	24.7462	18.9349	22.1305	18.1952	19.2725	19.1304	19.6565	18.3696	19.8067	19.4601	18.1821	23.4987	23.877	22.7531	21.1992	21.5036	22.7058	7	7	7	57.7	57.7	57.7	16.837	0	323.31	683740000
Adenosylhomocysteinase;Putative adenosylhomocysteinase 2;Putative adenosylhomocysteinase 3	H0Y8B3;O43865-2;Q96HN2-4;Q96HN2-3;O43865;Q96HN2-2;Q96HN2	H0Y8B3;O43865-2;Q96HN2-4;Q96HN2-3;O43865;Q96HN2-2;Q96HN2	AHCYL2;AHCYL1	20.905	21.1143	19.989	19.8325	18.9992	19.5123	19.0298	20.6871	19.0381	19.0696	18.7783	19.641	21.0368	21.1591	20.9248	20.9971	21.5176	18.9751	21.167	20.6716	21.3901	19.5384	21.8686	17.9801	19.7597	20.6522	18.6928	19.6745	19.596	20.1825	20.5173	20.7476	18.553	19.5353	20.6356	19.7982	2	2	2	3.9	3.9	3.9	58.004	0	15.506	83089000
2-deoxynucleoside 5-phosphate N-hydrolase 1	H0Y8X4;O43598;O43598-2	H0Y8X4;O43598;O43598-2	DNPH1	23.0335	23.0332	22.089	18.1756	19.8438	19.3159	22.9095	22.6554	18.9639	22.0053	19.2351	18.5284	22.7042	22.7655	21.5876	21.7839	22.4127	22.7286	22.7138	23.1294	22.9449	23.1141	19.0011	19.9729	18.7825	19.4344	19.711	19.3063	18.515	19.5233	22.8142	23.6302	19.1374	18.5466	19.6724	19.0003	4	4	4	20.2	20.2	20.2	25.868	0	16.782	288050000
	H0YC42;H0YC44;P55327-8;U3KQQ8	H0YC42		20.3352	20.1799	18.9758	19.8652	19.1626	19.649	19.428	19.7641	20.0961	19.3375	19.4847	18.6674	21.5913	20.0219	20.0382	19.2752	19.4005	19.3562	19.853	19.9423	18.0325	18.9603	19.0522	19.3567	20.2148	17.8488	20.3159	17.6254	19.7875	18.8573	17.6185	18.4197	20.3411	18.8708	20.0319	19.1529	9	2	0	41.4	7.6	0	31.17	0.0010331	2.8313	48221000
Dipeptidyl peptidase 1;Dipeptidyl peptidase 1 exclusion domain chain;Dipeptidyl peptidase 1 heavy chain;Dipeptidyl peptidase 1 light chain	H0YCY8;P53634	H0YCY8;P53634	CTSC	20.6436	20.7422	22.9999	19.5346	24.0941	23.9799	21.9264	21.4064	20.1468	20.4196	18.8965	19.7148	20.5537	20.6323	21.742	21.7122	22.8148	18.4721	21.3548	21.7139	21.6505	21.6427	23.5511	22.6609	23.0207	23.3901	23.4048	20.2197	23.6749	23.9398	21.7584	21.8816	18.7338	21.961	22.4075	19.0743	2	2	2	9.4	9.4	9.4	27.725	0	6.9373	95115000
Acetyltransferase component of pyruvate dehydrogenase complex;Dihydrolipoyllysine-residue acetyltransferase component of pyruvate dehydrogenase complex, mitochondrial	H0YDD4;P10515;E9PEJ4	H0YDD4;P10515;E9PEJ4	DLAT	22.0492	23.1177	19.7274	17.8218	19.0617	18.4929	22.2952	21.8802	22.0435	22.1089	18.9942	16.9648	22.1526	22.4598	20.321	21.711	23.0976	23.0258	22.1998	22.0048	22.807	22.8134	18.3468	17.7782	19.0191	19.2132	18.867	18.7552	19.527	18.474	22.0286	21.9582	22.4711	22.1521	20.1619	21.5639	8	8	8	26.3	26.3	26.3	51.201	0	42.043	249110000
ER membrane protein complex subunit 7	H0YDT8;Q9NPA0;H0YDX2	H0YDT8;Q9NPA0;H0YDX2	EMC7	21.5681	21.6192	20.8524	17.0364	19.1774	18.6919	21.8474	21.5175	18.3511	18.5574	17.9888	18.2751	21.8165	21.7668	20.4993	20.7146	21.1852	20.9832	21.5478	21.7971	20.1607	21.0452	18.3369	18.7863	18.4544	19.4668	17.3758	17.999	23.623	23.8295	20.8462	21.457	20.0215	19.114	22.4354	23.2002	3	3	3	17.2	17.2	17.2	20.885	0	10.125	95854000
Sjoegren syndrome/scleroderma autoantigen 1	H0YEB6;O60232;G3V1B8;E9PK41;H0YEK1	H0YEB6;O60232;G3V1B8	SSSCA1	22.6411	21.8246	25.663	25.5514	23.7767	23.4464	22.559	22.5121	22.6752	22.6844	24.9436	23.4028	22.575	22.0468	21.4343	21.8666	23.3167	23.0411	22.5611	22.6809	23.0116	23.1991	24.6125	24.1975	21.72	19.439	19.0338	17.4137	20.1176	19.3468	21.9134	22.4631	19.2524	19.3184	19.7494	18.8561	3	3	3	15.5	15.5	15.5	20.916	0	49.426	268520000
Transcriptional repressor protein YY1	H0YJV7;P25490;H0YJU4;Q96MM3;O15391	H0YJV7;P25490;H0YJU4	YY1	19.4618	20.0936	18.9175	19.6547	19.783	20.2667	21.7912	20.9962	23.3919	23.5216	23.2179	23.4387	18.882	19.4861	18.8548	18.6225	19.716	19.0336	18.5469	19.9206	19.5972	19.4139	18.6322	19.6949	19.1405	18.7664	19.5068	18.6474	19.4486	19.2219	21.4168	21.2891	19.153	19.2907	18.0204	19.6737	3	3	3	15.3	15.3	15.3	20.732	0	4.9196	44132000
60S ribosomal protein L28	H0YKD8;P46779;P46779-2;P46779-3;H0YMF4;P46779-4;P46779-5;H0YLP6	H0YKD8;P46779;P46779-2;P46779-3;H0YMF4;P46779-4;P46779-5;H0YLP6	RPL28	27.5448	27.7034	25.5555	25.953	21.5031	17.5921	26.9764	27.2186	25.4598	25.5734	19.1252	19.4064	27.6473	27.771	27.3417	26.6895	26.858	27.4745	27.3813	27.8775	26.5983	26.7484	25.2115	25.0334	25.9897	26.2241	22.5677	19.8789	17.9402	21.8428	27.0651	26.908	19.1265	19.077	17.9171	21.8232	9	9	9	41.2	41.2	41.2	19.072	0	180.18	4891800000
Acidic leucine-rich nuclear phosphoprotein 32 family member A	H0YN26;P39687;H7BZ09;O95626;O43423	H0YN26;P39687	ANP32A	26.0193	26.0044	18.8066	21.0821	17.377	19.9137	25.5956	25.3096	20.7071	21.5964	18.3537	19.9007	26.1024	26.039	23.5757	23.9361	23.7128	23.646	25.8798	25.9585	23.8639	23.9631	21.9328	19.3034	21.9851	22.1171	18.5358	20.6786	19.7492	19.2	24.9562	25.1798	20.675	20.7581	19.7587	19.3609	10	10	7	44.1	44.1	31.1	19.997	0	320.82	1520500000
WD repeat-containing protein 61;WD repeat-containing protein 61, N-terminally processed	H0YN81;Q9GZS3;H0YMF9;H0YL19;H3BQA8;H0YM76;H0YLA1	H0YN81;Q9GZS3;H0YMF9;H0YL19	WDR61	22.8889	23.0675	22.4472	20.1335	21.6784	19.8747	22.4362	21.906	18.8469	19.744	18.6553	19.8331	23.012	22.322	23.072	22.7309	22.9243	22.4015	22.3992	22.5222	21.9053	22.2045	22.3605	22.5101	19.1498	20.4311	18.4585	18.8554	19.6345	19.0809	22.6599	23.1178	21.271	19.7202	18.1385	18.9046	8	8	8	38.4	38.4	38.4	32.253	0	52.65	337510000
Signal peptidase complex catalytic subunit SEC11;Signal peptidase complex catalytic subunit SEC11A	H0YNG3;P67812-4;P67812;P67812-3;H0YKT4	H0YNG3;P67812-4;P67812;P67812-3;H0YKT4	SEC11A	22.7703	22.4251	19.8181	18.8624	18.035	19.0873	22.4126	22.5787	19.2731	23.2778	18.7568	19.7556	22.0875	21.9565	23.8411	23.629	23.1427	23.35	22.2071	22.237	23.6504	23.606	19.6521	18.9367	18.9645	18.715	18.2958	19.7934	19.4321	18.1308	22.5401	22.2402	18.2603	23.2578	19.2047	19.827	4	4	2	17.8	17.8	7.4	18.651	0	10.381	224180000
Bloom syndrome protein	H0YNU5;P54132	H0YNU5;P54132	BLM	21.7917	21.2489	19.5187	18.2251	18.8688	19.5368	21.7398	21.8305	22.5929	18.802	20.4696	19.3282	21.4666	21.4431	22.013	22.1123	21.5025	22.2631	21.4188	21.4148	21.2754	21.8155	18.4445	19.1329	18.0169	18.347	19.5911	20.4072	19.0578	18.6453	21.6468	21.6073	18.7755	17.802	19.2575	19.6533	1	1	1	0.6	0.6	0.6	144.47	0.0076849	2.0526	133900000
Aflatoxin B1 aldehyde reductase member 2	H3BLU7;O43488;Q8NHP1	H3BLU7;O43488	AKR7A2	22.0641	22.0625	21.8978	22.6137	19.4917	19.4298	21.9353	21.9392	18.3252	20.3756	19.0636	19.2577	21.9033	21.7442	22.8516	22.5697	22.3344	22.8056	21.9369	21.4626	21.1052	20.8212	22.3679	22.5575	18.4605	19.3672	20.1352	19.0016	19.9099	18.9118	22.2578	22.3039	18.6197	19.7324	18.0135	18.341	6	6	6	25.5	25.5	25.5	34.684	0	28.235	226010000
SRSF protein kinase 1	H3BLV9;Q96SB4-4;Q96SB4;Q96SB4-3;D6RBF8;D6RBM8	H3BLV9;Q96SB4-4;Q96SB4;Q96SB4-3	SRPK1	22.4966	21.7932	19.2383	20.4689	19.67	19.2742	19.1145	19.2693	18.2039	19.4603	19.5975	19.7825	21.3479	21.138	20.684	20.9687	19.8927	19.2496	21.9885	22.3177	20.0286	20.8628	17.6976	19.607	20.6838	18.6468	19.5324	18.1396	19.6087	19.1338	21.1857	20.7383	19.0607	18.6636	18.8866	19.6097	6	6	4	11.5	11.5	8	76.039	0	23.933	89790000
IST1 homolog	H3BMU1;H3BUI0;J3KR23;P53990-2;P53990-3;P53990;P53990-4;P53990-5;H3BQF7;F5GXM3;P53990-6	H3BMU1;H3BUI0;J3KR23;P53990-2;P53990-3;P53990;P53990-4;P53990-5;H3BQF7;F5GXM3	IST1	21.1593	20.2074	19.4022	19.2085	26.3208	19.3775	20.364	21.199	18.7048	18.7942	18.287	18.9879	20.6692	21.466	21.4704	20.4528	20.5196	20.5395	21.4659	20.1221	20.5053	20.3861	17.7038	20.4359	18.8944	18.9057	18.2294	17.8964	19.4807	18.256	21.3873	20.8338	19.3581	18.3784	19.577	19.4003	4	4	4	21.4	21.4	21.4	23.375	0	3.6949	122470000
	H3BN98;I3L246;H3BV27;H3BT37;I3L303;H3BPJ2;Q15041-3;Q15041-2;Q15041	H3BN98;I3L246;H3BV27;H3BT37;I3L303	RPS15A	21.3567	21.4589	18.6002	20.0309	17.5572	19.3409	21.893	21.5432	20.2127	18.7841	18.3911	19.291	21.593	21.962	21.8095	21.8072	21.1978	21.4266	22.0922	22.1148	21.4814	21.3289	19.0993	19.6053	19.4339	19.3804	18.7766	18.5617	19.9761	20.0967	18.935	20.8453	19.2424	18.9384	18.4336	18.3216	6	1	1	23.2	3.4	3.4	27.168	0.0023657	2.5832	86784000
Mitotic spindle-associated MMXD complex subunit MIP18	H3BNV7;Q9Y3D0	H3BNV7;Q9Y3D0	FAM96B	20.61	20.2515	20.0674	20.9255	19.3199	20.3608	20.6231	20.5845	17.6545	18.1652	18.7082	19.1856	20.0281	20.0664	20.5121	19.2104	21.0922	20.7338	19.8227	19.5549	21.5564	21.201	18.5227	19.6132	18.0163	18.8061	20.7071	18.0617	18.3527	18.96	19.8088	20.0654	19.7367	18.878	19.8018	19.281	1	1	1	13.7	13.7	13.7	17.461	0	4.9227	36917000
Cytochrome c oxidase subunit 5A, mitochondrial	H3BNX8;P20674;H3BRM5;H3BV69;H3BRI0	H3BNX8;P20674;H3BRM5;H3BV69	COX5A	25.2337	25.892	19.0218	20.4543	19.7746	19.4204	25.1533	24.3801	20.2371	21.0475	19.5139	19.0364	25.268	24.8809	22.3446	22.7638	18.9735	21.5026	25.1199	25.1683	24.3797	24.4115	17.9211	19.9205	21.4071	21.9698	22.6075	21.604	20.3436	19.0437	25.2958	24.8559	18.5896	18.9981	19.0005	19.9617	6	6	6	32	32	32	17.235	0	52.401	438600000
Beta-hexosaminidase;Beta-hexosaminidase subunit alpha	H3BS10;H3BP20;P06865;H3BU85;H3BTD4	H3BS10;H3BP20;P06865	HEXA	21.3975	21.4419	18.7208	18.7782	18.2251	20.9652	21.5213	21.4185	21.0944	19.151	18.7832	18.6948	21.4062	21.3834	20.9406	21.7985	21.2754	21.3696	21.5443	21.0853	22.2831	21.1071	21.1831	19.1802	20.9913	18.7623	18.2263	19.5723	18.4937	19.042	21.4816	21.3146	21.1415	19.0288	18.4939	21.5645	5	5	5	9	9	9	58.44	0	5.7114	142420000
Microtubule-actin cross-linking factor 1, isoforms 1/2/3/5	H3BPE1;H3BQK9;Q9UPN3;Q9UPN3-4;Q9UPN3-3;Q9UPN3-2;Q9UPN3-5;H0Y390;H0Y314;H0Y4F5;H0Y6T5;E9PLY5;E9PS75;H0YBX0;H0Y7I1;H0YC65;E9PLY0;A0A0A6YYJ5;E9PNZ4	H3BPE1;H3BQK9;Q9UPN3;Q9UPN3-4;Q9UPN3-3;Q9UPN3-2;Q9UPN3-5;H0Y390	MACF1	21.7081	21.9025	19.3341	18.1207	19.2417	19.901	21.9525	21.7928	20.4768	20.4744	20.5973	19.0036	21.8793	21.5921	20.6248	21.4656	19.3276	18.6915	21.887	21.1157	21.7324	21.8043	21.5621	19.5898	19.6261	18.1619	19.5472	18.4166	20.5161	18.4926	21.5012	22.0146	19.4464	21.8921	21.7264	19.2482	16	15	13	2.8	2.7	2.3	856.87	0	24.785	118120000
Neuroplastin	H3BQ94;Q9UFM8;Q9Y639-3;Q9Y639-1;Q9Y639-4;Q9Y639-5;Q9Y639	H3BQ94;Q9UFM8;Q9Y639-3;Q9Y639-1;Q9Y639-4;Q9Y639-5;Q9Y639	NPTN;DKFZp566H1924	20.233	20.1392	20.275	20.0427	17.6698	20.2522	20.287	19.9474	19.5223	19.874	17.8159	18.7023	20.1466	20.0204	20.0382	19.8256	20.208	18.2641	20.2132	19.932	19.2844	19.8652	18.5039	20.2147	19.5291	19.8301	18.7908	20.8184	18.8135	17.5831	19.8879	19.9967	19.7063	18.8643	17.9993	18.2584	1	1	1	6.6	6.6	6.6	17.244	0.00883	1.9198	43734000
Dynactin subunit 5	H3BUD2;H3BS05;H3BR94;Q9BTE1-3;Q9BTE1-2;Q9BTE1	H3BUD2;H3BS05;H3BR94;Q9BTE1-3;Q9BTE1-2;Q9BTE1	DCTN5	20.0921	20.1099	19.0738	19.1568	18.4531	18.2054	20.2145	20.2315	20.1476	18.729	18.42	18.5318	19.9176	20.4099	20.4764	20.4179	20.1839	20.1784	20.4272	20.2321	19.9655	20.1388	19.5701	19.4383	16.4438	18.4592	18.4088	18.899	19.1581	20.166	19.9635	20.1145	19.0768	19.4416	19.9298	17.4598	2	2	2	39.6	39.6	39.6	6.0239	0	7.1473	46315000
Telomere length regulation protein TEL2 homolog	H3BRS3;Q9Y4R8	H3BRS3;Q9Y4R8	TELO2	19.5212	20.0994	19.5215	18.8997	20.063	19.1347	18.9295	19.3639	19.5327	20.975	18.6461	19.987	19.2939	19.3426	20.9219	20.1212	19.7105	19.8426	19.1748	18.3328	18.689	18.8308	19.56	20.0807	18.9639	17.7049	19.4106	19.2033	18.7097	18.3441	18.5944	19.7792	17.9674	18.2863	19.8323	18.0485	2	2	2	5.2	5.2	5.2	47.38	0.0088496	1.948	31319000
Cirhin	H3BSH7;Q969X6-2;Q969X6;A0A0J9YXV4;A0A0J9YWM9;Q969X6-3;J3KSI1;A0A0J9YWK2;A0A0J9YX18;J3KSE6;J3KTR0;H3BPD7;I3L4T9	H3BSH7;Q969X6-2;Q969X6;A0A0J9YXV4;A0A0J9YWM9;Q969X6-3	CIRH1A	21.7446	21.1179	18.3765	19.9869	18.8999	18.5722	20.8796	20.6816	18.1136	20.2452	19.6555	19.3015	20.2741	19.9334	20.9966	20.5879	20.0806	20.3742	21.4115	21.4462	20.5577	20.871	20.1659	20.364	19.4976	19.7275	19.5182	18.8878	17.9732	19.1976	20.3723	20.5129	19.5238	20.2348	20.0554	18.4833	5	5	5	9.1	9.1	9.1	77.942	0	16.019	100640000
Leucine-rich repeat-containing protein 57	H3BSW0;Q8N9N7	H3BSW0;Q8N9N7	LRRC57	22.1311	22.293	19.1085	18.0272	19.0427	19.1769	21.9866	21.9083	18.6004	18.7081	18.9854	19.5031	22.0122	21.8431	20.831	20.6113	20.9448	21.532	21.3345	21.3416	21.1248	20.9316	20.2835	18.7269	19.5051	19.3435	18.6483	20.9451	19.3795	18.471	21.003	20.607	18.8449	19.8975	19.1204	18.6689	4	4	4	29.7	29.7	29.7	16.324	0	8.6139	115410000
Probable glutamate--tRNA ligase, mitochondrial	H3BTB7;Q5JPH6;Q5JPH6-2	H3BTB7;Q5JPH6;Q5JPH6-2	EARS2	20.6945	18.65	18.6532	20.8483	23.8108	18.1202	20.4594	19.9909	20.1032	18.6385	21.0742	19.8187	19.3679	19.5847	20.6113	20.4904	21.4157	20.5254	20.6509	19.8239	20.9848	21.5753	20.1134	19.075	18.9377	19.7604	19.3977	18.347	19.1507	19.901	20.8235	20.6604	19.3222	20.0879	19.4474	19.5875	5	5	5	12.5	12.5	12.5	56.825	0	7.5642	64996000
Anamorsin	H3BV90;Q6FI81-3;Q6FI81;H3BT65;H3BUG4;H3BPG7;H3BQ23;Q6FI81-2	H3BV90;Q6FI81-3;Q6FI81;H3BT65;H3BUG4;H3BPG7	CIAPIN1	23.3037	23.0746	22.1111	21.8934	20.6358	22.9337	22.7795	22.7461	22.3321	22.3794	18.4069	19.9089	23.1634	23.0082	22.9743	22.4427	22.5905	22.716	22.5603	22.5467	22.5522	22.8844	21.9515	22.1451	21.0209	21.1959	18.8526	19.4155	19.6942	21.4984	22.1035	22.2433	18.5539	19.6156	21.7312	22.4337	7	7	7	30.1	30.1	30.1	26.446	0	23.424	269580000
Kinesin-like protein;Kinesin-like protein KIF23	H7BYN4;Q02241-2;Q02241;Q02241-3;H0YKQ5;H0YME6;H0YMJ4	H7BYN4;Q02241-2;Q02241;Q02241-3	KIF23	24.2894	24.5853	18.6176	18.6604	19.2111	20.3474	23.6528	23.9506	23.4129	23.0752	20.5801	18.4228	23.9609	23.6614	22.1162	23.0264	20.5464	21.9941	24.4995	24.2788	22.7707	23.2518	20.2444	18.9292	23.2528	23.4879	22.5453	19.5843	19.8527	19.4372	23.2177	23.3839	19.4053	18.4648	20.1544	19.7296	9	9	9	13.4	13.4	13.4	109.13	0	213.19	351270000
	H7BZJ3	H7BZJ3	PDIA3	23.9755	23.7503	18.4424	22.9005	18.642	18.9948	23.4593	23.2197	22.2566	21.6873	17.6029	19.2561	23.6956	23.775	22.3851	22.3431	23.0925	22.8562	23.0822	23.3138	23.497	24.1834	23.0096	19.2045	19.7304	19.9505	19.2078	20.1973	19.211	19.561	23.8486	23.5556	18.1027	19.081	19.1619	19.0505	6	1	1	50.4	11.4	11.4	13.519	0	119.85	510000000
Histone deacetylase complex subunit SAP18	H7BZW6;X6RAL5;O00422;U3KPY7;U3KQ12	H7BZW6;X6RAL5;O00422	SAP18	21.4034	21.8496	19.077	21.4958	18.7449	18.3656	21.0067	20.9101	19.9969	20.0525	18.8851	19.3223	22.1451	21.2316	20.9358	21.2792	21.7392	21.3231	22.413	22.528	19.1224	20.6594	20.6974	20.6337	21.0838	21.0001	20.8381	18.5188	19.2733	21.1679	21.8267	22.1373	19.2986	17.2658	17.8951	19.3277	6	6	6	42	42	42	16.036	0	148.37	110020000
AP-1 complex subunit sigma-1A	H7C1E4;P61966;P61966-2	H7C1E4;P61966;P61966-2	AP1S1	20.3471	20.0325	18.5849	19.3206	19.7615	20.0944	20.6338	19.885	18.1004	19.2741	18.7625	19.2613	19.7162	19.6183	20.4752	20.323	19.4617	19.6102	19.6804	19.937	20.8487	21.2536	18.2864	21.4403	19.2944	19.9198	19.1317	20.1129	19.9159	19.6735	19.7534	19.8577	18.8891	19.1853	18.5683	19.7188	2	2	2	13.1	13.1	13.1	22.065	0	202.85	37379000
Apolipoprotein O	H7C1U8;Q9BUR5-2;Q9BUR5;A0A0J9YWW6;G3V1B6	H7C1U8;Q9BUR5-2;Q9BUR5;A0A0J9YWW6;G3V1B6	APOO	20.8518	20.7696	18.9945	19.6722	18.4657	18.9285	20.2717	20.4971	17.4829	20.1114	17.3305	18.3153	20.5304	20.0461	20.8734	20.6744	19.0174	22.7133	20.6325	20.6036	20.8685	20.9416	20.1725	19.5498	19.7783	18.6521	18.3037	17.7049	19.4469	18.5973	20.0461	20.1333	19.0696	18.7348	18.8092	18.3926	2	2	2	11.8	11.8	11.8	20.08	0	6.0134	44442000
Probable rRNA-processing protein EBP2	H7C2Q8;Q99848	H7C2Q8;Q99848	EBNA1BP2	23.2547	23.3369	19.2084	19.2103	21.9201	19.2101	23.4152	23.2463	22.7382	22.2131	19.2659	19.103	23.7004	23.495	23.4174	22.9728	22.5787	22.7337	23.4892	23.5225	23.5247	23.3344	19.0498	21.6568	19.8908	19.5341	20.0984	18.9129	20.2258	18.543	23.3273	23.4788	18.4559	20.2054	18.4073	20.2089	11	11	11	34.6	34.6	34.6	40.684	0	49.629	497520000
Probable ATP-dependent RNA helicase DDX56	H7C3E9;Q9NY93-2;Q9NY93;G3V0G3;H7BZN7;F8WDT8;F8WEI3	H7C3E9;Q9NY93-2;Q9NY93;G3V0G3	DDX56	20.173	20.9634	19.8001	19.4986	19.8467	19.0136	21.3979	21.4453	22.3389	21.3695	19.7015	17.2497	20.7515	20.8623	21.6853	20.7675	21.0197	20.8221	21.2131	21.098	21.4244	20.8429	21.3948	20.7803	19.3717	20.3733	18.5068	19.3392	19.4013	19.5502	20.9689	21.1789	19.3719	20.0376	20.4867	20.2866	5	5	5	14.9	14.9	14.9	44.046	0	8.4322	104130000
Glypican-1;Secreted glypican-1	H7C410;P35052;H7BZE9;H7C024;P35052-2;C9J4Y6;H7BZL4	H7C410;P35052;H7BZE9;H7C024;P35052-2;C9J4Y6	GPC1	21.2375	21.4728	22.3414	22.8291	22.3426	22.0776	21.5917	21.3745	21.8651	22.226	19.7883	20.1821	21.3747	21.8835	22.0333	22.562	21.3702	20.7399	21.3806	21.1571	22.2519	21.7724	18.886	21.1355	22.4629	21.9552	22.8046	22.4623	22.0809	21.9941	21.0255	21.3695	22.5353	22.2026	23.453	22.7794	4	4	4	10.5	10.5	10.5	53.964	0	9.5665	145970000
Isoamyl acetate-hydrolyzing esterase 1 homolog	H7C5G1;Q2TAA2;C9JE02;Q2TAA2-2;C9JDY4;C9J5J2	H7C5G1;Q2TAA2;C9JE02;Q2TAA2-2	IAH1	20.2446	19.8011	20.0668	18.7987	17.6065	20.5077	20.0692	20.4416	18.3884	19.8371	19.7042	19.7129	20.354	20.5035	19.5056	19.5387	20.1464	19.7749	19.5023	18.9099	18.5604	18.304	17.6359	18.1494	18.6876	18.1241	19.2537	19.5233	19.1155	18.4619	19.8905	19.6775	19.2418	19.3727	19.7786	19.8268	3	3	3	14.5	14.5	14.5	25.085	0	4.5402	29204000
Vesicle-fusing ATPase	I3L0N3;P46459-2;P46459;I3L2G1;I3L0L3;K7EQD6	I3L0N3;P46459-2;P46459	NSF	24.4808	24.7625	22.3717	22.1329	19.6565	18.7585	23.8937	23.7549	22.4335	21.918	20.4102	18.2933	23.4847	24.4646	23.2894	23.0868	23.1093	22.9706	23.903	23.6641	23.768	24.2371	22.0976	23.0595	23.1522	22.7743	19.5932	19.1867	19.2823	19.6041	23.9199	23.8698	19.6407	23.5146	18.8283	18.765	13	13	13	20.6	20.6	20.6	82.091	0	37.723	674330000
Mitochondrial 2-oxoglutarate/malate carrier protein	I3L1P8;Q02978;Q02978-2	I3L1P8;Q02978;Q02978-2	SLC25A11	23.0889	23.1289	20.6992	19.3242	18.6304	18.8228	23.1928	23.191	23.0957	18.7561	20.4433	18.9259	23.2538	23.102	23.9893	23.9845	23.6184	23.8381	23.1997	23.0857	23.8911	23.803	23.8959	23.7014	19.0507	19.8075	19.4752	19.7533	19.6129	18.986	22.9608	22.6606	20.2986	19.5552	18.1229	17.906	8	8	8	31.4	31.4	31.4	32.182	0	323.31	421340000
Mannose-P-dolichol utilization defect 1 protein	J3QS48;I3L295;J3KT75;J3QW43;J3QRD5;O75352-2;O75352;J3KSI4;I3L1D2;I3L4E0;J3KTK8;J3QQZ4	J3QS48;I3L295;J3KT75;J3QW43;J3QRD5;O75352-2;O75352;J3KSI4;I3L1D2;I3L4E0;J3KTK8;J3QQZ4	MPDU1	21.1865	20.9736	18.9666	19.4129	18.7816	17.2122	21.6302	21.55	18.4269	18.0983	17.7294	18.8191	21.0035	20.6487	20.6613	19.6718	21.0097	21.1966	21.1102	21.0929	20.9984	21.0192	21.3469	21.3607	18.7886	19.2833	19.0581	20.0578	22.0925	18.5768	21.4098	22.1043	19.2785	18.1008	21.6365	19.3939	2	2	2	23.8	23.8	23.8	10.978	0	5.5297	71302000
Gem-associated protein 4	I3L2C7;P57678;I3L1J7;E7EN12;I3L4M4;I3L4A4;I3L399	I3L2C7;P57678	GEMIN4	20.3376	20.9875	20.801	20.671	19.4114	19.3619	18.1913	19.6039	20.3563	19.3477	20.2321	20.3123	19.1514	20.9182	19.9645	20.2568	20.3472	18.4029	19.5351	19.3436	20.3739	20.3217	18.2567	18.3955	19.7843	20.0859	19.2749	19.7317	24.5182	18.2382	19.4416	20.2471	20.8854	19.6184	17.9884	19.7064	5	5	5	5.6	5.6	5.6	118.82	0	10.464	59686000
Nuclear pore complex protein Nup88	J3KMX1;Q99567;I3L245	J3KMX1;Q99567	NUP88	20.4879	20.8637	19.6706	18.9267	18.4973	19.0051	20.8451	20.2717	18.9377	20.7378	19.5919	19.0228	21.0488	21.0776	19.4039	19.6196	20.5007	18.9417	20.7312	20.5958	20.0608	20.6519	18.5124	19.4939	18.8038	19.5194	19.0934	20.8779	17.7847	19.2794	20.144	20.4663	18.0951	18.6993	19.3263	18.6162	4	4	4	8.6	8.6	8.6	78.77	0	211.29	67528000
Proteasome-associated protein ECM29 homolog	J3KN16;Q5VYK3;R4GMY1;R4GMY3;F6XAQ5	J3KN16;Q5VYK3;R4GMY1	KIAA0368;ECM29	22.9099	23.2917	21.2797	19.7614	23.4333	19.5874	21.8157	21.7563	22.2073	17.8971	23.2689	23.4342	22.0501	21.3169	21.5542	21.7044	22.2267	21.8363	21.4024	21.7177	21.2414	21.4136	22.3929	21.329	22.1731	18.7002	17.864	18.4775	18.2022	21.7786	21.3302	21.4683	21.6614	18.5688	19.6051	20.6671	19	19	19	14.7	14.7	14.7	223.69	0	31.924	213220000
Nodal modulator 2;Nodal modulator 3	J3KN36;Q5JPE7-2;P69849;Q5JPE7;Q5JPE7-3;A0A087WTD5	J3KN36;Q5JPE7-2;P69849;Q5JPE7;Q5JPE7-3	NOMO3;NOMO2	24.3285	24.1462	21.9704	19.2371	19.8223	19.1358	23.7308	22.606	19.4106	21.6503	20.1231	20.1654	23.1455	23.3273	21.6189	22.3327	22.6786	22.1099	23.4011	24.0005	22.5459	22.3784	21.5909	21.564	22.3946	18.4295	19.6639	19.5836	19.3119	19.466	23.097	23.1545	22.3978	22.2604	19.3268	19.6076	18	18	1	20.1	20.1	1.7	139.38	0	60.384	382790000
Cytochrome b5 type B	J3KNF8;H3BUX2;O43169;D6RFH4;J3QR91	J3KNF8;H3BUX2;O43169;D6RFH4	CYB5B	23.5908	23.3209	19.1421	18.4512	19.8173	17.9577	23.2981	23.3677	19.038	19.0134	19.2473	18.9518	23.6821	23.3606	22.8095	22.7354	21.4243	18.3722	23.1281	23.1548	23.2798	22.6198	19.2638	18.8883	23.7576	20.2434	19.6341	19.8377	19.8391	19.2838	22.7348	22.9591	18.9025	18.3184	18.6409	19.9857	5	5	5	59.3	59.3	59.3	16.694	0	98.552	347900000
Alpha-parvin	J3KNQ4;Q9NVD7;E9PS97;Q9NVD7-2	J3KNQ4;Q9NVD7;E9PS97	PARVA	23.4353	23.4788	22.134	21.2999	18.3698	18.9822	22.6966	22.8574	19.077	21.696	18.2429	21.2929	22.8892	22.978	22.6131	22.7483	22.5161	22.3407	22.875	22.8403	23.329	23.3806	20.7046	21.636	19.906	19.7058	17.1487	19.2696	18.4319	19.738	22.561	23.2323	19.3087	17.7627	19.5787	18.719	8	8	6	22.3	22.3	20.4	46.589	0	101.6	401590000
Serine/arginine-rich splicing factor 2	J3KP15;Q01130;J3QL05;Q01130-2;Q9BRL6-2;Q9BRL6	J3KP15;Q01130;J3QL05;Q01130-2	SRSF2	24.8562	25.3495	22.369	21.0245	19.9371	19.9673	25.5264	25.4946	23.5385	23.6326	18.2433	19.6005	25.8708	25.8917	24.9556	24.7603	23.6599	20.0363	25.7533	25.8534	24.9595	24.6065	22.6985	22.7314	19.6221	19.3686	25.9345	25.9416	19.9484	19.9641	25.9075	25.0679	19.2217	25.7338	18.7564	18.3235	5	5	5	42.1	42.1	42.1	15.371	0	165.2	1301300000
Luc7-like protein 3	J3KPP4;O95232;D6RDI2;D6RHH0;U3KQT3;E7EN55;C9JL41;O95232-2	J3KPP4;O95232;D6RDI2	LUC7L3	20.6301	20.7976	19.7597	19.8535	18.9423	18.2697	22.721	23.0485	20.752	20.3418	18.4591	19.397	22.3259	22.078	21.8216	21.7265	19.4159	19.2606	21.9274	22.5031	21.7745	21.8191	17.8353	18.8663	19.7911	21.5549	19.0975	19.106	19.6701	19.4219	21.8312	21.7615	19.2131	20.0015	19.6484	19.052	5	5	5	13.9	13.9	13.9	58.22	0	53.065	127600000
Prohibitin-2	J3KPX7;Q99623;F5GY37;Q99623-2;F5GWA7;F5H3X6;F5H0C5;F5H2D2;U3KPZ5	J3KPX7;Q99623;F5GY37;Q99623-2;F5GWA7;F5H3X6	PHB2	27.2469	27.2028	25.4758	25.4336	22.7549	23.5897	27.008	27.0304	25.5044	25.4155	21.6037	23.0227	26.9075	27.0791	27.3059	27.0166	27.5095	27.4264	27.0127	26.8671	27.6679	27.3916	26.4151	26.3508	24.0958	24.9917	25.4714	25.4099	23.721	24.5115	27.0482	27.0662	21.3325	22.3549	24.9244	25.3444	15	15	15	57.7	57.7	57.7	33.239	0	323.31	5081600000
Obg-like ATPase 1	J3KQ32;Q9NTK5;Q9NTK5-3;Q9NTK5-2;C9JTK6;C9JCJ9	J3KQ32;Q9NTK5;Q9NTK5-3;Q9NTK5-2	OLA1	24.7685	24.2363	21.9152	18.8213	18.0744	19.4274	24.3393	24.0154	20.9931	22.7591	19.8425	19.5634	24.085	23.9939	23.6272	22.9982	22.98	22.4122	25.1119	24.8393	23.7539	23.8742	22.4916	22.4551	20.0747	20.38	18.5208	18.6593	18.9458	18.7686	24.4789	24.0605	20.8914	19.1569	20.9474	19.3682	14	14	14	38.2	38.2	38.2	46.937	0	237.14	964780000
Peptidyl-tRNA hydrolase 2, mitochondrial	J3KQ48;Q9Y3E5	J3KQ48;Q9Y3E5	PTRH2	21.976	21.6005	18.7031	19.1432	17.6468	18.7272	21.4548	21.5995	20.1208	18.9335	20.3662	20.1553	21.4252	21.6425	21.7218	21.8785	22.3765	22.2139	21.2467	21.4657	21.6001	22.1046	20.5451	18.6589	18.9723	19.6976	18.8813	18.8886	19.0202	20.1281	21.6791	21.402	18.3473	19.5156	19.8642	18.964	3	3	3	31.7	31.7	31.7	19.325	0	81.991	104380000
Apolipoprotein L2	J3KQL8;Q9BQE5;E9PM95	J3KQL8;Q9BQE5	APOL2	21.467	21.0472	21.1237	19.7874	19.6112	18.1353	21.1799	20.9675	21.6432	21.3769	20.2115	18.8416	21.7109	21.9723	21.0765	21.8735	20.6371	21.626	21.4883	21.3942	21.9644	21.7797	21.1664	20.8855	21.3675	20.7833	21.8259	22.3573	19.6486	19.3082	20.4568	20.8223	18.5432	18.9376	19.5913	18.7113	5	5	5	13.6	13.6	13.6	48.915	0	9.2591	123940000
60S ribosomal protein L36a	J3KQN4;P83881;H0Y5B4;H7BZ11;R4GN19;H7BY91;H0Y3V9	J3KQN4;P83881;H0Y5B4;H7BZ11;R4GN19	RPL36A;RPL36A-HNRNPH2	23.6968	23.2172	20.9577	21.6305	19.6204	21.7795	24.8299	24.0068	22.3646	22.4187	22.1856	18.6479	25.497	24.7375	24.2894	24.8382	22.6284	22.3628	25.063	25.5142	23.7584	24.7248	21.8857	21.6245	21.9929	23.1347	19.8909	21.7599	22.2124	21.9332	24.8885	24.1601	21.4431	19.8631	18.3212	19.1555	8	8	2	35.2	35.2	7	16.378	0	33.941	584540000
Tubulin-specific chaperone D	J3KR97;Q9BTW9;Q9BTW9-4;Q9BTW9-5;I3L163;I3L439;I3L143;I3L500;I3L4D2;I3L3H4;I3L131;I3L0V3;A0A0J9YWI5;A0A0J9YVR1;Q9BTW9-3;A0A0J9YYG2;A0A0J9YVU1;I3L1S3;A0A0J9YY08	J3KR97;Q9BTW9;Q9BTW9-4;Q9BTW9-5;I3L163;I3L439	TBCD	22.7166	22.467	19.0961	18.0432	18.5549	19.2704	21.5641	21.4316	21.2226	20.5267	18.2838	18.8328	21.5437	21.2745	22.2281	19.9627	21.158	21.3739	20.7751	20.7471	21.2582	21.3327	20.6904	21.0365	21.5044	20.4378	19.3782	19.4657	20.9712	18.7581	21.1955	21.6153	21.7097	21.3391	21.2008	16.6075	11	11	11	13.7	13.7	13.7	136.55	0	24.175	142000000
Gasdermin-A	J3KRG2;Q96QA5	J3KRG2;Q96QA5	GSDMA	19.217	20.4991	22.7186	22.2825	23.4531	23.3988	20.6463	20.9454	23.6306	23.434	22.4109	22.4776	21.6113	21.1902	20.5974	21.6897	23.7775	23.9865	20.2746	20.5711	20.3101	19.8419	21.8493	20.3014	22.8757	22.2908	22.846	19.4439	22.6359	22.5802	17.7088	19.3661	22.9273	22.3944	25.0647	22.9061	5	5	5	25.3	25.3	25.3	17.791	0	7.3075	82336000
L-xylulose reductase	J3KS22;Q7Z4W1;J3QS45;J3KRZ4;J3KSZ5;J3QL34;J3QS36	J3KS22;Q7Z4W1;J3QS45;J3KRZ4;J3KSZ5;J3QL34;J3QS36	DCXR	21.6246	21.4975	19.9283	19.1549	17.6741	19.5709	21.9573	21.5348	18.0937	18.0952	18.7353	20.0541	21.3472	21.4051	21.339	21.1857	21.2769	21.4955	21.3969	21.2819	20.3659	20.8639	19.3138	18.7319	18.9057	19.174	18.2501	19.9043	18.704	20.0489	21.4657	21.4435	19.7927	19.3652	19.2178	18.2442	4	4	4	16.1	16.1	16.1	23.803	0	5.3005	84265000
Nuclear pore complex protein Nup85	J3QL54;J3KT10;Q9BW27-2;Q9BW27-3;Q9BW27;F5H0W7;J3QLH0;J3QLD4;J3QS63;J3KTC7;J3QL91;J3QLV0	J3QL54;J3KT10;Q9BW27-2;Q9BW27-3;Q9BW27;F5H0W7;J3QLH0;J3QLD4	NUP85	18.5892	20.1514	21.1998	19.5286	19.605	19.8205	20.3956	19.8319	21.9179	21.4065	19.8043	18.3096	19.646	19.7923	19.7544	19.8645	19.7635	20.3358	19.7948	19.5213	19.8247	19.9001	18.7551	21.1428	18.6943	20.9879	18.5954	19.3461	20.3048	18.6329	20.1294	20.2754	19.1265	18.9551	19.6865	19.6033	4	4	4	8.8	8.8	8.8	62.101	0	5.2317	45256000
Ribosomal protein L19;60S ribosomal protein L19	J3QR09;J3KTE4;P84098;J3QL15	J3QR09;J3KTE4;P84098;J3QL15	RPL19	27.2975	27.3198	24.4804	23.7509	22.5657	22.5077	27.0541	26.6842	24.3944	23.908	19.1181	18.6036	27.2178	27.5917	26.1931	26.1641	25.0241	24.8339	27.6385	27.7059	25.6857	26.0131	22.9829	23.2613	17.1144	20.8997	21.062	21.9669	19.6182	20.3836	27.1675	27.0932	20.8493	21.8481	21.9172	21.6934	8	8	8	27.5	27.5	27.5	23.134	0	139.4	4504100000
Serine/arginine-rich splicing factor 1	J3KTL2;Q07955;Q07955-3;Q07955-2;J3KSR8;J3QQV5;J3KSW7	J3KTL2;Q07955;Q07955-3;Q07955-2	SRSF1	24.931	24.9426	18.3945	19.0829	18.256	19.2381	25.1418	25.1643	18.9425	18.8904	19.7251	18.4914	25.6244	25.53	23.9098	24.3051	22.6905	23.0775	25.7497	25.7349	25.0774	24.7913	19.312	19.6829	20.6246	19.295	20.4473	20.0701	18.6941	18.7766	25.303	25.3341	18.3632	18.7235	19.2497	19.7339	12	12	12	43.5	43.5	43.5	28.329	0	78.425	1316300000
Protein SCO1 homolog, mitochondrial	J3QL56;O75880	J3QL56;O75880	SCO1	22.9827	22.9173	19.4486	18.9543	20.0367	20.5913	22.545	22.6503	19.4205	21.9536	20.3667	18.8267	22.3614	22.9154	21.7052	21.6756	17.8705	21.2568	22.6198	23.0722	18.9023	22.1386	18.342	20.2793	19.2222	24.2642	18.9355	19.1759	19.8545	20.9634	22.7701	22.4176	19.0608	18.7132	18.993	19.2705	5	5	5	21.1	21.1	21.1	30.178	0	11.307	230950000
Small nuclear ribonucleoprotein-associated proteins B and B;Small nuclear ribonucleoprotein-associated protein N	J3QLE5;P14678-2;P63162;P14678;P63162-2;P14678-3;J3KRY3;S4R3P3	J3QLE5;P14678-2;P63162;P14678;P63162-2;P14678-3;J3KRY3;S4R3P3	SNRPN;SNRPB	25.5169	26.078	22.5596	22.8632	20.0631	17.9502	25.6337	25.3624	22.2426	22.6535	19.2072	19.5495	25.7997	26.0778	24.5435	24.2037	24.023	24.1795	26.0685	25.6739	23.122	23.1308	19.5969	23.015	20.832	21.5435	19.9418	18.5027	19.8666	19.2499	25.1293	25.0448	21.2711	21.4538	21.8155	23.2816	6	6	6	31.4	31.4	31.4	17.546	0	22.898	1557900000
28S ribosomal protein S7, mitochondrial	J3QLS3;Q9Y2R9;J3QQS1;J3QKW2;J3KSI8	J3QLS3;Q9Y2R9;J3QQS1;J3QKW2;J3KSI8	MRPS7	24.3869	24.2301	19.8725	18.6383	19.4601	19.4756	23.6157	23.6764	20.5325	21.888	20.2928	20.43	24.0083	23.8346	23.5737	22.4192	22.1125	22.9925	24.5015	24.3583	23.1433	22.5568	22.0374	21.8399	21.0319	21.8751	18.5513	19.9717	18.2765	19.6239	23.8119	23.8974	20.5708	18.7219	18.9317	20.7797	10	10	10	36.9	36.9	36.9	31.704	0	86.521	522920000
Transmembrane and coiled-coil domain-containing protein 1	J3QQY2;J9JIE6;Q9UM00-2;Q9UM00;J3KS45	J3QQY2;J9JIE6;Q9UM00-2;Q9UM00	TMCO1	22.5413	22.5484	18.954	19.0489	22.2813	22.5192	21.806	22.0203	19.364	21.526	20.7043	18.8129	22.1228	21.9719	22.9999	21.5279	22.1686	22.469	21.8482	22.2362	21.9175	22.4707	18.2369	19.2713	22.8152	22.4565	18.4084	19.0428	17.6002	20.1602	22.0748	22.0408	20.7541	19.6927	18.9475	19.515	3	3	3	35.6	35.6	35.6	11.372	0	65.161	175280000
Pyridoxine-5-phosphate oxidase	J3QQZ9;Q9NVS9-3;Q9NVS9;Q9NVS9-4;A0A286YFL3;J3QQV6	J3QQZ9;Q9NVS9-3;Q9NVS9;Q9NVS9-4;A0A286YFL3;J3QQV6	PNPO	23.2482	23.2406	20.4657	19.1539	21.0581	20.6144	22.7862	22.5613	18.9416	20.842	19.4051	17.7473	22.1227	22.3638	22.0344	22.0612	21.655	21.6768	22.9319	22.831	20.4036	21.7766	18.3991	19.6275	18.2965	18.4459	18.168	19.3686	18.2263	19.3752	22.5554	22.334	19.2304	20.3239	19.5065	18.564	4	4	4	21	21	21	27.312	0	47.271	206520000
Fatty aldehyde dehydrogenase	J3QRD1;P51648;P51648-2;J3QS00;I3L1M4;J3QKK9;J3KTD9;I3L2W1;J3KTG1;C9JGJ2;I3L0X1	J3QRD1;P51648;P51648-2	ALDH3A2	22.5931	22.2325	21.6321	21.4425	19.34	18.5066	21.884	21.864	21.1725	21.008	17.7885	19.831	21.2594	20.8506	22.0222	22.15	22.1153	22.0674	21.9579	21.8499	22.034	22.7347	19.0565	19.1523	21.2189	18.6422	20.0801	19.2068	21.6084	18.6631	20.8905	21.3397	19.4982	18.0434	21.2316	22.1684	7	6	6	21.1	18.1	18.1	44.648	0	23.938	198510000
Myosin regulatory light chain 12A;Myosin regulatory light chain 12B	J3QRS3;P19105;O14950;J3KTJ1	J3QRS3;P19105;O14950;J3KTJ1	MYL12A;MYL12B	26.7305	26.7966	24.1697	24.9278	18.991	22.4241	26.3127	26.2513	23.657	23.7326	23.0766	21.0727	26.8121	26.6583	25.885	25.7073	26.1779	26.0855	26.7557	26.9125	26.2573	26.1946	25.5221	25.8674	24.5093	25.2949	24.1636	24.1955	24.3362	23.3945	26.5418	26.8137	23.2836	21.9994	18.3617	21.9795	8	8	3	49.7	49.7	12.4	20.457	0	323.31	3738700000
BUB3-interacting and GLEBS motif-containing protein ZNF207	J3QRS9;X6R4W8;O43670-2;O43670;O43670-4;O43670-3;J3KS31;J3QS27;J3KTL1;J3KRB6;J3KRW6;H0Y3M2	J3QRS9;X6R4W8;O43670-2;O43670;O43670-4;O43670-3;J3KS31	ZNF207	23.022	22.9459	21.8301	21.7367	17.928	18.9244	22.468	22.5726	22.7437	22.622	19.6333	18.1027	23.1157	23.1401	23.0357	23.3156	22.2518	22.394	23.0787	22.9897	22.887	22.6215	23.2196	22.9699	18.918	18.7528	19.9293	19.7686	19.3999	19.152	22.6949	23.1046	21.5448	18.3518	22.2424	22.017	5	5	5	10.8	10.8	10.8	52.541	0	65.132	383060000
Mitotic checkpoint protein BUB3	J3QT28;O43684-2;O43684;J3QSX4	J3QT28;O43684-2;O43684	BUB3	24.9649	25.1913	24.2827	24.3978	19.2608	22.6945	25.2979	25.0958	24.2514	23.9354	19.3586	19.2973	25.3013	24.7209	24.9576	24.9404	24.1491	24.2344	24.6593	24.6695	24.3323	24.71	25.7545	25.9716	19.0396	22.4398	22.3463	22.4334	22.3093	22.2259	24.8678	24.3872	23.8604	23.0354	23.9042	25.1576	10	10	10	38.5	38.5	38.5	31.703	0	323.31	1497700000
Cullin-4B	K4DI93;Q13620-3;Q13620-1;Q13620;A6NE76	K4DI93;Q13620-3;Q13620-1;Q13620	CUL4B	21.162	21.4947	21.8356	21.9165	19.3182	19.43	21.2094	21.5491	22.2709	21.9391	16.8205	19.3881	21.2477	20.9581	21.3075	21.6528	21.8783	21.3864	21.4472	21.1874	22.2891	21.8529	21.303	21.5096	19.7037	18.9314	16.9512	19.3798	19.5403	20.252	21.5811	21.9943	18.9703	18.9531	21.719	21.8052	15	8	8	18.4	10.4	10.4	102.75	0	33.133	153030000
Clustered mitochondria protein homolog	K7EIG1;O75153;I3L4B5;Q9Y5I4-2;Q9Y5I4	K7EIG1;O75153	CLUH	23.4691	23.5438	21.1932	18.9615	19.6178	18.8193	23.8154	23.0118	22.0138	21.5941	19.4591	19.0448	22.8579	22.8427	22.0803	22.8002	22.9517	22.5671	23.6604	23.2593	22.1697	22.76	19.7246	22.0576	21.8516	22.3369	18.5245	19.6887	19.5559	18.673	22.9384	23.1308	19.6523	21.7481	17.1273	18.8383	13	13	1	12.3	12.3	0.6	140.49	0	74.245	339200000
Katanin p60 ATPase-containing subunit A-like 2	K7EM02;K7EIJ8;Q8IYT4-2;Q8IYT4	K7EM02;K7EIJ8;Q8IYT4-2;Q8IYT4	KATNAL2	24.4347	24.4163	24.7181	24.2069	20.0077	19.1979	24.4471	24.2105	23.9829	24.3456	19.3778	18.8058	24.5556	24.4079	24.0724	24.2778	24.2374	24.0561	24.692	24.5138	24.8262	24.9837	24.6754	24.7148	19.5907	19.6815	18.5525	20.1339	19.2854	20.2561	24.3335	24.6225	22.9011	22.5813	19.8469	23.5484	1	1	1	9.4	9.4	9.4	13.999	0	6.0374	968990000
Protein syndesmos	K7EIN2;Q9BRJ7;K7ENA3;W4VSQ8;Q9BRJ7-2	K7EIN2;Q9BRJ7;K7ENA3	NUDT16L1	21.0807	20.8107	18.5376	21.3132	18.8818	20.068	20.9314	21.1068	20.4131	19.3987	19.1308	19.2074	20.7652	20.7573	20.1358	20.6068	20.2275	20.0865	19.8729	20.2383	21.3808	21.5058	18.9505	18.428	21.1891	17.7816	21.6813	21.8534	19.8859	19.5484	20.1366	19.4096	21.8804	19.2769	19.4604	18.8066	5	4	4	33.3	27.8	27.8	21.809	0	8.9323	69135000
Lon protease homolog, mitochondrial	K7EJE8;K7EKE6;P36776-2;P36776;P36776-3;K7ER27;K7ERR6;K7ER56;K7EQF8	K7EJE8;K7EKE6;P36776-2;P36776;P36776-3	LONP1	26.8797	26.2925	24.3064	24.61	25.6637	18.916	25.3178	25.3917	26.1531	25.4147	23.2411	23.2666	26.6266	26.6099	26.8171	27.3701	26.2254	26.4855	26.2533	26.241	26.7766	27.0185	24.9764	24.9447	19.3486	19.8335	21.7616	19.2061	22.6376	24.965	26.3919	26.2065	25.7251	25.7299	24.102	24.9883	30	30	30	50.9	50.9	50.9	93.296	0	323.31	2618400000
Tubulin-folding cofactor B	K7EP07;K7EK42;Q99426-2;Q99426	K7EP07;K7EK42;Q99426-2;Q99426	TBCB	21.6556	18.5059	18.3079	19.1208	18.8735	19.2525	21.3759	18.706	21.2163	21.4851	19.4293	18.9067	19.9992	19.2222	21.7462	21.6658	21.4405	21.8562	19.6732	21.2427	21.6441	21.2049	20.6234	21.4832	19.2329	19.5592	18.0098	19.5132	18.8818	19.1532	21.3955	21.2866	20.4468	19.9494	18.799	17.5533	3	3	3	18.9	18.9	18.9	19.251	0	10.321	99458000
Periplakin	K7EKI8;O60437;K7EQ71	K7EKI8;O60437;K7EQ71	PPL	22.4019	20.9872	18.3407	22.5555	26.2333	24.5681	22.1396	21.8439	18.0791	19.9424	18.8531	19.5242	21.8989	21.4011	22.1597	21.077	21.6995	23.4522	21.9142	22.1609	21.9702	22.514	25.3786	24.5437	21.6089	23.1738	20.5306	21.6155	24.7586	24.9819	22.668	22.311	17.8579	18.1735	24.7922	24.2899	14	14	14	9.1	9.1	9.1	204.49	0	43.452	241660000
40S ribosomal protein S15	K7ELC2;P62841;K7EM56;A0A0B4J2B4;S4R417;K7EQJ5;K7EJ78;S4R456	K7ELC2;P62841;K7EM56;A0A0B4J2B4;S4R417;K7EQJ5;K7EJ78;S4R456	RPS15	25.7486	25.7687	23.9169	24.7985	18.6384	19.5206	25.3145	25.3423	23.2046	23.5116	21.9045	22.8201	25.5781	25.6762	26.0931	26.0561	26.3503	26.2373	25.5181	25.8583	25.4127	25.7166	26.196	25.7188	23.409	24.2016	19.1585	18.8255	21.9308	19.8859	26.4675	26.2012	20.2923	18.339	23.6981	23.2073	6	6	6	61.8	61.8	61.8	17.723	0	83.926	2249400000
Glucosidase 2 subunit beta	K7ELL7;P14314-2;P14314;K7EPW7;A0A0C4DGP4;K7EKX1;K7EJ70	K7ELL7;P14314-2;P14314	PRKCSH	25.5239	25.4291	23.6439	22.545	20.2374	21.762	24.5285	24.6305	23.3516	23.5407	19.2546	18.2036	26.4614	26.4337	24.8529	24.9886	24.4253	24.718	27.009	26.5364	25.5151	25.0596	24.87	25.243	22.5193	22.8776	19.9057	18.5289	22.5629	20.482	24.632	24.504	19.2062	18.9214	22.9243	21.6454	18	18	18	28.4	28.4	28.4	60.192	0	323.31	2033900000
Nucleoporin SEH1	K7ELV2;Q96EE3;Q96EE3-1;K7ENI5	K7ELV2;Q96EE3;Q96EE3-1;K7ENI5	SEH1L	20.2481	20.1752	17.7691	19.4529	18.5984	18.6766	21.1148	20.8947	19.1233	19.7432	20.3505	19.3576	20.3334	20.3494	21.9396	21.3403	21.713	22.0385	20.2348	20.417	19.2751	20.1504	19.0108	21.297	18.5385	19.5977	18.9001	20.497	19.2771	17.4154	20.2695	20.4582	19.8259	20.5244	19.4614	21.1723	2	2	2	8	8	8	29.541	0	3.9381	70182000
Transducin-like enhancer protein 2;Transducin-like enhancer protein 4;Transducin-like enhancer protein 3;Transducin-like enhancer protein 1	K7EMK7;Q04725;K7EPF3;K7ESD8;K7EJR7;H0YNI7;F5H7D6;H0YNT2;A0A0D9SES8;H0YKT5;H0YKN8;H0YL70;Q04725-2;Q04727-2;Q04725-3;Q04727-4;Q04726-2;Q04726-7;Q04726-3;Q04726-6;Q04726-5;Q04724;Q04726-4;Q04726;Q04727;Q04727-3	K7EMK7;Q04725;K7EPF3;K7ESD8;K7EJR7;H0YNI7;F5H7D6;H0YNT2;A0A0D9SES8;H0YKT5;H0YKN8;H0YL70;Q04725-2;Q04727-2;Q04725-3;Q04727-4;Q04726-2;Q04726-7;Q04726-3;Q04726-6;Q04726-5;Q04724;Q04726-4;Q04726;Q04727;Q04727-3	TLE2;TLE3;TLE4;TLE1	21.8988	21.7908	19.7026	18.5021	22.1322	21.9082	21.5827	19.2348	18.8646	17.791	18.3635	22.2477	21.6699	21.6243	18.7054	18.8393	22.1717	22.3224	22.0554	21.8848	21.6491	21.619	22.1459	21.9023	17.6266	19.3127	19.0307	18.2697	22.4253	22.2755	21.2648	21.4943	19.4651	18.4271	18.5264	21.833	2	2	2	3.1	3.1	3.1	79.968	0.0097209	1.8744	103080000
RNA-binding protein 42	K7ER08;K7EQ03;K7EP90;Q9BTD8-4;Q9BTD8-2;Q9BTD8-3;Q9BTD8	K7ER08;K7EQ03;K7EP90;Q9BTD8-4;Q9BTD8-2;Q9BTD8-3;Q9BTD8	RBM42	19.9976	20.0028	18.5422	17.1939	18.6364	19.6091	20.2205	19.658	19.2465	20.0394	19.3522	17.9679	20.0106	20.0852	19.4198	19.7073	19.553	19.8178	19.9444	20.1928	20.1729	20.301	19.3093	19.6128	18.5813	18.6142	19.0709	19.7146	20.4034	18.9216	19.8676	19.3309	20.0491	19.2846	17.8049	19.3004	2	2	2	4.4	4.4	4.4	39.897	0.0049342	2.2909	46690000
tRNA (guanine(26)-N(2))-dimethyltransferase	K7EQQ8;Q9NXH9-2;Q9NXH9;K7EQY6;K7ENI9;K7ERR5;K7EQU7	K7EQQ8;Q9NXH9-2;Q9NXH9;K7EQY6;K7ENI9;K7ERR5;K7EQU7	TRMT1	18.4781	18.9909	19.2789	19.2415	19.7277	18.1527	19.6215	18.807	18.7364	19.3718	19.2904	17.8204	19.222	18.7597	19.0829	19.5422	20.0748	19.4118	18.9683	18.6123	19.5456	19.3091	19.5259	19.955	17.5221	19.9141	19.2907	19.78	19.593	17.9871	18.8189	18.9476	18.7459	19.9562	18.925	18.7769	2	2	2	10.8	10.8	10.8	32.795	0	3.5253	31932000
Haloacid dehalogenase-like hydrolase domain-containing protein 2	K7ER15;Q9H0R4-2;Q9H0R4;K7EMY7	K7ER15;Q9H0R4-2;Q9H0R4;K7EMY7	HDHD2	19.0064	19.4801	18.9669	18.1586	19.3119	18.5819	20.231	20.2799	18.5449	18.0479	19.2642	18.7201	20.5775	20.7121	19.0861	20.0869	20.19	20.0362	19.3159	19.6103	18.5647	20.365	19.6143	18.0531	18.2779	18.7038	18.893	18.0071	18.5601	19.4678	20.2455	20.5557	18.7965	18.867	20.2461	19.0106	2	2	2	10.3	10.3	10.3	22.49	0	3.4745	34048000
39S ribosomal protein L4, mitochondrial	K7ES61;Q9BYD3;K7EKI4;K7ELF1;K7ELQ0;X6RAY8;Q9BYD3-2	K7ES61;Q9BYD3;K7EKI4;K7ELF1;K7ELQ0;X6RAY8;Q9BYD3-2	MRPL4	21.9694	21.7608	18.9944	19.8976	18.3904	20.2467	21.9442	22.2302	19.4615	18.4595	19.2567	19.5992	21.7013	21.8204	23.0714	22.7515	22.892	22.5368	21.9506	21.9628	22.6844	22.8953	18.8666	18.3257	18.8057	22.0557	18.2862	17.9835	19.7139	19.5877	22.2192	21.8636	18.4305	19.9212	18.9388	19.7908	5	5	5	25	25	25	33.792	0	12.612	178030000
Protein LZIC	K7ES95;Q8WZA0;Q8WZA0-2	K7ES95;Q8WZA0;Q8WZA0-2	LZIC	20.0121	19.9132	18.602	18.7432	18.2105	19.8495	19.4137	20.1441	19.5123	19.8743	18.6294	18.2213	19.9123	19.791	20.1057	20.3481	20.6483	20.7727	20.2287	20.2091	20.235	19.2746	17.1935	18.5474	19.5281	19.0913	18.9243	20.0301	18.2733	18.8982	20.879	21.1836	19.5104	18.6742	19.8098	19.6237	2	2	2	17.8	17.8	17.8	19.07	0.0010468	2.9669	30700000
Coatomer subunit epsilon	M0QXB4;O14579-2;O14579;M0R061;O14579-3	M0QXB4;O14579-2;O14579;M0R061;O14579-3	COPE	22.4538	22.4032	18.764	22.4862	20.1351	19.5313	22.1956	22.3066	20.3312	21.8787	17.8649	19.8568	22.3823	22.4168	22.6018	21.6776	22.1603	22.6077	22.5054	22.7452	19.9103	18.8733	21.9504	21.9946	18.2703	18.5599	19.9982	18.6759	19.1145	18.8115	21.9442	21.7296	21.323	19.8284	19.8559	19.562	5	5	5	28.4	28.4	28.4	36.923	0	91.708	278540000
Persulfide dioxygenase ETHE1, mitochondrial	M0QXB5;O95571;M0QY80;M0QX80	M0QXB5;O95571;M0QY80	ETHE1	21.9287	21.8344	18.7725	17.9148	18.5847	20.2206	21.3971	21.3786	20.0622	20.211	18.3375	17.5346	20.5812	20.4439	20.8681	21.2499	21.2853	20.7273	21.0089	21.2572	21.0786	21.8098	17.3935	19.4702	18.2761	19.7979	19.5187	19.204	18.2024	18.0318	20.8518	21.1012	19.8651	20.5223	19.6573	19.2204	3	3	3	12.7	12.7	12.7	28.444	0	20.936	88873000
Zinc finger CCCH domain-containing protein 4	M0QY97;Q9UPT8	M0QY97;Q9UPT8	ZC3H4	20.7032	20.3245	17.9859	18.7973	20.3308	19.6239	21.395	21.6322	22.0652	22.7482	20.5886	20.9339	20.7409	21.396	19.701	20.1624	20.5124	19.8928	20.2202	20.1477	18.8774	19.2031	18.9789	19.2957	19.2486	20.4811	19.5405	18.2586	20.218	18.1864	20.5666	20.3272	19.9878	19.1312	20.0057	18.1087	6	6	6	12.4	12.4	12.4	95.425	0	7.5238	54104000
40S ribosomal protein S5;40S ribosomal protein S5, N-terminally processed	M0R0F0;P46782;M0R0R2;M0QZN2	M0R0F0;P46782;M0R0R2;M0QZN2	RPS5	27.7034	27.8844	24.4981	26.3098	21.7581	19.5745	28.1589	28.0521	26.1733	26.5891	21.7932	21.4187	27.9055	27.9122	27.0728	26.2881	28.407	27.491	28.1381	28.1637	25.9455	26.4986	26.4887	27.7035	26.0288	26.0349	21.9128	20.4408	21.5377	21.9383	26.3913	26.174	24.0842	24.1568	22.0876	21.8504	14	14	14	70.5	70.5	70.5	22.391	0	323.31	5397000000
Alpha-soluble NSF attachment protein	M0R0Y2;P54920;M0R2M1;M0R213;M0R027;M0R058;M0R0I4;A0A087WZQ7;Q9H115-3;Q9H115-2;Q9H115;M0QZM9;M0QZN5;M0R031	M0R0Y2;P54920;M0R2M1	NAPA	23.8574	24.4255	18.3922	22.3647	21.8959	19.7099	23.3941	23.5787	24.3512	24.3127	22.0744	19.427	24.1029	24.1743	25.2675	25.3359	24.2354	24.8163	24.315	24.1446	25.0946	24.2161	23.7845	22.6479	22.3547	21.7234	21.8869	19.992	18.8697	21.6713	23.6714	23.5996	17.963	22.3847	22.9259	22.4024	11	11	11	55.9	55.9	55.9	29.163	0	301.64	896530000
ATP-dependent Clp protease proteolytic subunit;ATP-dependent Clp protease proteolytic subunit, mitochondrial	M0R208;Q16740;M0QYV5	M0R208;Q16740	CLPP	23.8347	23.5316	19.3504	19.9152	19.2705	19.4046	23.0409	23.1915	22.161	22.4799	19.414	19.6525	22.7123	22.7644	23.1889	23.1457	23.2284	23.3156	23.0305	22.9966	23.0178	23.0175	18.1946	21.8415	18.984	18.7701	19.2706	19.738	18.0401	19.1359	23.0075	22.7044	19.0193	18.9923	19.2772	19.9973	7	7	7	50	50	50	20.568	0	90.784	327750000
Alkyldihydroxyacetonephosphate synthase, peroxisomal	O00116;A0A1B0GWA2;B8ZZ81	O00116;A0A1B0GWA2	AGPS	23.2498	22.7341	21.8097	19.3892	19.3361	18.9013	22.9875	22.7054	21.7402	21.793	18.8022	21.5294	22.2279	22.1418	22.8473	22.2464	21.9934	22.1689	22.5529	22.5636	21.548	22.1246	22.2151	22.4487	18.81	22.0585	18.5247	19.3766	19.9012	18.4639	22.8006	22.3167	20.6009	22.06	17.8982	21.6533	12	12	12	24	24	24	72.911	0	172.25	370260000
ATP-dependent RNA helicase DDX39A	O00148;O00148-2;K7EQN7;O00148-3;K7EPJ3;K7EN69	O00148;O00148-2;K7EQN7;O00148-3;K7EPJ3	DDX39A	21.7239	21.7986	21.376	18.2246	18.8712	18.8926	22.1777	21.75	21.5751	21.859	19.3686	18.9943	21.665	22.0128	19.4399	20.4243	21.8739	22.1003	22.0114	21.8899	18.7268	20.5444	20.4571	20.6055	21.4807	19.7712	20.2877	19.7421	20.4344	19.6809	18.9109	22.221	19.4794	19.5525	18.6741	19.2016	12	4	1	30.9	11.9	4.4	49.129	0	10.848	173010000
Cytosolic acyl coenzyme A thioester hydrolase	O00154-6;O00154-4;O00154-5;O00154-7;O00154;K7EKP8;O00154-2;O00154-3	O00154-6;O00154-4;O00154-5;O00154-7;O00154;K7EKP8;O00154-2;O00154-3	ACOT7	22.2947	22.0343	18.1265	19.5774	18.8244	19.6233	22.195	20.8298	21.3065	21.7503	19.5278	18.6012	21.7181	21.5816	20.473	18.6164	22.4633	22.7471	21.7531	22.4736	21.378	18.3141	22.8137	18.006	20.7502	18.8336	20.1399	18.4379	19.3408	19.6129	22.3074	22.6956	19.4213	18.3928	19.176	21.1285	6	6	6	23.7	23.7	23.7	36.567	0	12.053	192930000
Unconventional myosin-Ic	O00159-2;I3L204;I3L4D4;I3L3Y6;I3L168;I3L3F5	O00159-2	MYO1C	27.0519	26.7979	23.4529	23.3237	21.9083	22.2648	25.4723	25.5541	24.1192	24.1315	24.9771	18.932	26.4122	26.0095	25.335	25.865	25.2028	24.1242	26.1195	25.8789	25.1929	25.381	23.7598	23.8183	23.5866	21.31	22.5798	22.3943	22.479	18.8534	26.3033	26.3046	23.1082	23.8109	22.8909	22.9863	34	34	1	41.1	41.1	0.8	117.91	0	319.78	2077900000
AH receptor-interacting protein	O00170;E9PMH2;V9GYQ3	O00170;E9PMH2	AIP	23.4466	23.4425	19.576	19.1925	22.152	18.2419	22.4952	22.3431	22.6176	22.7382	19.2239	19.3035	22.4659	22.3398	22.8149	22.9166	22.86	23.1045	22.3639	22.1185	22.7673	22.9238	22.6269	20.3081	19.7346	18.8183	19.3658	18.7506	19.1532	19.0341	22.2677	22.5165	18.6702	20.3117	21.7536	22.1121	6	6	6	23.3	23.3	23.3	37.636	0	48.25	325560000
AP-3 complex subunit beta-1	O00203-3;O00203;H0YBD0;F5GWU4;Q13367;Q13367-4	O00203-3;O00203	AP3B1	23.2353	23.7011	18.719	19.2478	20.609	19.5488	22.8802	23.5146	19.114	21.7848	19.7953	18.8564	23.0847	22.9759	22.8297	22.1789	22.5008	21.785	23.0514	22.69	23.5268	22.9075	22.1496	22.4685	18.6265	19.9372	19.2802	18.1517	19.3689	18.4883	22.9882	22.9146	22.2313	19.4936	20.4448	18.7668	11	11	10	12.5	12.5	11.3	116.19	0	24.268	304450000
26S proteasome non-ATPase regulatory subunit 11	O00231;O00231-2;J3QRY4;J3KSW3;J3QS13	O00231;O00231-2;J3QRY4	PSMD11	25.5443	25.2626	22.2427	22.4671	18.5745	21.213	25.2476	25.2513	23.0372	23.1405	19.9924	19.0621	25.1878	25.3341	24.796	25.1286	24.7888	23.9675	25.3938	25.5649	25.417	25.6362	22.5742	21.7622	23.4931	23.2148	18.849	19.498	19.2869	18.9922	25.0503	24.9449	21.4084	21.761	20.1813	19.6629	16	16	16	46.7	46.7	46.7	47.463	0	237.78	1730400000
26S proteasome non-ATPase regulatory subunit 12	O00232;O00232-2;J3KTJ5;J3KSK1	O00232;O00232-2	PSMD12	23.5652	23.6342	22.1873	22.5554	19.616	23.6054	23.9624	23.7801	23.2209	22.4535	20.4107	20.1783	23.1958	23.532	22.9377	23.1408	23.6154	23.3791	23.1019	23.2373	22.9097	23.5398	22.5533	22.5894	17.8766	19.6066	20.2403	20.3668	22.7222	19.8686	22.9228	23.3839	20.146	23.3167	23.1833	23.0941	16	16	16	39.7	39.7	39.7	52.904	0	104.29	586550000
26S proteasome non-ATPase regulatory subunit 9	O00233;F5H5V4;F5GX23;J3KN29;O00233-2;F5H7X1;F5H169;O00233-3	O00233;F5H5V4;F5GX23;J3KN29;O00233-2;F5H7X1	PSMD9	22.5068	22.6126	18.5603	23.3026	20.3789	18.6718	21.819	21.8522	18.9993	19.7356	23.761	18.4468	22.6416	22.7637	21.6312	21.7998	21.375	21.7048	21.8994	21.4591	21.8828	21.6553	22.7522	22.6826	20.2508	17.7989	20.3365	19.2193	23.7609	23.5427	21.8182	22.5787	18.801	19.5622	19.3251	18.3948	5	5	5	22	22	22	24.682	0	13.542	231490000
E3 SUMO-protein ligase CBX4	O00257;O00257-3;F8WCW6;I3L4F1	O00257;O00257-3	CBX4	20.1408	20.9312	19.0376	19.1901	18.1773	19.0357	18.7354	20.6569	24.7147	25.1288	19.8483	19.4057	18.6288	20.3743	19.94	18.8872	18.5671	18.2718	18.9694	18.4796	18.6464	19.0586	18.948	20.2834	19.5495	19.4694	19.1682	18.3957	19.2334	16.5288	19.0592	19.5712	19.1044	19.3851	19.2033	18.7993	8	8	8	15.9	15.9	15.9	61.367	0	34.508	52129000
Membrane-associated progesterone receptor component 1	O00264;O00264-2	O00264;O00264-2	PGRMC1	24.3952	24.5238	19.5849	21.1511	18.6963	19.4876	23.7495	23.8738	20.5738	20.8821	19.3292	18.8134	24.2836	23.8603	21.7075	21.5838	21.4198	21.1983	24.0325	24.405	21.6814	22.2946	20.031	20.7502	21.0709	19.3182	20.5289	20.4611	18.365	18.3392	22.877	23.4173	19.4453	18.9231	18.7592	19.0943	6	5	5	30.8	26.2	26.2	21.671	0	45.594	467800000
Transcription elongation factor SPT5	O00267-2;O00267	O00267-2;O00267	SUPT5H	22.5737	22.6836	20.0327	22.3748	19.1207	19.6081	22.8064	23.481	22.4316	22.0216	18.441	18.736	22.7347	23.3846	22.3654	21.2417	21.5108	22.5375	22.8159	23.1429	21.9474	22.3671	21.8842	22.7524	20.9321	21.8633	18.0731	21.8833	19.0909	18.7563	23.4139	22.639	20.9624	18.1321	22.1131	18.5814	13	13	13	16.7	16.7	16.7	120.5	0	29.977	290920000
DNA fragmentation factor subunit alpha	O00273-2;O00273	O00273-2;O00273	DFFA	20.7393	20.6737	20.238	18.4932	20.6813	19.7844	20.2231	20.7021	20.055	17.717	18.2752	20.0233	20.8527	20.9352	21.681	21.1257	20.6398	21.1311	20.873	20.6772	17.6605	20.499	18.7849	20.4964	18.9516	18.4835	18.8443	19.6123	19.2062	19.7367	19.9732	20.5225	19.0798	20.8658	21.4589	19.3379	3	3	3	14.9	14.9	14.9	29.41	0	12.779	71089000
Chloride intracellular channel protein 1	O00299	O00299	CLIC1	27.3659	27.3179	23.4643	21.9448	19.0398	20.2817	26.8334	26.956	25.6141	26.1536	22.0691	20.4846	27.7071	27.6127	26.612	26.462	26.5705	26.8274	27.3796	27.2397	25.9222	25.8855	24.6632	21.913	24.0111	24.3477	23.7133	22.8018	18.1635	20.376	27.435	27.2834	25.2671	25.0004	24.1853	23.0676	16	16	16	83	83	83	26.922	0	323.31	4774300000
Eukaryotic translation initiation factor 3 subunit F	O00303;H0YDT6;E9PQV8;A0A1W2PP79	O00303	EIF3F	25.1178	25.0194	22.8625	21.3107	18.694	18.5476	24.3801	24.0587	22.8189	23.3554	18.031	18.7369	24.9843	25.0171	24.0162	24.3641	23.8661	24.3191	24.8259	24.9206	24.2686	24.3088	23.6007	20.7976	23.4972	21.9267	22.4017	22.0282	20.1054	19.4882	24.502	24.6622	20.4029	21.4213	17.4894	20.9079	11	11	11	42.3	42.3	42.3	37.563	0	149.21	1280400000
Importin-5	O00410;O00410-3;H0Y8C6;O00410-2;E7ETV3;E7EQT5;C9JMV5;H0Y3V4;E7EV12;C9JZD8;E7EWK4;E7EX05;C9JZ53;C9JQT6;E7ESA1;E7ESZ1;E7ETV8;C9J875;C9JXE0	O00410;O00410-3;H0Y8C6;O00410-2	IPO5	27.1201	27.0527	24.7889	24.9131	21.8938	23.1862	26.5542	26.4632	25.7073	25.153	21.6388	22.3009	26.8176	26.7299	26.1236	26.3337	26.676	26.8425	26.0687	26.0106	25.8077	25.8397	26.1108	26.2561	24.3865	25.2362	22.2492	22.5077	23.2487	23.9044	26.1865	26.2109	23.3709	24.112	21.6445	22.5474	38	38	36	49.8	49.8	48	123.63	0	323.31	3435300000
DNA-directed RNA polymerase, mitochondrial	O00411;K7EMH3;K7ESD1	O00411	POLRMT	24.9441	24.8422	22.635	22.9968	20.5421	18.9439	22.6231	22.6005	23.6466	23.4774	22.6805	22.7878	24.0864	23.5369	25.0135	24.5195	25.2103	25.2704	23.7012	22.598	24.9012	25.1474	22.9197	23.5932	18.5101	19.4378	19.3781	18.8293	21.3571	22.3471	23.7658	23.3872	23.7046	23.756	22.1603	23.2106	23	23	23	25.9	25.9	25.9	138.62	0	189.33	692600000
Insulin-like growth factor 2 mRNA-binding protein 3	O00425;O00425-2;F8WD15	O00425	IGF2BP3	22.8369	22.5733	22.2183	22.4403	18.9638	23.1967	22.9131	23.1193	20.0052	18.2817	19.6363	19.5047	22.4526	22.697	21.8969	21.6955	20.9616	22.4643	23.5527	22.9973	21.3364	22.7374	21.3713	21.1626	21.8725	21.1026	19.4681	17.1594	21.7112	21.7305	23.3578	22.4758	19.5713	19.0909	20.0408	19.8196	13	13	11	29.7	29.7	25.7	63.704	0	149.1	420670000
Procollagen-lysine,2-oxoglutarate 5-dioxygenase 2	O00469;O00469-2;E7ETU9;O00469-3;C9JXZ0;F8WEW3	O00469;O00469-2;E7ETU9;O00469-3	PLOD2	23.6453	23.8278	21.8893	22.0124	20.9589	18.9327	23.2811	23.638	21.0639	22.274	20.9709	17.6287	23.9724	23.9052	22.7871	23.0677	20.9346	22.2059	24.7792	24.8469	23.1987	23.3065	23.6415	23.2209	21.8042	21.4202	19.7534	22.4954	18.4148	18.929	22.9233	22.9156	18.8059	20.2963	21.1768	19.6868	14	14	14	23.1	23.1	23.1	84.685	0	147.53	550520000
26S proteasome non-ATPase regulatory subunit 14	O00487;C9JW37	O00487	PSMD14	23.6014	23.3691	22.6521	22.6491	19.9162	18.1864	23.5337	23.406	23.0519	22.9175	18.2809	19.9137	23.6117	23.4628	23.4142	23.3049	23.7783	23.7917	23.6435	23.5081	24.2502	24.1864	22.6973	23.6316	21.9954	21.8672	18.4639	18.9863	18.4961	19.5057	23.4847	23.6944	22.5045	19.2404	19.6313	20.3774	8	8	8	45.2	45.2	45.2	34.577	0	24.687	569060000
Importin subunit alpha-4	O00505;H0Y4S9	O00505;H0Y4S9	KPNA3	22.0666	22.0512	17.5609	19.3003	19.645	18.6872	21.82	21.7818	17.8959	18.4697	17.8857	17.81	21.5465	21.5675	22.121	21.9477	22.1017	22.3425	21.7816	21.8672	20.0866	21.5986	22.5428	19.0979	21.3682	19.1602	18.3205	20.8354	18.7701	18.6075	21.714	21.2859	19.5081	20.3401	20.0677	17.319	4	4	3	9.8	9.8	7.1	57.81	0	55.953	162070000
Syntenin-1	O00560-3;O00560;O00560-2;G5EA09;B4DHN5;E9PBU7	O00560-3;O00560;O00560-2;G5EA09;B4DHN5;E9PBU7	SDCBP	21.6919	21.6262	18.5056	19.1817	18.2815	18.8152	21.5527	21.5247	19.5982	19.3224	18.6321	17.4855	21.9243	21.6861	22.2296	22.4165	22.4483	21.8226	21.5484	21.6849	21.819	21.9431	19.336	18.5615	20.6229	20.0874	18.724	22.0981	19.2543	19.0939	21.9281	22.0903	18.7729	19.4417	18.959	19.0293	6	6	6	31.2	31.2	31.2	31.761	0	68.5	150040000
Nucleolar protein 56	O00567;H0YDU4;H0Y653;Q5JXT2	O00567;H0YDU4;H0Y653	NOP56	22.1754	21.9436	20.0895	17.9415	19.9132	18.9916	22.1053	21.9092	21.9899	21.8512	19.7081	20.761	21.6912	21.7623	22.1128	21.8613	22.0557	22.3242	22.4667	22.7392	22.1546	22.5299	17.6501	19.2482	19.2624	23.2838	19.7155	19.3956	18.2305	19.0073	21.9208	21.5745	19.8603	18.7511	23.757	19.9247	8	8	8	17.2	17.2	17.2	66.049	0	59.231	258210000
Podocalyxin	O00592-2;O00592	O00592-2;O00592	PODXL	22.6307	23.2433	18.584	19.3017	19.92	19.0385	22.2176	21.7308	20.6792	21.2139	18.6637	18.641	22.0615	22.3386	22.2045	22.1728	20.7188	20.6829	22.2016	22.2336	21.7344	22.3531	20.6747	19.4562	19.3792	21.1636	19.6369	19.5616	19.5443	19.8446	21.2512	21.4219	21.3299	21.256	18.4788	20.8277	4	4	4	8.6	8.6	8.6	55.385	0	39.015	168860000
Protein CYR61	O00622	O00622	CYR61	23.8385	24.3062	18.6916	23.1487	25.3815	24.7385	23.5733	23.7914	22.2718	18.9437	22.7118	19.25	24.0678	24.131	22.5658	22.5829	23.682	23.3291	25.0587	24.4016	22.9755	23.5503	25.1548	25.4919	22.4184	22.2562	20.1909	20.3301	22.5986	22.379	23.6337	23.5956	18.9764	18.5994	24.6917	25.0271	9	9	9	24.7	24.7	24.7	42.026	0	24.591	947050000
Pirin	O00625	O00625	PIR	21.3668	20.7903	18.7776	19.3084	18.9437	17.594	21.3891	21.5599	18.8083	20.7068	19.3528	17.5202	20.9515	20.7567	21.7719	21.9781	22.5016	22.7188	21.3782	21.3862	23.1541	21.8448	21.9701	21.66	19.8144	18.3935	18.1571	19.8216	18.7418	19.6361	21.514	21.7955	19.3718	19.4885	18.8736	18.6418	4	4	4	15.2	15.2	15.2	32.113	0	10.253	180980000
Importin subunit alpha-3	O00629;H7C4F6	O00629	KPNA4	20.2968	21.1637	19.6535	18.3228	19.3029	19.3436	21.7713	21.7806	20.7876	20.6388	19.8575	18.5573	20.3339	21.5063	21.3844	20.9106	21.4112	22.1557	20.7241	21.2551	20.3484	19.6952	20.9424	20.8446	18.1845	18.4733	19.2483	20.8006	18.9742	20.4809	20.8388	21.5689	19.164	21.1813	18.1372	18.9808	4	3	3	12.5	9.8	9.8	57.886	0	32.745	111060000
Serine/threonine-protein phosphatase 6 catalytic subunit;Serine/threonine-protein phosphatase 6 catalytic subunit, N-terminally processed	O00743-2;O00743;O00743-3	O00743-2;O00743;O00743-3	PPP6C	21.5899	21.5778	18.3025	20.0301	19.0759	18.8695	20.9505	20.528	18.4076	20.4784	18.1845	19.063	21.6475	21.5432	21.4764	21.9542	22.4091	22.21	18.7385	18.9373	20.9566	20.8335	21.5022	21.2604	19.3701	19.664	17.8729	18.7914	19.5461	18.711	20.2864	20.1407	18.5729	21.4767	19.1409	19.1288	2	2	2	7.4	7.4	7.4	32.532	0	4.4498	97013000
Ubiquitin-conjugating enzyme E2 C	O00762;O00762-2;O00762-3;A0A0A0MSE8;O00762-4;K4DI81;A0A087WVK1	O00762;O00762-2;O00762-3	UBE2C	23.1396	23.0429	19.5864	19.0578	18.5689	18.7562	22.7974	23.2529	19.961	20.5811	22.4046	19.4587	22.3791	22.6201	22.5912	22.8559	22.0604	22.2216	22.5244	22.281	21.9678	22.2019	21.6986	21.7244	22.4594	22.2399	20.6283	18.9776	19.7716	19.3028	22.4266	23.532	18.8379	20.7078	18.9765	19.4247	6	6	6	52.5	52.5	52.5	19.652	0	31.134	248420000
Acetyl-CoA carboxylase 2;Biotin carboxylase	O00763-3;O00763-2;O00763;F8W8T8;H0YGH5;A0A087WUA1	O00763-3;O00763-2;O00763	ACACB	20.305	19.145	20.1116	19.046	19.8786	19.7105	19.0625	20.0489	20.348	20.1819	17.9489	19.1428	19.8048	19.591	20.5791	20.3979	18.5047	20.157	18.7778	18.5998	19.9699	19.8378	20.1407	20.0447	18.5331	18.4144	19.3047	20.0178	19.1173	19.7539	19.3694	20.0423	20.4638	19.0491	19.3625	20.4137	18	5	5	10	3.1	3.1	255.09	0	5.7828	21178000
Pyridoxal kinase	O00764;F2Z2Y4;O00764-3;O00764-2;A8MV33	O00764;F2Z2Y4;O00764-3;O00764-2	PDXK	23.7889	23.7693	23.8242	22.7469	19.0285	18.8568	23.7857	24.385	23.2392	22.0829	18.7065	19.159	23.8126	24.2852	24.6404	25.3134	25.052	25.0422	24.5052	24.5687	24.3747	25.1436	21.5787	20.8867	19.087	22.1365	22.7692	22.3186	17.9219	22.1217	23.8986	24.0283	18.5643	22.4289	17.5593	22.3343	11	11	11	44.2	44.2	44.2	35.102	0	248.97	942170000
Thioredoxin domain-containing protein 9	O14530-2;O14530;B8ZZX4;F8WCJ3;F8WBV5;G3XAJ4	O14530-2;O14530;B8ZZX4;F8WCJ3	TXNDC9	23.2949	23.3333	18.188	18.9861	19.6023	19.7224	22.4362	22.5702	17.9163	17.9355	17.8762	19.9799	23.2478	22.7074	22.1363	22.3803	21.9197	22.0589	22.5592	22.7275	21.7589	21.7913	17.3812	18.0628	19.2217	19.9853	18.4739	20.3629	19.6369	18.7404	22.8407	22.7993	19.2052	18.7871	18.7083	19.3086	5	5	5	24.5	24.5	24.5	22.199	0	57.589	239100000
TRAF-type zinc finger domain-containing protein 1	O14545;F8VNX8	O14545;F8VNX8	TRAFD1	19.439	18.4477	19.3314	23.1431	21.3622	21.4451	18.9173	19.8012	21.3239	21.301	18.2224	18.7547	20.0709	20.9054	22.0796	22.2202	22.1382	21.9674	20.4853	21.0686	21.1743	19.6885	22.999	23.4621	18.532	18.5194	19.3127	19.6879	18.8249	19.3766	17.6132	18.2692	18.9804	19.4539	19.8172	19.9019	2	2	2	3.8	3.8	3.8	64.84	0	15.031	69394000
Cytochrome c oxidase subunit 7A-related protein, mitochondrial	O14548;E5RJZ1;H0YBD2	O14548	COX7A2L	22.4815	22.9051	18.6264	18.8841	20.6838	18.9413	22.0954	22.3144	18.0876	18.5533	18.7212	19.5892	21.7856	22.0503	18.5914	19.7494	18.1611	18.9424	21.8886	22.0742	20.6019	20.2269	22.3788	22.2019	20.8042	19.9542	18.3159	19.5594	18.8822	18.124	22.3118	22.0243	17.7664	19.7038	19.4019	18.8344	3	3	3	27.2	27.2	27.2	12.615	0	5.0533	44121000
AP-3 complex subunit delta-1	O14617-4;O14617;O14617-5;O14617-3;O14617-2;A0A087WYN6;K7ERW8	O14617-4;O14617;O14617-5;O14617-3;O14617-2	AP3D1	23.3098	23.0534	19.3738	19.9626	21.4268	18.2133	22.0761	22.5778	21.0199	21.8678	19.1056	17.8199	22.7695	22.753	22.5841	22.4782	20.694	18.1826	22.2082	22.2442	22.2482	22.7546	21.9888	21.7164	22.2254	19.1936	19.496	20.4086	17.9665	18.1955	22.3209	22.1495	18.8074	18.9625	21.4818	21.5372	10	10	10	13.8	13.8	13.8	114.71	0	23.646	225730000
Chromodomain-helicase-DNA-binding protein 2	O14647-2;O14647;A0A1B0GTU9;A0A0D9SF92	O14647-2;O14647;A0A1B0GTU9	CHD2	20.4208	19.306	20.9552	18.8001	19.0497	18.6818	22.9986	22.9548	22.8556	23.3203	19.2692	19.1584	20.067	21.6384	19.6612	20.0415	20.1292	20.5555	19.7499	19.9604	20.2769	20.1982	20.0232	18.4726	18.8876	18.6413	19.0132	20.1628	18.9743	18.4903	20.1421	19.6407	18.2682	18.7999	19.3232	18.3078	9	9	7	5.6	5.6	4.5	200.56	0	13.206	91906000
Programmed cell death protein 5	O14737;O14737-2;Q3HM38;X6R2P6;K7ESJ4;K7EQA1	O14737;O14737-2;Q3HM38;X6R2P6;K7ESJ4;K7EQA1	PDCD5	22.9107	23.1267	18.4488	20.312	19.4267	19.4007	21.8048	22.3868	19.336	18.895	18.5191	19.8592	22.15	22.4008	22.0655	22.0407	21.2063	22.099	22.1788	22.2211	23.8	23.2571	19.6017	17.9513	19.8374	18.4597	19.4724	18.853	18.5569	18.0514	22.5538	22.9977	18.5717	19.5666	18.8321	19.0295	4	4	4	36	36	36	14.285	0	11.33	90929000
Protein arginine N-methyltransferase 5;Protein arginine N-methyltransferase 5, N-terminally processed	O14744;O14744-2;O14744-5;O14744-3;G3V580;O14744-4;G3V5L5;G3V2L6;C9JSX3;H0YJX6;G3V2X6;H0YJ77;G3V507;G3V2F5;G3V5T6;H0YJD3	O14744;O14744-2;O14744-5;O14744-3;G3V580;O14744-4;G3V5L5	PRMT5	24.96	25.2527	23.4427	24.7773	18.7447	22.264	24.2287	23.7614	25.2903	25.1125	18.4406	17.5751	24.8877	25.0302	24.7795	24.6879	25.3612	25.3036	24.4664	24.2506	24.0063	24.3371	24.8974	25.0894	25.5094	25.3524	18.8378	23.3092	18.5046	22.6254	23.5475	23.8752	26.5197	26.7366	24.3501	18.4001	11	11	11	20.4	20.4	20.4	72.683	0	46.12	793190000
Na(+)/H(+) exchange regulatory cofactor NHE-RF1	O14745;J3QRP6;O14745-2	O14745;J3QRP6;O14745-2	SLC9A3R1	22.609	22.7247	22.2176	22.041	19.5397	19.3334	21.7794	21.8429	18.0671	19.425	19.865	18.1703	22.5877	22.8819	21.6572	21.9718	21.4545	21.32	22.4066	22.4348	22.668	22.3834	22.404	22.2588	20.0743	18.3803	18.7218	19.6122	18.987	19.3787	22.3695	22.704	19.7937	19.5731	19.1321	18.305	7	7	7	28.5	28.5	28.5	38.868	0	37.648	277790000
Transcription elongation regulator 1	O14776-2;O14776;G3V220;Q5VWI1	O14776-2;O14776;G3V220	TCERG1	22.7828	22.4205	18.6597	19.6964	19.0173	20.0906	21.775	22.9646	20.6952	21.0617	19.204	20.2443	23.5182	24.0698	22.3164	20.6468	20.1052	20.0186	23.9251	23.8828	21.8785	21.1625	20.1115	20.0367	21.0423	21.066	19.2613	19.3318	19.1384	20.0711	23.186	23.3317	19.6599	21.7612	21.5396	22.1327	8	8	8	8.3	8.3	8.3	121.69	0	19.736	286040000
Proteasome subunit alpha type-7	O14818;O14818-2;H0Y586;O14818-4;Q8TAA3-2;Q8TAA3-5;Q8TAA3;A0A087WYS6;F5GY34	O14818;O14818-2;H0Y586	PSMA7	27.3	27.1386	24.1013	24.3108	20.3794	21.0081	26.7709	26.8805	24.4382	24.9839	22.5082	22.7821	26.9664	26.8152	25.8246	25.968	25.5276	26.1411	26.5619	26.6915	25.808	26.123	23.3843	23.7197	23.8311	24.2482	24.4496	24.7073	24.0367	22.2539	26.7269	26.796	23.5722	23.701	23.5042	23.3418	13	13	13	55.6	55.6	55.6	27.887	0	257.2	3399700000
Secretory carrier-associated membrane protein 3	O14828;O14828-2	O14828;O14828-2	SCAMP3	20.1523	20.8261	19.4785	18.8031	20.834	19.9186	19.0913	19.2957	20.4856	20.4787	19.3392	18.9558	19.3143	19.8547	19.8321	20.2296	19.6938	20.2371	19.2084	19.2132	19.7819	20.4353	20.7002	20.5988	17.9906	19.2842	17.2281	18.2832	16.9471	19.0976	18.9106	20.2337	19.0237	18.2231	18.1032	19.8825	3	3	3	12.4	12.4	12.4	38.287	0	5.8487	25642000
PDZ domain-containing protein GIPC1	O14908;K7EM11;O14908-2;K7ELJ2;K7ESN1;Q8TF64	O14908;K7EM11;O14908-2	GIPC1	22.0444	21.8861	19.2632	18.1132	19.1213	20.0818	21.9559	22.0406	18.7411	17.991	19.7909	18.2633	21.8451	21.7721	21.6501	22.3043	23.0043	21.6415	21.8235	21.5529	22.0634	22.0426	22.8534	21.7478	20.719	18.2008	19.9228	18.7807	18.8301	19.961	21.5722	21.6108	19.0869	18.3528	20.9416	18.115	6	6	6	25.2	25.2	25.2	36.049	0	171.06	175320000
Histone acetyltransferase type B catalytic subunit	O14929;O14929-2;F8W9G7	O14929;O14929-2	HAT1	23.3344	23.5443	22.2855	22.3882	20.6217	18.9725	23.0712	22.6568	22.9766	22.4435	18.4392	20.2251	23.1493	23.175	23.3391	23.3822	23.121	23.3823	23.3362	23.3373	23.5039	23.5993	21.9567	22.6165	20.0561	20.0734	19.327	19.5023	19.5739	18.9846	23.0753	22.9211	22.9365	21.842	19.2097	20.6774	8	8	8	27.2	27.2	27.2	49.512	0	140.04	530440000
Protein phosphatase 1 regulatory subunit 12A	O14974-5;O14974-4;O14974-3;O14974;O14974-2;F8VZN8;H0YIM2;H0YIS3;H0YIS4;H0YHI8;A0A0U1RQZ1;F8VW28;H0YHL8	O14974-5;O14974-4;O14974-3;O14974;O14974-2;F8VZN8	PPP1R12A	22.0373	22.673	18.5728	19.1696	18.9084	19.1005	21.8962	21.9213	19.5647	21.5134	19.7609	16.882	21.9528	22.4015	21.5524	21.0074	21.5778	21.3822	23.3091	22.5895	21.9224	21.6075	20.3644	20.557	17.8617	18.7814	18.9071	18.7717	22.7984	20.2196	22.3448	22.1215	19.0722	19.2104	22.1452	21.7405	9	9	9	13.4	13.4	13.4	105.64	0	29.795	164710000
Heterogeneous nuclear ribonucleoprotein D-like	O14979-3;O14979-2;A0A087WUK2;O14979;A0A087WU03	O14979-3;O14979-2;A0A087WUK2;O14979	HNRNPDL	24.056	23.6747	22.5774	18.5752	19.4324	18.7555	23.108	23.332	21.4399	19.1319	19.4423	18.9895	23.8417	23.4842	22.8866	23.4285	23.1509	23.6158	23.5241	23.4223	23.81	23.8189	20.3336	20.3012	19.3958	21.1355	19.0121	19.6006	19.1667	20.361	22.7203	22.7951	18.5251	18.7357	20.2781	17.8427	6	5	5	25.8	22.5	22.5	27.191	0	82.946	486050000
Exportin-1	O14980;C9JKM9;C9J673;C9IZS4;C9JQ02;C9JV99;F8WF71;C9JF49;C9IYM2;H7BZC5	O14980	XPO1	26.9407	27.1327	24.1264	23.2605	18.6806	20.3118	24.9855	25.1312	25.4762	25.0265	19.291	18.6832	26.2979	26.2084	25.7057	25.9863	26.0748	25.7043	25.8141	25.71	25.1029	25.2769	25.0629	25.0564	22.686	22.6951	21.8079	22.1348	18.6378	22.0443	25.4985	25.3806	24.1535	23.9924	22.0689	22.4364	36	36	36	45.1	45.1	45.1	123.38	0	323.31	2552100000
Spectrin beta chain, non-erythrocytic 2	O15020-2;O15020;A4QPE4	O15020-2;O15020	SPTBN2	24.4924	24.0399	27.3163	28.601	27.1903	26.5869	23.8187	24.5353	28.9286	29.1923	19.2405	26.2495	25.5325	22.7392	27.2471	27.7533	22.1885	26.4212	27.0706	26.4914	26.4299	26.4545	25.2027	26.6146	27.1026	26.8818	29.0765	29.4245	26.5688	29.1338	22.8797	22.8083	27.0194	28.2009	21.2045	24.0984	21	12	12	10.4	6.6	6.6	268.31	0	35.05	2367700000
Plexin-B2	O15031;E2PU09;A6QRH1;A0A087WU36	O15031;E2PU09	PLXNB2	20.6647	20.1006	20.6306	20.6319	18.3535	19.1173	20.717	20.7404	20.4309	19.852	18.8497	19.3648	20.6265	20.7177	20.3518	20.5044	20.3827	20.366	20.6428	20.7777	20.8092	21.0142	21.0338	20.8541	20.4638	19.6969	18.42	20.3323	18.1977	19.7085	20.6029	20.7346	19.1306	19.1143	20.351	19.9637	4	4	4	2.6	2.6	2.6	205.12	0	4.2265	66865000
Phosphoribosylformylglycinamidine synthase	O15067;J3QSG0;J3QSH6;J3KTL4;J3QL39;J3KT98;H0YGH1;J3KTQ5	O15067	PFAS	26.2462	26.1445	24.2066	24.4574	20.2767	19.0776	25.8449	25.8219	24.3973	24.5907	19.3173	20.259	25.7866	26.0643	25.4406	25.3799	25.2767	25.1972	25.679	25.8042	25.3688	25.145	25.0479	25.1535	24.5315	24.5713	20.5653	22.4519	23.2065	23.2231	25.5178	25.5256	24.7208	24.4807	23.4538	23.0132	27	27	27	28.9	28.9	28.9	144.73	0	323.31	2017800000
U6 snRNA-associated Sm-like protein LSm1	O15116;E5RJ47;E5RH18	O15116;E5RJ47;E5RH18	LSM1	20.2573	21.2555	22.8966	22.8435	22.0242	18.697	21.1014	20.9723	19.098	22.8584	18.8267	19.2713	20.7395	20.0076	23.1732	19.2448	17.7631	23.05	21.0139	21.1071	18.9658	22.4725	18.4094	19.6399	21.4229	18.8185	18.5829	20.175	20.3559	19.0253	21.1901	21.0528	19.3878	22.5539	18.8242	18.3681	2	2	2	17.3	17.3	17.3	15.179	0	5.3078	90950000
Actin-related protein 2/3 complex subunit 1B	O15143	O15143	ARPC1B	21.897	21.8514	22.0743	19.9026	19.544	19.6313	21.8644	21.7775	22.4248	22.1471	18.4619	19.118	21.7354	21.9791	22.2505	22.2036	22.1548	22.4192	21.8888	22.002	21.6403	21.8271	22.561	22.3275	19.9749	21.3884	18.7646	19.5388	19.2798	20.6755	21.8872	21.8772	19.5409	21.6225	21.7857	22.0207	7	1	1	23.7	3.5	3.5	40.949	0	15.823	161120000
Actin-related protein 2/3 complex subunit 2	O15144;C9JTV5;G5E9J0;H7C3F9;G5E9S7	O15144	ARPC2	26.2164	26.2037	25.6044	25.638	19.8899	22.9135	25.6329	25.7592	25.7394	25.3777	18.9445	19.2406	25.8404	25.9732	26.2495	26.468	26.5577	26.561	25.9961	25.8969	26.2375	26.4105	26.2724	26.4704	24.4143	22.103	25.2971	25.2006	24.0857	24.1967	25.7363	25.4343	24.5714	24.6791	24.5252	24.3988	14	14	14	51.7	51.7	51.7	34.333	0	177.28	2928100000
Actin-related protein 2/3 complex subunit 3	O15145;C9JZD1;F8VR50	O15145	ARPC3	26.0693	26.1849	22.8504	23.9095	19.341	21.1891	24.8399	24.4105	24.2071	24.2187	23.0691	23.144	25.6566	25.5856	25.7009	25.5381	25.9141	25.6717	25.8375	25.4271	25.4586	25.4894	24.2984	24.7384	24.3832	24.8745	21.7445	22.3261	21.4609	21.9288	25.4558	25.3452	22.9255	22.3836	21.9165	23.1157	7	7	7	41	41	41	20.546	0	239.39	1669400000
Membrane-associated progesterone receptor component 2	O15173;O15173-2;U3KQM0;D3DNX8	O15173;O15173-2	PGRMC2	25.1563	24.9653	19.3571	19.7024	18.5439	19.4507	24.2691	24.5754	19.249	19.4367	18.4265	18.53	24.5866	24.6865	23.1416	22.5546	21.2125	23.0254	24.5835	24.6391	23.1804	22.7926	18.8507	19.0585	19.1214	17.5084	17.9148	18.8517	19.4132	18.2193	23.9703	24.0706	19.3379	19.9779	20.0886	20.0945	9	9	8	39.5	39.5	35.4	23.818	0	203.03	733700000
Surfeit locus protein 4	Q5T8U5;O15260-2;O15260;O15260-3;B7Z1G8	Q5T8U5;O15260-2;O15260;O15260-3;B7Z1G8	SURF4	23.2374	23.1896	19.5741	20.0182	18.8445	18.4858	22.3159	22.3952	19.2189	18.0786	20.346	19.0128	22.4746	22.7205	22.7959	23.2019	19.294	20.7449	22.3401	22.2292	23.0353	21.4807	18.7888	20.0417	19.4116	18.7422	19.7803	18.1064	19.948	19.4091	21.9084	22.5654	18.5502	19.7097	20.1856	18.1988	6	6	6	39.8	39.8	39.8	21.127	0	54.447	284650000
UDP-N-acetylglucosamine--peptide N-acetylglucosaminyltransferase 110 kDa subunit	O15294;O15294-3;O15294-2;O15294-4;C9JZL3	O15294;O15294-3;O15294-2;O15294-4	OGT	24.0581	24.0062	21.4219	21.2754	21.5555	17.3731	21.7774	21.852	20.9106	21.6432	18.8262	19.3714	23.2935	22.9249	22.548	22.6839	22.1535	21.2507	23.4324	23.5242	22.7308	22.4441	21.7525	21.9756	20.0827	18.3047	18.5559	18.621	19.942	18.9676	22.5074	22.9615	21.0552	18.8819	18.6153	19.1352	13	13	13	16.4	16.4	16.4	116.92	0	59.211	330310000
Phosphomannomutase 2;Phosphomannomutase	O15305;H3BV55;H3BPH4;H3BRM0;O15305-2;H3BR08;H3BM92;H3BV34;H3BT06;H3BNY9;Q92871	O15305;H3BV55;H3BPH4;H3BRM0	PMM2	24.8324	24.8349	22.4061	23.2479	18.9652	18.8853	23.376	23.2452	23.2782	23.2066	18.0203	19.9808	24.3537	24.7122	24.0853	24.0859	23.4207	23.6717	24.0869	24.0898	24.0461	24.3821	23.1446	21.9749	19.2698	22.9382	22.9964	23.0321	19.8095	21.7523	24.734	25.23	22.3094	20.003	21.8958	18.4817	10	10	10	43.5	43.5	43.5	28.082	0	45.119	751240000
Protein phosphatase 1G	O15355	O15355	PPM1G	23.4843	23.5954	18.1569	17.5627	19.2202	19.9286	23.4712	22.9964	19.2888	19.14	18.5676	18.835	23.5859	23.7607	22.7437	22.4709	23.1563	22.3999	23.2724	23.2513	23.4442	23.94	22.8946	22.7247	22.233	22.5412	18.695	19.0805	18.8009	19.6908	23.083	23.4247	19.2637	20.3944	18.4489	19.9506	10	10	10	23.1	23.1	23.1	59.271	0	95.397	542230000
Phosphatidylinositol 3,4,5-trisphosphate 5-phosphatase 2	O15357;A0A0A0MTP6;O15357-2;F5GY16;H7BXR2;H0YFZ4;F5H588	O15357;A0A0A0MTP6;O15357-2	INPPL1	23.7046	24.0277	22.1975	22.5549	17.9381	19.3889	23.0501	23.3731	21.1267	21.4664	19.6136	20.1709	23.3736	23.6961	23.1547	22.6058	21.5911	22.3644	22.9394	23.3605	22.6292	23.3539	21.3	21.5753	22.2318	19.5474	18.5841	18.2767	19.8399	19.4021	22.9341	22.5176	21.9901	22.2729	21.095	20.036	19	19	19	19.7	19.7	19.7	138.6	0	51.469	381970000
Eukaryotic translation initiation factor 3 subunit D	O15371-2;O15371-3;O15371;B0QYA5;B0QYA6;B0QYA8;B0QYA4	O15371-2;O15371-3;O15371;B0QYA5	EIF3D	23.7556	23.6407	22.8839	23.0235	22.2705	22.1026	23.5186	23.4372	22.7653	23.0852	20.182	18.4152	23.4691	23.3727	23.4291	23.2945	23.4072	23.2472	23.3745	23.7649	23.0709	22.6729	23.8548	23.3537	23.0036	22.869	20.1066	20.6903	17.7468	22.573	22.8726	23.1446	23.2718	23.0845	22.3501	22.6445	8	8	8	20.2	20.2	20.2	58.14	0	236.46	545470000
Importin-8	O15397;O15397-2;F5H244;F5H2I3;A0A087WXH2;F5GXT5;H0YH64	O15397;O15397-2	IPO8	23.1009	22.3275	19.0983	19.5386	18.3933	19.1635	21.2123	21.3365	19.523	18.8851	19.9065	19.3885	21.6293	21.1484	21.5033	21.4548	18.7035	19.5103	21.7512	21.8145	21.5474	20.7719	19.049	18.453	19.9386	18.482	19.461	17.4631	18.1566	18.5427	20.6167	20.221	18.3508	17.4035	19.3059	18.6845	9	9	9	11.7	11.7	11.7	119.94	0	31.797	114480000
Monocarboxylate transporter 4	O15427;J3QQV2;J3QSC3;J3KTI8;J3QQS9	O15427	SLC16A3	22.6955	23.2435	21.1099	20.7927	18.4541	18.9897	21.4964	21.4333	18.8409	20.2075	19.4405	17.8958	21.3638	21.1871	22.3327	22.1433	19.4621	19.5166	21.5283	22.0081	21.9341	21.7603	20.1087	20.3663	20.5169	20.83	18.9344	20.2045	18.5411	20.9771	20.7724	20.4205	20.5544	21.0102	19.1824	19.0681	5	5	5	12.3	12.3	12.3	49.469	0	21.372	151660000
Prolyl 4-hydroxylase subunit alpha-2	O15460-2;O15460;E7ENX0;E7EPI9;C9JX45;A8MXE0;E7ERI1;C9JN43;C9JIG4;C9JCP0	O15460-2;O15460	P4HA2	23.4996	23.508	20.5726	21.135	20.5966	20.2662	23.0369	22.7792	21.3102	21.0324	19.1935	19.2562	22.9969	23.0249	22.2888	21.8705	21.7662	22.0578	22.7844	23.7498	23.4	22.2579	21.3065	21.6363	19.3752	21.9309	18.0665	19.1252	18.9208	18.135	24.0731	24.1128	18.8891	21.5655	18.7407	19.8346	14	14	14	35.5	35.5	35.5	60.632	0	98.917	475070000
Synaptobrevin homolog YKT6	O15498;O15498-2;H7C3K7	O15498;O15498-2	YKT6	21.8126	21.8092	19.5942	18.7358	19.9853	19.2225	21.4549	21.1403	17.741	19.6521	20.1326	19.5243	21.9694	21.5135	22.8002	22.0148	21.4653	21.5861	22.1993	21.5758	22.2893	22.18	18.7336	18.6921	17.7265	19.0198	18.6499	19.6819	19.3619	19.4929	21.7233	20.8752	17.2884	19.7118	19.4649	19.0204	5	5	5	35.4	35.4	35.4	22.417	0	24.962	119410000
Actin-related protein 2/3 complex subunit 5	O15511;B1ALC0;O15511-2	O15511;B1ALC0;O15511-2	ARPC5	25.5339	25.5199	25.1601	25.1771	19.367	19.7876	24.6362	24.6851	24.4546	19.932	23.0643	22.9532	24.8506	24.6694	24.7218	24.4905	24.8775	24.7428	24.7344	24.9553	24.4331	24.4653	24.7142	24.7552	18.7704	18.7293	25.1573	20.4249	19.9844	19.2029	23.9451	24.3953	22.9755	18.2244	18.5785	19.5566	7	7	6	57.6	57.6	52.3	16.32	0	121.18	1134500000
Pre-mRNA-splicing factor ATP-dependent RNA helicase DHX15	O43143	O43143	DHX15	25.948	25.7905	24.4847	23.2014	19.4499	22.1884	25.9006	25.5388	25.0041	24.8499	18.2448	20.1632	25.9023	25.8142	25.3953	25.8825	25.6884	25.6904	25.4241	25.8892	25.5369	25.7596	24.4586	25.2549	23.269	20.8617	21.3325	18.4322	18.2673	16.8963	25.5387	25.4091	22.0124	23.3872	22.6476	23.0997	26	26	25	38	38	36.9	90.932	0	272.07	2552500000
26S proteasome non-ATPase regulatory subunit 3	O43242;O43242-2;H0YGV8	O43242;O43242-2	PSMD3	23.8458	24.1009	23.184	23.0562	19.5398	19.1488	23.6598	23.3366	23.2887	23.756	17.7269	19.3467	23.6517	23.6829	23.8506	23.6534	23.7951	23.7593	23.5564	23.4392	23.7125	23.973	23.2968	23.0016	22.955	21.7201	24.9294	19.1995	18.7685	20.0092	24.0354	24.0541	23.3239	23.0619	23.8252	21.6352	16	16	16	31.8	31.8	31.8	60.977	0	231.19	759170000
Bifunctional 3-phosphoadenosine 5-phosphosulfate synthase 1;Sulfate adenylyltransferase;Adenylyl-sulfate kinase	O43252	O43252	PAPSS1	23.1495	23.0586	22.8471	22.9062	19.2715	19.1418	22.6811	22.6344	22.3264	22.554	19.982	20.1242	22.7926	22.8728	22.8474	23.0397	22.492	23.0245	22.6121	22.7927	23.3653	22.411	22.2729	22.5386	22.8236	22.3679	20.4261	19.5566	17.6044	22.4687	22.8879	22.5084	22.5856	19.171	18.7337	22.4169	8	8	8	16.7	16.7	16.7	70.832	0	23.532	471320000
Beta-1,4-galactosyltransferase 5	O43286	O43286	B4GALT5	20.738	20.8369	18.7488	20.1449	19.5073	19.8644	20.4474	20.2329	18.2162	18.9384	19.4199	18.9131	20.2189	20.135	20.0257	20.1131	20.3039	20.273	20.2383	20.2715	19.8996	19.5606	18.5422	19.7788	17.6863	19.8437	19.6601	20.2157	18.884	17.9364	20.5969	20.1933	19.0998	18.7529	19.641	18.7644	1	1	1	2.1	2.1	2.1	45.118	0.0061588	2.15	55974000
U4/U6.U5 tri-snRNP-associated protein 1	O43290	O43290	SART1	21.2923	21.1492	20.5228	18.7188	19.0695	17.3726	21.3031	21.1236	20.1488	19.3793	22.7812	18.6383	21.1576	21.3608	20.1408	20.833	19.2262	18.4871	21.9572	22.0834	20.6797	20.4732	19.5482	20.0061	17.701	20.2027	22.0209	21.2283	20.4264	19.3525	21.3772	21.2846	20.7208	21.0717	20.3964	20.719	6	6	6	9.5	9.5	9.5	90.254	0	11.5	73418000
Eukaryotic translation elongation factor 1 epsilon-1	O43324;D6RBD7;C9J1V9;O43324-2;H0YAL7;D6RCQ0;H0YAH9	O43324;D6RBD7;C9J1V9;O43324-2;H0YAL7	EEF1E1;EEF1E1-BLOC1S5	24.2991	24.3557	17.8249	19.215	19.2365	18.9043	23.836	23.8119	23.396	23.2654	19.5223	19.4351	23.7557	24.3106	24.0378	24.0619	24.4686	24.3905	24.0076	24.1158	23.9557	23.5617	18.8646	23.535	18.8639	22.1467	19.2957	17.986	19.5426	24.8655	23.4583	23.7857	19.4572	18.7157	22.2904	20.0803	7	7	7	39.7	39.7	39.7	19.81	0	62.29	573560000
Heterogeneous nuclear ribonucleoprotein R	O43390;O43390-2;O43390-3;O43390-4;B4DT28;A0A286YEZ8	O43390;O43390-2;O43390-3;O43390-4;B4DT28	HNRNPR	25.8717	25.6121	24.2938	24.7788	22.2961	20.2976	26.0855	25.802	25.2788	24.7947	24.1651	24.4611	25.4522	25.6116	24.8178	24.1746	24.7702	24.6514	25.8892	25.6829	24.4714	24.9866	24.664	24.5797	21.6973	21.1573	18.026	18.2752	20.4958	20.213	26.149	25.9962	22.9044	21.7885	22.6951	23.6815	24	19	19	37.6	30	30	70.942	0	252.1	2339000000
Thioredoxin-like protein 1	O43396;K7ER96;K7EML9;K7EPB7;K7EKG2;K7EME7	O43396;K7ER96	TXNL1	23.6083	23.3685	18.346	18.9573	19.2465	18.1733	22.8318	22.9809	22.0785	21.7193	18.4013	19.0143	23.6647	23.52	23.8276	23.7013	23.4989	23.6506	23.422	23.234	23.2914	23.1965	22.8339	23.2673	19.3392	18.7535	18.3306	20.0007	20.1945	19.3453	23.1308	23.0853	19.8442	19.1431	19.3653	19.6367	10	10	10	50.9	50.9	50.9	32.251	0	72.825	509260000
Tumor protein D54	O43399-2;O43399-4;O43399-3;O43399-6	O43399-2;O43399-4;O43399-3;O43399-6	TPD52L2	20.0867	20.0148	19.6818	17.691	19.0113	18.8397	19.6394	20.0059	17.2986	18.3602	18.1589	18.8343	19.9242	20.0213	20.2597	20.275	19.3362	20.5226	19.5213	20.0708	19.4795	18.8962	19.473	18.9515	18.9661	18.0478	18.1999	20.0632	18.7046	19.0408	20.1411	19.9072	18.1493	18.9393	18.2665	19.4341	10	1	1	60.2	6.5	6.5	19.901	0.0055574	2.245	30541000
Band 4.1-like protein 2	O43491;E9PHY5;O43491-4;O43491-3;E9PK52;E9PII3;O43491-2;Q6R5J7;Q6ZSX4;E9PMV8;H0Y5B0;E9PN54;E9PPC9;E9PQD2;E9PMG5	O43491;E9PHY5;O43491-4;O43491-3;E9PK52;E9PII3;O43491-2	EPB41L2	22.8304	22.7779	19.059	22.7144	18.9552	17.8301	22.6735	23.8304	22.2818	20.6608	18.494	19.7741	23.6412	23.561	22.5282	21.3427	20.8339	20.492	22.8122	23.1366	22.1478	22.1892	20.4586	21.7934	21.6051	19.3865	19.7115	18.6833	18.8909	18.6547	23.4664	24.5343	18.9051	20.0183	19.7171	18.874	13	13	13	17.1	17.1	17.1	112.59	0	78.718	323090000
Density-regulated protein	O43583;F8VVL1	O43583;F8VVL1	DENR	21.757	21.5729	20.1309	19.1411	17.6206	19.501	21.4851	21.6079	19.4036	20.9713	19.2624	19.7653	21.7553	21.3234	20.7911	20.8238	19.0189	20.9239	21.5836	21.7029	19.4983	20.6881	21.0004	20.3094	19.5208	17.7241	20.14	17.7811	19.6889	20.1048	21.3681	21.4045	19.6823	18.8585	20.1592	18.7707	3	3	3	21.7	21.7	21.7	22.092	0	232.94	85885000
Exportin-T	O43592;F5GZM3;F8WDU6	O43592	XPOT	19.8618	20.0147	20.883	18.7458	19.6154	19.1771	19.978	20.266	20.0543	19.1592	19.1496	19.4464	19.4691	19.1977	19.4674	18.406	19.2056	19.9082	20.4022	20.1263	19.7915	19.4251	20.7154	19.2587	18.8162	17.3685	19.4282	18.454	19.428	20.0458	19.9237	19.4286	20.112	19.0696	18.5323	19.8604	10	10	10	11.5	11.5	11.5	109.96	0	18.565	43331000
Mitochondrial import inner membrane translocase subunit TIM44	O43615;M0QXU7;M0R301;M0QXM9;M0R124	O43615;M0QXU7	TIMM44	23.3309	23.3577	23.1106	22.9439	19.8373	19.2605	23.0222	23.2855	23.5099	23.5586	19.5904	18.296	23.5686	23.5628	23.7895	23.5531	23.3905	23.1719	22.9536	22.9094	24.2831	24.0634	22.6319	23.3903	20.1735	18.8283	18.8394	18.3277	19.0467	19.752	22.9385	22.9886	22.9184	23.3457	21.5844	21.7489	10	10	10	25.9	25.9	25.9	51.355	0	85.978	471930000
Trafficking protein particle complex subunit 3	O43617-2;O43617;A0A087WWM0;A0A087WYS5;A6NKE1	O43617-2;O43617;A0A087WWM0;A0A087WYS5;A6NKE1	TRAPPC3	22.0388	21.8654	19.3844	19.0223	20.3038	19.521	21.7923	21.7314	21.8452	21.9922	17.0565	19.0734	21.5781	21.6604	22.5661	22.4849	22.0184	22.1326	21.4764	21.7376	23.531	23.1825	17.2952	18.8926	19.2421	19.4041	18.6198	19.3651	19.0913	20.6802	21.8531	21.722	19.3491	21.3467	19.1594	19.8713	4	4	4	29.9	29.9	29.9	15.005	0	10.503	131560000
Charged multivesicular body protein 2a	O43633;M0R1L7;M0R1T5;M0QXX8	O43633;M0R1L7;M0R1T5	CHMP2A	20.8538	20.8569	18.7317	17.912	20.3099	18.9783	19.1802	21.0355	20.5016	18.956	20.1541	19.0877	18.6404	21.3011	21.9401	21.7389	21.9474	21.903	21.1322	20.93	21.2996	17.861	21.7254	22.0524	18.5601	18.5749	19.8554	17.9582	19.0066	17.9338	21.456	21.2766	18.5244	19.6222	20.0268	18.7233	3	3	3	15.8	15.8	15.8	25.104	0	10.224	97294000
Pleiotropic regulator 1	O43660-2;O43660;D6RA26;B7Z982;H0YA24	O43660-2;O43660;D6RA26	PLRG1	20.3175	20.3712	19.0655	18.5711	19.119	18.8034	20.2307	19.8917	18.9242	18.6025	18.8552	20.3473	21.2786	20.8899	20.561	19.3351	19.8565	19.2261	20.3012	20.9114	18.7698	19.7955	20.2171	18.8518	19.1098	18.7265	19.5199	18.144	19.4765	20.7158	20.6263	20.7986	19.8208	19.5593	19.3222	19.4954	5	5	5	9.3	9.3	9.3	56.289	0	4.1295	63897000
Alpha-actinin-4	O43707;O43707-2;F5GXS2;O43707-3;H7C144;K7EJH8;K7EP19	O43707;O43707-2;F5GXS2;O43707-3	ACTN4	30.938	31.0779	28.7666	28.7636	28.7513	28.7526	29.6664	29.6571	28.8993	28.9389	27.0379	27.8505	31.2269	31.212	29.4741	29.3927	29.8274	29.7831	31.2548	31.0379	29.3755	29.5217	30.0103	29.9662	29.5091	29.7102	27.974	28.1422	28.0639	27.9782	30.6451	30.7416	28.9968	29.1595	28.8849	28.9712	72	72	49	76.9	76.9	52.5	104.85	0	323.31	61665000000
Probable 18S rRNA (guanine-N(7))-methyltransferase	O43709;O43709-3;H7C0G4;F8WD87;H7C170;F8WD67;E9PCQ7;O43709-2	O43709;O43709-3	WBSCR22	20.8674	20.7062	20.307	22.4679	19.9626	19.5597	21.7237	21.7608	23.936	23.7889	23.1611	23.2376	20.4943	20.5919	21.875	21.7563	22.0384	22.3537	20.8215	20.9635	22.158	21.6321	18.2999	18.6834	21.3969	21.1251	18.5516	18.5143	18.471	17.9922	20.7228	20.3247	18.6194	19.2935	19.9168	19.0357	4	4	4	18.9	18.9	18.9	31.88	0	12.281	127050000
Small glutamine-rich tetratricopeptide repeat-containing protein alpha	O43765;K7EMD6;K7ERW5	O43765;K7EMD6	SGTA	19.2914	19.7692	19.8081	19.5017	19.4425	19.3256	19.2617	19.3437	20.605	19.7449	20.0276	19.1269	19.8402	19.5482	19.9847	19.9731	19.875	19.8676	19.8395	19.8025	19.2796	19.6236	20.1712	17.9619	19.2719	20.183	20.2526	19.4683	18.6971	18.8438	20.1363	20.3354	20.0553	19.2779	18.9354	18.8166	3	3	3	11.5	11.5	11.5	34.063	0	7.2116	35164000
Asparagine--tRNA ligase, cytoplasmic	O43776;K7EPK2;K7EMQ6;K7EJ19;K7EIU7;K7EQ35;O43776-2	O43776	NARS	25.4108	25.5151	24.6968	24.7506	18.8077	19.1564	25.1811	24.8397	25.3067	24.7059	17.6922	18.381	25.1114	25.3093	23.6392	24.2039	24.752	24.6854	24.904	25.0439	25.0646	25.0191	24.4831	24.5112	24.2093	23.5684	18.752	17.8272	19.0886	18.2141	24.4316	24.4424	19.5793	18.6534	25.2403	18.699	12	12	12	25.2	25.2	25.2	62.942	0	165.55	1744000000
Cleavage and polyadenylation specificity factor subunit 5	O43809;H3BND3;H3BV41	O43809;H3BND3	NUDT21	26.3808	26.1918	22.5561	22.0415	24.1733	24.2574	26.1478	26.1048	20.5802	21.0723	18.7841	24.3855	26.2687	26.4211	24.531	24.3391	24.311	24.9849	26.1301	26.2626	25.2062	24.8847	22.5306	22.6796	24.8192	25.112	23.613	21.6654	19.0614	22.4776	25.8754	26.0416	23.2508	20.8988	24.1883	23.4768	14	14	14	67.4	67.4	67.4	26.227	0	199.14	1944200000
Protein SCO2 homolog, mitochondrial	O43819	O43819	SCO2	21.1954	21.2258	19.7849	20.2166	19.4351	19.48	21.4221	20.9471	20.5971	19.4983	18.6722	19.2744	20.7399	21.1938	20.7916	20.4053	20.9569	20.4391	20.8087	21.2436	20.9256	20.8603	18.8238	19.0009	21.3969	19.4195	19.7946	19.0285	18.5439	19.5298	20.7414	20.6379	20.4363	19.4253	18.2756	19.0937	3	3	3	16.2	16.2	16.2	29.81	0	24.283	68417000
Calumenin	O43852;O43852-3;O43852-2;O43852-4;O43852-5;O43852-6;O43852-15;O43852-10;H0Y875;O43852-9;O43852-13;O43852-14;O43852-11;O43852-8;O43852-12;O43852-7	O43852;O43852-3;O43852-2;O43852-4;O43852-5;O43852-6;O43852-15;O43852-10;H0Y875;O43852-9	CALU	24.5355	23.052	24.0786	23.8832	22.0936	21.7142	24.0387	24.1566	22.8252	23.0581	18.8969	17.8567	25.1726	24.9747	24.1454	24.4365	22.0905	23.762	25.4998	25.203	23.2471	22.7994	24.7642	24.7978	20.7905	18.88	19.1133	19.9268	20.448	20.3003	24.0899	24.5761	18.1734	18.4653	21.8419	22.2402	15	15	15	60.3	60.3	60.3	37.106	0	180.35	1232800000
EGF-like repeat and discoidin I-like domain-containing protein 3	O43854-2;O43854	O43854-2;O43854	EDIL3	24.4078	24.0861	19.3566	21.5043	19.0739	18.1213	24.0239	24.0483	19.9344	18.497	19.1046	19.6813	24.8305	24.7811	23.0484	23.2482	21.5866	21.5824	24.4819	24.5275	22.8737	22.601	18.5838	21.261	22.5132	22.2722	20.4697	20.8733	19.1214	20.14	23.9855	24.3207	18.5065	18.4838	19.0999	19.2963	14	14	14	38.1	38.1	38.1	52.747	0	88.717	831200000
Double-strand-break repair protein rad21 homolog	O60216;E5RFV8;E5RIN7;E5RJW1;E5RJK5;Q9H4I0;A0A140T8W2;E5RG18;E5RI01;E5RFZ5;Q9H4I0-2	O60216	RAD21	23.2886	23.179	21.5823	18.6909	20.4194	18.6316	24.0609	23.7648	23.3805	23.7204	18.6874	22.2155	23.0152	22.7149	22.5075	22.1081	22.2225	21.3312	22.8337	22.4571	22.2139	22.1892	21.4338	21.4551	20.1969	18.5863	18.7034	17.9183	19.7337	20.2499	23.1234	22.921	18.7362	18.1444	20.766	21.5153	14	14	14	26.5	26.5	26.5	71.689	0	68.541	316190000
SH3 domain-binding protein 5	O60239-2;O60239;C9JK30	O60239-2;O60239;C9JK30	SH3BP5	19.5397	19.2268	22.1496	21.6385	17.9014	18.3961	18.8588	19.5559	20.555	21.8679	19.4176	18.1628	20.6621	20.5903	21.2737	21.4157	21.585	21.27	19.317	20.5225	20.9245	20.906	18.815	21.7181	20.989	20.0823	20.4724	19.2077	18.1447	20.0421	19.0035	20.5685	19.4513	19.3068	18.8725	19.1265	2	2	2	8.1	8.1	8.1	32.202	0	3.6106	27670000
SWI/SNF-related matrix-associated actin-dependent regulator of chromatin subfamily A member 5	O60264	O60264	SMARCA5	25.2148	25.2147	21.4255	23.1341	20.5835	22.0391	25.3752	25.8286	25.2372	25.107	23.874	22.6827	25.2859	25.124	24.4118	24.1733	23.8802	23.7012	25.1342	25.5716	24.2684	24.4141	22.1247	21.9618	18.371	23.8075	18.6724	19.763	17.9579	20.3414	24.7084	24.6996	19.5512	23.7569	19.1115	18.6853	33	33	23	29.9	29.9	22.3	121.9	0	228.84	1275500000
C-Jun-amino-terminal kinase-interacting protein 4	O60271-4;O60271;A0A087X2D8;O60271-9;O60271-2;O60271-5;O60271-3;H0YBE9;E9PFH7;A0A087WYG2;Q9UPT6	O60271-4;O60271;A0A087X2D8;O60271-9;O60271-2;O60271-5;O60271-3	SPAG9	22.8832	22.4783	18.8698	19.7299	18.7704	19.8493	22.6644	22.7035	21.0678	21.6329	19.3557	18.1835	23.3631	23.2032	22.4506	22.2213	21.4796	21.2218	23.0997	23.1191	22.1068	22.2653	22.1982	19.14	17.6411	21.2966	18.8457	19.5519	19.4556	19.4267	22.8176	23.1577	18.93	21.4504	22.2418	20.4651	12	12	12	12.5	12.5	12.5	144.68	0	75.087	261720000
Intron-binding protein aquarius	O60306;H0YH15;H0YLN9	O60306	AQR	22.3637	22.4044	19.6095	19.7787	18.5382	19.2673	21.3953	22.167	21.3319	21.1119	19.2307	17.5322	22.3766	21.9328	21.3295	21.1608	18.735	20.9832	21.2799	21.1273	17.8313	20.8494	20.9041	19.0405	22.1036	19.6014	20.013	20.0286	18.3222	19.487	21.4899	20.862	22.0817	17.9281	18.5617	17.957	11	11	11	11.6	11.6	11.6	171.29	0	19.473	136390000
Lysine-specific histone demethylase 1A	O60341;O60341-2;R4GMP9;R4GMQ1	O60341;O60341-2;R4GMP9	KDM1A	21.5946	21.9348	20.7812	20.2523	20.1199	18.8971	21.1565	21.3251	19.7382	21.0323	19.5367	19.1651	21.5902	21.1326	21.5497	21.8698	21.2751	21.115	21.6158	21.7263	20.5909	20.8394	20.7844	20.6435	19.4048	18.1755	18.9689	19.2228	19.6753	18.8626	21.5884	22.007	19.4758	19.531	19.3137	19.5137	6	6	6	10.1	10.1	10.1	92.902	0	10.777	107900000
Long-chain-fatty-acid--CoA ligase 4	O60488-2;O60488;D6RFW9;D6RDA8;D6RD96;D6RF95;H0Y9A0	O60488-2;O60488	ACSL4	22.4318	21.912	19.3244	19.4513	18.5972	18.8237	21.885	22.1122	18.2969	19.5046	19.2578	19.2851	21.5055	21.7586	22.0683	22.05	22.3536	21.867	21.7802	21.6634	20.5287	22.4492	21.4124	18.3321	18.0964	18.6754	20.0108	18.7981	18.1603	19.4307	21.4208	21.3272	20.0219	19.2863	21.0971	20.3155	6	6	5	13.7	13.7	11	74.435	0	27.163	183050000
Sorting nexin-3	O60493;O60493-2;O60493-4;O60493-3	O60493;O60493-2;O60493-4;O60493-3	SNX3	25.4863	25.2884	22.8446	22.6938	18.9697	19.0839	24.6587	24.8854	23.1141	22.8221	22.4123	23.3122	24.7705	25.3751	24.6433	24.3852	24.3535	24.1874	25.5811	24.9624	24.5579	24.4495	23.7502	23.8827	23.4934	23.3422	23.4148	22.1385	21.2907	19.4485	24.4381	24.5006	22.9729	20.8435	21.6054	21.71	10	10	8	46.3	46.3	42	18.762	0	83.854	901300000
Heterogeneous nuclear ribonucleoprotein Q	O60506;O60506-2;F6UXX1	O60506;O60506-2	SYNCRIP	26.68	26.8818	24.8431	25.1151	23.0288	23.0765	26.8658	27.1517	25.2483	25.7032	18.7836	20.9496	27.1153	27.1748	26.4419	26.5694	26.4297	26.1179	27.3273	27.0448	26.6188	26.6422	26.0739	26.213	22.9612	24.7008	22.4697	23.5298	23.0992	18.6194	27.1796	27.2209	23.3629	23.274	23.996	24.892	26	26	1	44.8	44.8	2.6	69.602	0	323.31	5871200000
Heterogeneous nuclear ribonucleoprotein Q	O60506-3;O60506-4;B7Z645;O60506-5;H0YAA0	O60506-3;O60506-4;B7Z645;O60506-5	SYNCRIP	21.0906	21.0063	19.6613	17.7881	18.82	18.3239	18.9603	21.3311	18.7033	18.5541	19.9248	19.287	21.1111	21.0918	20.4302	20.8348	19.037	20.9148	20.7239	20.7018	21.1297	20.9143	19.6065	20.4288	20.7897	19.7346	18.984	19.0658	20.39	18.4688	21.0305	20.9996	19.4515	20.3539	18.8267	19.4757	26	1	1	48.6	1.8	1.8	62.656	0.0049358	2.2915	78650000
Procollagen-lysine,2-oxoglutarate 5-dioxygenase 3	O60568;H7C2V1;H7C0B8;H7C2S8;H7C2A8;C9JU11	O60568;H7C2V1	PLOD3	22.3277	22.5165	21.8913	22.3707	18.2778	19.2478	21.764	21.5396	21.5208	21.2942	18.151	19.8235	21.7536	21.7913	22.1091	21.6207	22.0521	21.2346	22.3493	21.8054	21.9727	22.6049	22.664	22.1736	22.0327	21.9235	19.4474	19.6148	19.0749	19.2464	22.0156	22.2785	19.3796	21.9597	21.3651	18.9765	10	10	10	18.4	18.4	18.4	84.784	0	25.769	245810000
Perilipin-3	O60664-4;O60664;O60664-3;K7ERZ3;K7EL96;O60664-2;K7ER39	O60664-4;O60664;O60664-3;K7ERZ3;K7EL96	PLIN3	24.4456	24.4934	23.1181	23.5352	19.5977	19.2495	23.9327	23.8882	23.3228	23.324	19.1321	18.4173	24.4136	24.5116	24.2116	23.7746	23.3861	23.4326	24.191	24.2256	24.5321	24.3469	23.8993	23.4216	23.9334	23.5256	18.9256	19.2804	20.6893	19.2931	24.2535	24.5445	19.8876	19.5662	19.9837	19.162	13	13	13	46.9	46.9	46.9	45.803	0	323.31	1096900000
UDP-glucose 6-dehydrogenase	O60701;O60701-2;O60701-3;E7ER83;E7ETF4;E7EV97;E7ER95;D6RHF4;E9PBD2	O60701;O60701-2;O60701-3	UGDH	24.8451	24.9097	24.4023	24.6306	18.2068	20.28	24.9504	24.9914	23.8987	24.2168	19.6564	20.0241	24.6007	25.0679	24.4719	24.3854	24.2178	24.2388	25.1621	25.0121	24.6201	24.309	24.621	23.6312	23.3137	24.1679	19.073	23.7167	18.5348	22.3393	25.3909	25.6612	23.8879	22.4177	20.8526	23.5447	19	19	19	50.4	50.4	50.4	55.023	0	323.31	1639800000
Sorting nexin-2	O60749-2;O60749;D6RC15	O60749-2;O60749	SNX2	24.4078	24.5904	19.0972	19.2566	18.5304	19.9649	22.6139	22.232	19.2876	18.7169	19.5374	20.2174	22.8509	22.4616	22.2884	22.2696	19.4408	21.9889	22.7389	22.9153	22.1195	24.6795	19.277	22.0964	19.0029	20.3493	19.5833	19.3758	19.6547	18.1253	22.8287	23.3069	19.6417	19.1522	17.6776	18.6444	9	7	7	26.9	21.6	21.6	46.097	0	23.69	288310000
General vesicular transport factor p115	O60763;O60763-2;REV__R4GMN2;REV__Q5VZ89-5;REV__Q5VZ89-3;REV__Q5VZ89;REV__Q5VZ89-7	O60763;O60763-2	USO1	24.5467	24.4916	20.0463	21.595	19.8589	19.2864	22.4378	22.1897	23.3209	22.0878	18.7414	19.0695	23.9129	23.6645	22.9364	22.7792	22.3764	21.18	23.0818	23.488	23.4801	22.8803	21.1111	21.0931	19.3616	19.1487	18.5689	18.7181	18.6445	19.9872	23.1709	23.1803	23.1435	23.0856	22.3202	20.4364	18	18	18	24.2	24.2	24.2	107.89	0	113.77	469760000
H/ACA ribonucleoprotein complex subunit 4	O60832;O60832-2;C9IYT0;H7C0M1;H7C2Q9;H7BZF2;H7C2Q2	O60832;O60832-2;C9IYT0;H7C0M1	DKC1	23.5064	23.3541	24.2267	24.5871	18.8667	23.1935	23.8625	23.2864	23.4133	23.6313	18.4129	19.4423	23.5878	23.3659	23.7614	23.7111	23.0595	22.865	23.2999	23.3605	23.2911	23.359	18.6047	23.9783	19.8879	19.2693	18.8439	18.4768	18.8693	19.3355	22.7974	23.9409	19.8901	19.2573	20.4979	19.0888	9	9	9	24.5	24.5	24.5	57.673	0	32.028	651570000
Endothelial differentiation-related factor 1	O60869;O60869-2;O60869-3	O60869;O60869-2;O60869-3	EDF1	23.8456	23.7775	22.7186	22.8526	21.3083	18.2451	22.8671	23.3803	23.1479	23.0632	18.8764	19.0406	24.0371	23.8733	24.393	24.4821	23.704	24.1386	23.3437	23.8248	24.4652	23.9112	23.843	24.1812	23.425	23.6358	17.264	18.0313	19.146	19.7654	23.4725	23.5041	20.759	18.3873	19.786	19.8028	5	5	5	35.8	35.8	35.8	16.368	0	112.76	440540000
DnaJ homolog subfamily A member 2	O60884;I3L320;A0A087WT48	O60884	DNAJA2	23.275	23.423	19.4753	19.6659	19.6774	19.6218	23.4481	23.7237	20.4877	19.7713	18.126	19.3737	23.2818	23.2004	20.4098	18.7702	22.3811	21.8929	23.1114	23.2862	22.6967	22.2681	19.4912	19.105	18.8193	18.8022	19.3289	19.2837	19.0374	20.5767	23.1708	23.4482	18.919	18.6167	18.9083	18.8752	11	11	11	34	34	34	45.745	0	86.522	404980000
WD repeat-containing protein 1	O75083;D6RD66;O75083-3	O75083;D6RD66;O75083-3	WDR1	28.7164	28.7129	28.085	27.6127	25.216	23.9468	27.4572	28.3176	28.1922	27.8915	22.7411	20.9166	28.6851	28.3379	28.0728	28.0179	28.0797	28.0024	28.5928	28.4046	27.8187	27.4579	28.4333	28.02	26.1244	26.3049	25.6717	24.8566	24.7573	25.2892	28.678	28.0474	26.6543	26.6604	26.818	27.1166	24	24	24	51.7	51.7	51.7	66.193	0	323.31	6970800000
Rho-associated protein kinase 2	O75116;E9PF63;Q14DU5;D6REE7;C9JFJ0;A0A0U1RQV4	O75116;E9PF63;Q14DU5	ROCK2	23.9011	24.8527	21.5582	22.6197	22.8802	19.982	23.4902	23.5054	21.9753	22.6188	18.9345	19.4063	23.2874	24.139	23.3838	23.0336	21.5095	23.0867	24.756	24.869	23.7886	22.9899	21.8094	21.9214	19.8189	21.3119	19.3809	22.7226	18.8985	19.9883	24.2109	24.4532	22.0945	22.5647	21.1783	20.4759	20	20	18	18.8	18.8	16.9	160.9	0	155.11	564080000
Copine-3	O75131;A0A087WYQ3;E7ENV7;Q86YQ8-2;Q9HCH3-2;Q96FN4-2;Q96FN4;Q8IYJ1;Q96A23;O95741;Q9UBL6-2;Q86YQ8;Q96A23-2;Q9HCH3;O95741-2;Q9UBL6	O75131	CPNE3	22.2229	22.1009	22.0914	21.9217	18.3035	19.4228	21.9364	21.7916	21.6645	22.2016	18.7143	19.413	22.0746	22.0313	21.7656	21.6832	22.6687	22.5682	22.017	21.8309	22.1806	22.2445	21.9812	22.1744	21.4446	21.7604	19.5332	19.326	20.2471	20.1752	22.0088	21.7681	19.0045	21.6853	21.912	22.2757	4	4	4	8	8	8	60.13	0	10.452	252460000
DnaJ homolog subfamily C member 13	O75165;H0YA63	O75165	DNAJC13	20.432	21.5214	21.5028	19.7386	19.4648	21.6734	21.0973	20.6874	20.8852	20.7906	18.8695	19.23	21.1947	21.0649	20.6105	21.053	21.9183	18.9093	20.8037	20.5376	20.2081	19.2199	21.6564	20.2425	21.5529	21.1403	18.7157	19.2849	21.7176	21.6309	20.7472	20.6165	19.455	18.6311	21.2405	21.1938	10	10	10	5.5	5.5	5.5	254.41	0	15.049	95986000
Gamma-glutamylcyclotransferase	O75223;M0QZK8;H7BZK5;B8ZZK2;O75223-3;O75223-2;O75223-4	O75223;M0QZK8;H7BZK5;B8ZZK2	GGCT	22.3511	22.2806	23.2269	23.8951	20.0152	22.8025	23.0414	23.0872	18.9881	22.1548	19.146	18.5578	23.2879	23.3292	21.8639	23.2881	26.3838	25.9883	22.6855	23.0536	22.1857	22.9284	23.2325	22.8888	23.0388	22.9683	20.4018	22.9018	19.2359	24.1789	22.1688	22.4319	23.581	23.092	19.1497	20.0203	8	8	8	56.4	56.4	56.4	21.007	0	52.702	285770000
NADH dehydrogenase [ubiquinone] iron-sulfur protein 2, mitochondrial	O75306-2;O75306	O75306-2;O75306	NDUFS2	22.0782	21.8586	18.3515	20.6315	18.786	19.0839	21.7873	21.4498	23.4259	21.4795	20.1318	19.1911	22.4097	22.0757	23.953	23.3502	23.8346	23.4701	21.7663	21.7601	24.7685	24.8596	19.2497	21.7796	20.0087	19.5893	19.3436	19.089	17.4138	18.7742	20.9448	21.3819	19.312	18.5107	18.8886	17.931	8	8	8	21.2	21.2	21.2	51.851	0	107.59	274880000
Programmed cell death protein 6	O75340;A0A024QZ42;E7EPW6;H0Y9X3;A0A087WZ38;O75340-3;D6RA21;Q86W51	O75340;A0A024QZ42	PDCD6	26.8257	26.6849	19.6554	19.1478	18.7771	18.5728	26.2215	26.1587	24.9654	24.6328	24.8575	24.9519	26.4088	26.3231	25.9986	26.2648	26.5588	26.5353	26.3506	26.1376	25.9908	25.9342	23.9911	25.292	24.3227	24.4266	23.441	24.1109	22.0909	20.4181	25.9389	25.8455	23.8113	22.3623	24.4229	24.2488	9	9	1	63.4	63.4	4.7	21.868	0	323.31	2676100000
V-type proton ATPase subunit G 1	O75348;F2Z307;O95670-2;O95670	O75348	ATP6V1G1	22.4942	22.8193	18.7774	18.0296	18.5321	18.9499	21.9297	21.7767	20.161	19.8372	18.9185	18.9099	21.6826	22.3627	21.5302	21.4149	21.0383	20.4875	21.647	22.4867	21.8521	22.4006	19.1686	19.155	19.1111	18.7313	19.5347	19.2373	19.0911	19.9438	22.3807	22.081	19.105	19.3948	20.0625	19.0979	3	3	3	29.7	29.7	29.7	13.757	0	105.44	78740000
Vacuolar protein sorting-associated protein 4B	O75351	O75351	VPS4B	22.2068	22.0452	19.7834	21.4506	18.7758	18.6413	21.9927	22.2437	20.9243	21.1959	18.1019	19.8307	21.3874	22.0047	20.2001	20.935	21.2126	20.9847	21.8379	21.9797	21.8412	22.105	21.5574	21.522	19.5906	18.6589	18.6428	18.9499	18.7071	18.6112	21.454	21.5364	17.4875	21.2963	18.334	19.642	4	4	3	10.4	10.4	7.7	49.301	0	9.9448	186150000
Core histone macro-H2A.1;Histone H2A	O75367-3;O75367;O75367-2;B4DJC3;D6RCF2;Q9P0M6;Q5SQT3	O75367-3;O75367;O75367-2;B4DJC3	H2AFY	25.9899	26.3482	22.1786	20.5761	19.2231	23.0806	25.8079	25.8173	25.8544	26.1594	25.752	25.8311	25.7965	26.3201	25.7315	25.7358	26.0905	26.1991	25.8244	25.7701	25.4286	25.5381	25.2787	24.4529	23.7809	22.72	22.3476	18.963	23.018	19.9639	25.7121	25.7155	19.8725	22.8197	21.4291	21.5064	14	14	14	47.2	47.2	47.2	39.488	0	323.31	2732800000
SH3 domain-binding glutamic acid-rich-like protein	O75368	O75368	SH3BGRL	23.2136	22.91	18.0633	19.6893	20.1878	18.7772	21.9109	21.9816	19.4307	18.0332	19.3025	19.9559	22.7429	22.4771	21.6637	21.5487	18.6585	21.061	22.7607	23.0684	22.607	22.0184	20.0059	19.3387	19.7963	19.186	19.4962	20.3972	18.9446	19.9071	20.6468	23.3836	19.5683	19.0048	18.7873	19.6197	5	5	5	54.4	54.4	54.4	12.774	0	17.836	103640000
Filamin-B	O75369-8;O75369-2;O75369-9;O75369;O75369-6;O75369-3;E7EN95;O75369-7;O75369-5;O75369-4;H7C5L4;A0A0A0MT44;A0A0C4DGA1	O75369-8;O75369-2;O75369-9;O75369;O75369-6;O75369-3;E7EN95;O75369-7;O75369-5;O75369-4	FLNB	30.2511	30.2243	29.8243	29.8169	29.7264	29.6913	30.4407	30.4374	29.7256	29.7259	27.0815	27.8334	30.4245	30.4406	30.1049	30.1671	29.8082	29.8604	30.4313	30.4788	30.1604	30.1851	29.9134	29.8534	29.9997	29.9414	28.9089	29.0123	29.5062	29.4616	30.574	30.6387	30.0466	30.0673	29.8174	29.6929	141	141	128	68.2	68.2	64.1	281.63	0	323.31	51817000000
Peroxisomal membrane protein PEX14	O75381-2;O75381;K7EK59	O75381-2;O75381;K7EK59	PEX14	20.8195	20.8031	22.5099	22.4759	22.4497	21.8363	20.0154	19.8187	21.5519	21.404	18.6196	21.6602	20.3229	21.2955	20.6541	21.1191	21.2694	21.6514	19.7753	19.9046	20.7494	20.727	21.8884	21.7039	19.7124	19.0366	17.4544	20.1775	17.8761	19.0956	19.7568	20.2909	18.3881	19.1876	18.1497	17.3795	3	3	3	9.3	9.3	9.3	36.701	0	4.233	80882000
Vesicle-trafficking protein SEC22b	O75396;A0A087X1A9	O75396	SEC22B	24.8538	24.5144	20.8852	21.201	21.0975	18.9282	25.1501	24.5919	22.6811	23.7314	22.1214	17.3592	25.1178	24.8946	25.1055	24.9071	23.9802	24.2404	24.4709	24.8434	24.9487	25.0269	23.4248	22.8953	24.1362	23.8507	20.7462	20.8697	17.8135	20.5588	24.5746	24.686	22.7892	23.208	17.5126	19.1493	10	10	10	47.4	47.4	47.4	24.593	0	267.48	971170000
Pre-mRNA-processing factor 40 homolog A	O75400-2;O75400-3;O75400;F5H578;H0YG38	O75400-2;O75400-3;O75400	PRPF40A	22.4251	22.5019	19.7355	20.2947	18.8031	22.7778	22.0591	22.5685	19.3562	22.073	23.6927	18.5709	22.0263	22.0276	20.787	21.1449	22.6815	22.5067	21.964	22.0568	21.791	21.9016	18.9223	19.5541	22.0844	18.9428	18.3793	23.4399	23.2231	19.8793	21.4318	21.6658	19.035	20.246	19.2618	23.4891	7	7	7	8.9	8.9	8.9	105.93	0	13.753	190890000
Vacuolar protein sorting-associated protein 26A	O75436;S4R3Q6;O75436-2;S4R2Y3	O75436;S4R3Q6;O75436-2	VPS26A	21.9015	22.1937	20.0567	19.5237	23.5085	19.6809	21.5274	21.7524	21.4799	19.5834	20.3807	18.5066	21.8231	21.4899	22.2724	22.4108	22.4879	22.511	21.9225	21.9166	21.6289	21.414	19.6139	19.0309	18.757	19.5875	18.4926	17.8208	19.5491	18.875	21.1375	21.948	20.3119	20.3465	19.3378	18.4163	5	5	5	20.8	20.8	20.8	38.169	0	11.219	160220000
Mitochondrial-processing peptidase subunit beta	O75439;G3V0E4;F8WAZ6;F8WEA6;F8WBE1	O75439;G3V0E4	PMPCB	24.1125	24.1351	24.1567	24.1542	19.8069	21.2983	23.1409	23.2371	25.2211	24.8598	21.996	23.5139	23.3254	23.613	24.9309	25.0471	25.2918	25.6129	23.231	23.055	25.8383	25.3593	24.2133	23.8469	22.0708	22.0654	21.1799	22.2669	23.1564	23.3968	24.4349	24.456	25.2777	25.089	25.3219	25.4667	14	13	13	33.9	32.5	32.5	54.366	0	311.15	917760000
PC4 and SFRS1-interacting protein	O75475;O75475-3;O75475-2	O75475;O75475-3;O75475-2	PSIP1	24.6247	24.8324	23.1883	22.383	18.3887	19.5724	24.7563	24.8452	24.6364	24.6766	21.9439	22.1485	24.474	24.4231	24.1136	23.9427	23.5889	22.9191	24.6084	24.7797	23.7084	24.0474	22.9352	19.4245	23.2196	22.8681	19.3326	19.9012	19.4794	19.9757	24.1627	24.3327	23.2069	22.1902	20.6526	19.948	12	11	11	28.3	26.8	26.8	60.103	0	106.27	1000600000
NADH dehydrogenase [ubiquinone] iron-sulfur protein 3, mitochondrial	O75489;E9PS48;O75489-2;G3V194;E9PKL8	O75489	NDUFS3	24.1467	23.952	19.5051	18.5406	20.3116	20.0057	23.6883	23.7524	23.0882	22.674	19.2663	19.9038	23.4696	23.4454	24.1019	23.7435	23.9015	23.919	23.6475	23.591	24.1816	23.8549	19.0423	18.6084	19.0699	20.4865	18.5653	20.2527	19.6723	17.7289	23.4924	23.5283	22.632	20.4293	19.0771	19.1981	10	10	10	46.2	46.2	46.2	30.241	0	123.42	484420000
Serine/arginine-rich splicing factor 10;Serine/arginine-rich splicing factor 12	Q5JRI1;O75494-5;O75494-4;O75494-6;O75494-3;O75494-2;O75494;Q8WXF0;Q6IQ42;R4GMP8	Q5JRI1;O75494-5;O75494-4;O75494-6;O75494-3;O75494-2;O75494;Q8WXF0	SRSF10;SRSF12	23.1489	23.2177	19.8554	19.7063	18.767	18.9788	23.2706	22.7379	19.118	18.4947	19.6242	19.1208	23.5954	23.6395	23.8459	23.0082	22.7503	22.6411	23.465	23.0618	22.9785	22.4983	18.0445	19.995	22.8576	22.9591	19.2815	20.0709	18.9896	18.6646	22.9915	22.8917	18.4943	18.9761	19.3875	20.2691	6	6	6	36	36	36	20.913	0	59.6	317460000
Splicing factor 3B subunit 1	O75533;H7C341;B4DGZ4;O75533-2;F8WC19	O75533	SF3B1	26.971	26.7846	22.4582	24.1567	20.4576	20.8663	26.8393	26.163	24.7253	25.0794	18.993	20.0782	26.348	26.5003	25.9601	25.8817	25.2401	25.5524	26.2813	26.2807	26.0684	26.0363	24.9419	25.175	23.7094	23.9842	18.7411	22.2137	21.8356	21.6042	25.7929	26.4244	24.2528	24.3988	23.1443	23.3503	44	44	44	46.2	46.2	46.2	145.83	0	323.31	2807900000
Cold shock domain-containing protein E1	O75534-2;O75534;O75534-3;O75534-4;E9PLT0;E9PNG3;E9PJK7	O75534-2;O75534;O75534-3;O75534-4;E9PLT0	CSDE1	24.4707	24.593	24.0964	24.224	21.9046	23.4301	24.273	23.8285	23.0656	23.175	18.6268	18.2715	24.5003	24.6081	24.1974	24.4164	24.6345	23.8761	24.3536	24.25	24.1167	24.1482	24.8888	24.1148	18.4814	23.0787	19.4739	19.9412	20.0334	17.8341	23.8319	24.1715	18.8682	21.646	22.9238	22.0133	19	19	19	30.1	30.1	30.1	85.746	0	106.5	991390000
GTPase Era, mitochondrial	O75616;J3QSB2;J3QRV9;O75616-2;J3QT61	O75616;J3QSB2;J3QRV9;O75616-2	ERAL1	20.1211	18.947	18.916	19.069	19.5475	18.8239	20.1592	19.9658	20.6501	21.4457	18.596	18.5916	20.5078	19.8311	20.1568	20.599	20.3677	20.1646	19.9542	19.637	20.3825	20.1378	19.9104	20.3629	18.9809	18.3849	19.2387	18.8374	18.839	18.1862	19.8839	18.7094	19.4792	20.7626	19.959	19.1396	3	3	3	8.9	8.9	8.9	48.349	0	10.079	36580000
U5 small nuclear ribonucleoprotein 200 kDa helicase	O75643;O75643-2;B4E0P5	O75643	SNRNP200	27.629	27.5588	26.8845	26.8289	25.4706	25.8231	27.2287	27.2045	26.9911	27.1613	23.9562	22.0914	27.2462	27.4142	27.3872	27.3271	27.3405	27.3324	27.1247	27.2666	27.0032	27.2491	27.0704	27.0135	27.5795	27.4209	24.8461	25.667	26.3037	26.089	27.0984	27.063	26.9204	26.8078	25.7632	25.3583	88	88	88	51.3	51.3	51.3	244.5	0	323.31	6277600000
Small subunit processome component 20 homolog	O75691	O75691	UTP20	23.0896	21.5347	21.7772	22.1694	18.544	18.3087	21.5429	21.5838	21.9634	22.0345	19.6469	18.8954	21.4863	21.0865	21.8634	21.7422	21.5116	21.3497	21.2026	20.734	21.5923	21.6214	21.6564	21.9668	21.5784	21.9679	20.5893	20.6357	21.0928	22.3242	21.4293	20.8942	19.9392	21.8784	21.6911	17.6262	14	14	14	5.9	5.9	5.9	318.38	0	18.506	153040000
Nuclear pore complex protein Nup155	O75694;E9PF10;O75694-2;D6RA13	O75694;E9PF10;O75694-2	NUP155	26.5151	26.4027	24.8497	24.9675	22.1973	22.7228	25.4965	25.4605	25.0951	24.7779	17.9927	20.0168	25.6333	25.87	26.0502	25.7144	25.6952	25.6977	25.8063	25.793	25.7542	25.9927	25.3336	25.3103	24.8044	23.1616	20.2665	21.3732	23.5792	21.9349	25.645	25.6834	25.0874	25.0388	24.2107	24.4326	32	32	32	31.6	31.6	31.6	155.2	0	323.31	2265600000
WD repeat and HMG-box DNA-binding protein 1	O75717;C9JYB3;O75717-2	O75717;C9JYB3;O75717-2	WDHD1	20.8888	20.4194	19.6066	19.6854	20.0286	19.1836	20.0988	20.9911	18.1468	18.3793	18.8783	18.0977	20.8736	20.748	21.2817	21.4533	21.3725	19.9163	20.9109	21.145	21.5313	21.6043	19.8926	18.0912	19.0111	18.5614	17.9627	19.7658	18.8798	20.1208	21.6563	21.7199	18.6808	20.7127	18.9261	19.0669	5	5	5	4.8	4.8	4.8	125.97	0	6.4267	71892000
Eukaryotic translation initiation factor 3 subunit G	O75821;K7ER90;K7EL20;K7EP16;K7ENA8;K7EL60	O75821;K7ER90;K7EL20;K7EP16;K7ENA8	EIF3G	23.3367	23.3491	21.0527	18.4546	19.7461	18.3329	23.3232	24.0524	17.8574	21.3236	19.8105	20.5316	24.6089	24.5079	23.9783	23.2124	22.2205	22.2393	23.6283	24.5886	23.5253	23.7166	18.8994	18.7805	21.1191	20.2842	19.5362	20.3761	18.635	19.9975	24.1978	24.4956	19.3999	18.8345	21.138	21.1687	8	8	8	27.5	27.5	27.5	35.611	0	285.32	694710000
Eukaryotic translation initiation factor 3 subunit J	O75822;O75822-3;O75822-2;H0YGJ7;H0YLP3	O75822;O75822-3;O75822-2	EIF3J	23.947	23.8514	22.2173	22.4694	21.5581	22.0712	23.513	23.7358	22.8308	22.8684	24.9236	18.3162	23.6718	23.3535	22.9623	23.5922	22.548	23.1521	23.4944	23.7829	23.9788	24.1374	23.6132	22.5416	21.06	22.0584	23.0241	23.0638	19.6736	19.9858	23.2207	22.9193	22.0051	19.6123	21.9177	20.2024	6	6	6	23.6	23.6	23.6	29.062	0	26.764	587690000
Isocitrate dehydrogenase [NADP] cytoplasmic	O75874;C9J4N6;C9JJE5;C9JLU6	O75874	IDH1	26.0631	26.195	25.0047	24.6149	20.0595	19.0275	25.7435	26.0668	24.4296	24.5664	18.6724	20.8764	25.686	25.6978	25.3265	25.4755	24.266	24.4396	25.5668	25.8349	25.5912	25.5138	24.6601	25.1281	24.6824	25.2025	24.133	23.4279	19.7107	21.9327	25.9309	25.923	23.2067	23.5752	24.1166	22.5641	20	20	19	54.8	54.8	52.7	46.659	0	283.27	2594900000
PRA1 family protein 3	O75915;F8WF90;C9JQU6;F8WF33	O75915;F8WF90;C9JQU6;F8WF33	ARL6IP5	22.9352	22.7527	20.0349	18.1288	19.1125	18.4947	21.8125	21.8067	21.8076	21.1474	21.0819	19.8059	21.8341	21.9441	23.234	21.7345	22.3835	22.1571	21.5303	21.2878	22.5751	22.2371	17.7046	19.9734	22.5002	19.1387	18.6439	19.6472	18.9169	19.189	21.8507	21.6211	20.0817	18.7217	19.4952	18.2485	4	4	4	24.5	24.5	24.5	21.614	0	140.19	175630000
Pre-mRNA-splicing factor SPF27	O75934	O75934	BCAS2	20.6697	21.6504	22.3224	19.2807	24.2364	23.9419	19.7471	20.3636	19.7832	20.1613	20.1804	20.8367	21.2382	21.4294	20.8435	20.0817	20.0426	20.3386	20.1498	20.4196	20.0004	20.4065	19.8762	19.8941	19.7888	19.1223	18.6915	18.6267	18.2681	19.8433	21.5627	21.5361	19.1904	17.5793	19.544	19.1764	6	6	6	38.2	38.2	38.2	26.131	0	26.308	103880000
Dynactin subunit 3	O75935-3;O75935;X6RA56;A0A0A0MRV8;X6RLR1;O75935-2;X6RCK5	O75935-3;O75935;X6RA56;A0A0A0MRV8;X6RLR1;O75935-2;X6RCK5	DCTN3	23.447	23.493	19.4236	19.5205	19.273	20.2591	22.5125	22.7002	20.1156	20.5457	19.1461	19.5377	23.3013	23.2485	22.8111	22.8976	22.6772	23.0914	22.9394	22.8233	23.8906	23.3343	19.9045	18.0269	22.5068	19.7854	18.545	18.896	18.2468	19.3888	22.9639	22.8069	19.7923	18.8964	19.3867	18.5089	6	6	6	29.1	29.1	29.1	18.001	0	13.126	282950000
DnaJ homolog subfamily C member 8	O75937;S4R3J5	O75937	DNAJC8	23.5619	20.8351	18.795	19.7484	19.0978	19.657	22.6752	23.2387	17.7088	17.123	22.6154	22.3893	22.1674	23.6333	23.4251	23.4906	23.4519	23.392	21.7641	23.2195	23.8251	23.9031	21.8052	18.9296	18.1339	20.1303	18.844	18.8911	19.5872	18.0175	23.7338	23.1289	19.3069	19.0464	19.0892	18.5001	7	7	7	27.3	27.3	27.3	29.841	0	62.883	336620000
ATP synthase subunit d, mitochondrial	O75947;O75947-2;F5H608	O75947;O75947-2	ATP5H	23.5422	24.2311	22.065	19.8565	19.3584	18.4109	23.1496	23.26	20.5336	21.457	20.4171	18.57	24.3535	24.3237	22.7546	22.8562	22.4279	22.5685	24.1341	24.0145	22.3778	22.704	22.8236	18.096	22.1978	22.0115	19.7545	21.5558	20.1205	21.2466	23.8788	23.684	19.8276	19.6897	21.6429	22.1352	11	11	11	64.6	64.6	64.6	18.491	0	137.8	397050000
Triple functional domain protein	O75962-2;O75962;O75962-4;O75962-5;E7EWP2;E7EPJ7;F5H228;C9IZQ6;H7BXZ5;J3QSW6;O60229-2;O60229;A0A1W2PRD7;A0A087X139;O75962-3;O60229-3;H7C1X7;H7C0I9	O75962-2;O75962;O75962-4;O75962-5;E7EWP2;E7EPJ7;F5H228	TRIO	24.2145	24.8158	21.9602	21.8612	18.7996	19.1968	23.7933	23.9529	22.31	21.3882	18.4994	18.3585	23.7401	24.2025	22.2318	23.3215	21.173	22.3131	22.9805	23.0479	21.6083	21.0326	21.7176	18.9841	22.3622	21.1721	18.0136	19.1611	18.3747	19.6559	23.731	23.9149	20.2719	19.3525	17.6204	19.9264	26	26	26	12.6	12.6	12.6	329.39	0	52.701	463250000
Glutaredoxin-3	O76003	O76003	GLRX3	24.275	24.2794	22.8912	22.8394	20.8799	22.6432	24.2207	24.05	19.6037	22.1668	23.0538	22.9897	24.0819	24.3655	23.8511	24.0674	24.5378	24.2423	23.3966	24.1899	23.1843	23.4969	24.0573	23.7416	22.9301	23.0468	22.341	19.4808	18.9315	19.3899	23.8649	24.31	18.8201	19.9396	18.4381	19.4256	11	11	11	37.9	37.9	37.9	37.432	0	115.6	750220000
Ribosomal L1 domain-containing protein 1	O76021;J3QSV6;I3L3U9;I3L3C4;O76021-2;I3L234;I3L1A3	O76021;J3QSV6;I3L3U9;I3L3C4	RSL1D1	24.6645	24.8769	20.5263	20.6181	19.2825	19.2083	24.8022	24.6069	22.8831	22.8175	19.5622	19.9774	24.9761	25.0378	23.9506	24.7202	23.729	23.803	24.6203	24.9462	25.1017	25.1761	22.523	18.145	21.7245	21.2758	17.7148	20.5814	18.5231	19.826	24.4961	25.0895	17.1088	19.3953	19.8223	18.8708	17	17	17	31.2	31.2	31.2	54.972	0	96.577	1159800000
ATP-dependent Clp protease ATP-binding subunit clpX-like, mitochondrial	O76031	O76031	CLPX	21.7551	22.0738	19.788	20.8919	20.1884	19.4468	21.632	21.8495	21.638	21.5553	18.3941	19.5412	22.0622	21.5522	21.7935	21.5838	22.145	21.3374	21.3211	21.716	22.6524	22.2852	21.5919	18.3954	17.8682	19.6536	18.9095	22.9801	19.5314	18.6957	21.5613	21.6702	23.9798	23.6765	18.8137	19.1653	7	7	7	13.6	13.6	13.6	69.223	0	16.549	194380000
Signal recognition particle subunit SRP72	O76094-2;O76094;R4GNC1;D6RDY6	O76094-2;O76094	SRP72	24.4235	24.3151	26.5238	26.6747	17.9027	18.7317	24.7209	24.3915	18.8835	26.4748	25.9611	27.8295	24.3943	24.6167	24.4681	24.2912	23.5854	23.9181	23.7736	23.7249	24.0194	24.7488	20.4023	20.7026	19.1912	19.945	19.8947	19.2577	28.0643	19.5307	24.6549	24.4724	18.607	18.8451	20.0889	19.8759	7	7	7	15.2	15.2	15.2	67.879	0	108.49	381590000
N(G),N(G)-dimethylarginine dimethylaminohydrolase 1	O94760;B4DYP1;O94760-2	O94760;B4DYP1;O94760-2	DDAH1	20.8899	20.9922	18.8439	19.1121	18.0216	18.4439	20.1376	21.0799	19.9271	21.0037	19.367	19.0788	21.5478	21.5656	21.0548	20.7714	21.2589	20.2508	21.4075	20.9305	21.3866	20.4746	18.0199	18.6967	18.4689	19.6552	19.0174	17.7263	19.2892	19.9013	20.3358	20.618	18.7135	18.1333	20.1757	18.9378	2	2	2	7.4	7.4	7.4	31.121	0	4.5391	77641000
Metastasis-associated protein MTA2	O94776;O94776-2;E9PCS8;E7EQY4;D6W5A2;E7EV10;Q9BTC8-2;Q9BTC8	O94776;O94776-2	MTA2	24.3285	24.2543	22.7492	23.1508	18.7238	20.0876	23.7255	23.6805	22.994	22.8412	19.1443	19.2199	23.9097	24.0189	23.8653	24.0283	22.9191	23.2121	24.1789	23.9958	24.1341	24.0095	23.0948	22.8997	22.8731	22.4642	22.4802	19.09	20.084	19.0586	24.0102	23.8653	21.9959	22.0843	22.0929	22.7426	17	17	15	29.2	29.2	25.7	75.022	0	149.52	781050000
Retinal dehydrogenase 2	O94788-2;O94788;H0YMG7;O94788-4;O94788-3;E9PF31	O94788-2;O94788;H0YMG7;O94788-4;O94788-3	ALDH1A2	23.4641	23.8789	25.0049	25.198	23.5937	24.1124	23.5662	23.4037	24.9753	24.7242	19.5019	18.7373	24.105	23.9677	24.266	20.9158	23.4034	23.075	24.0326	23.9036	24.8864	23.068	25.3603	24.3113	20.1345	19.1433	22.3466	22.5247	17.7012	19.6251	20.3566	18.6977	23.6406	23.1374	18.8263	23.1556	6	5	4	17.3	15.6	14.2	53.059	0	10.355	692060000
Mitochondrial import receptor subunit TOM70	O94826	O94826	TOMM70A	20.0713	21.2379	20.7526	20.5913	18.6465	19.825	20.4516	20.2754	18.9332	19.8609	18.0102	19.6595	20.3705	20.5618	20.3474	20.0445	19.8742	17.9199	21.1721	21.276	20.2212	20.2367	18.974	19.6832	18.3546	19.2033	18.5326	18.8482	19.8776	18.996	20.5164	20.4781	19.0349	20.9877	18.5049	19.8589	4	4	4	9.2	9.2	9.2	67.454	0	19.438	82151000
Pre-mRNA-processing factor 6	O94906;O94906-2	O94906;O94906-2	PRPF6	24.5763	25.079	21.0299	18.4855	18.7144	18.047	23.7105	24.2539	22.9251	22.1436	20.0811	18.8475	24.4812	24.8182	23.7587	23.6898	23.4085	22.8833	25.0408	25.0825	23.7105	24.0239	22.2804	22.6347	19.1367	20.4435	21.6834	21.782	19.0079	20.315	24.4931	24.4223	22.285	20.7527	20.6934	21.1593	23	23	23	27.4	27.4	27.4	106.92	0	99.577	762140000
Glutaminase kidney isoform, mitochondrial	O94925-3;B8ZZA8;B8ZZC5	O94925-3	GLS	26.3403	26.228	26.3701	26.5805	24.8352	24.8574	26.155	26.1678	27.2516	27.0791	24.7457	25.017	26.103	26.1676	26.6925	26.8282	27.6416	27.6671	25.9844	26.1223	26.9544	27.2102	26.3727	26.2447	25.1959	23.7894	23.6263	23.7912	24.1671	23.8635	26.4623	26.539	27.6418	27.6297	26.5198	26.7762	21	21	3	42.8	42.8	5.9	65.459	0	323.31	4768300000
NADH dehydrogenase [ubiquinone] 1 beta subcomplex subunit 6	O95139;A0A087WZX2	O95139;A0A087WZX2	NDUFB6	21.6782	21.4461	19.1614	19.315	19.0918	19.5178	20.8837	21.0443	18.6027	19.9962	19.8147	19.6261	21.0723	21.4385	21.6515	21.6537	20.8753	19.6805	21.1025	20.9092	21.4961	19.6624	19.5616	18.7511	19.6636	20.3327	20.2237	19.171	19.5313	18.5366	21.2272	21.1808	19.6735	17.8303	19.3443	19.3534	2	2	2	24.2	24.2	24.2	15.489	0.0030191	2.5041	60969000
Ubiquitin conjugation factor E4 B	O95155-3;O95155-2;O95155;O95155-4;K7EP75	O95155-3;O95155-2;O95155;O95155-4;K7EP75	UBE4B	21.0286	21.674	20.7531	19.6297	20.1876	19.22	20.7965	21.4136	20.7712	19.9303	18.3794	18.4995	21.0871	20.85	20.8656	21.1608	21.2976	21.1642	21.1124	21.1703	18.4804	20.9355	18.8968	20.3126	18.1696	19.4922	18.5596	19.9995	18.9257	18.9975	20.5907	20.7433	18.0429	20.361	18.5182	18.6214	6	6	6	7.2	7.2	7.2	121.82	0	12.784	73814000
Elongator complex protein 1	O95163;F5H2T0;H0YDF3	O95163;F5H2T0	IKBKAP	23.7091	23.5168	17.9316	19.681	17.4577	18.8811	22.6592	22.5612	20.9554	21.3716	19.7776	18.9118	23.2866	22.9894	21.6701	22.4692	22.6017	22.5805	22.8732	22.9621	21.9623	21.78	22.5044	22.2357	22.5987	21.8718	19.3579	17.9645	22.0985	21.0011	22.7886	22.6934	21.5991	18.425	21.2059	19.3801	11	11	11	10.1	10.1	10.1	150.25	0	33.883	286540000
Reticulon-3;Reticulon	O95197-3;B7Z4M1;O95197-6;O95197-5;O95197-4;O95197-7;O95197-2;O95197	O95197-3;B7Z4M1;O95197-6;O95197-5;O95197-4;O95197-7;O95197-2;O95197	RTN3	24.1508	24.0859	23.5935	23.4338	19.4702	20.2947	23.572	23.8513	22.5178	22.4286	18.5514	21.9715	23.8145	23.4812	23.6968	24.3448	22.6247	22.4633	23.8956	24.0565	19.0166	23.8087	23.3645	18.6878	23.6869	24.1602	18.2769	23.2439	20.368	19.4051	23.7828	23.4914	23.3292	19.0199	24.3378	18.8537	2	2	2	11	11	11	25.609	0	18.503	470830000
LETM1 and EF-hand domain-containing protein 1, mitochondrial	O95202;O95202-2;O95202-3	O95202	LETM1	21.6402	21.8958	20.1632	18.3399	17.8013	19.1769	21.2407	21.4681	20.5946	20.6471	18.7458	18.931	21.5628	21.6105	21.3592	21.461	20.5777	20.7737	21.2481	21.446	21.601	21.2729	19.6465	19.6792	18.9348	17.7971	19.5639	18.8053	20.6777	18.88	21.4544	21.4422	19.9928	20.6402	18.6223	19.6062	6	6	6	9.7	9.7	9.7	83.353	0	20.468	145470000
Kinesin-like protein KIF20A	O95235;O95235-2;D6RBN1;D6R9E4;H0YAC9	O95235;O95235-2	KIF20A	22.953	23.2404	20.9984	19.6189	20.1131	21.5916	24.8764	24.7653	26.7411	26.6946	27.7189	28.0599	23.0829	23.2942	21.7396	20.8711	22.9317	22.9537	22.741	22.4706	20.6941	19.9194	21.2614	19.7841	20.2656	20.9128	20.7929	18.2753	18.4055	21.1658	22.0391	21.1219	19.2766	19.7713	18.9172	18.8549	22	22	22	30	30	30	100.28	0	164.61	704330000
Chromosome-associated kinesin KIF4A;Chromosome-associated kinesin KIF4B	O95239-2;O95239;Q2VIQ3;Q5JRK0;H0Y718;J3KPF9;A0A087X011;E9PES4;Q9Y496;Q6ZMV9-3;Q6ZMV9	O95239-2;O95239;Q2VIQ3	KIF4A;KIF4B	20.5522	20.9506	20.6049	20.389	20.6828	20.71	22.1523	21.5499	20.5907	21.5252	20.9646	20.1867	20.9603	20.6511	20.1338	20.5698	20.6391	20.905	21.0868	21.2052	20.7364	21.0986	20.7756	20.996	21.1415	21.2685	18.1522	18.5133	18.4878	18.7196	21.3204	21.3671	19.8842	18.7049	20.917	21.0542	5	5	5	4.8	4.8	4.8	128.46	0	7.5095	98434000
Tankyrase-1	O95271;E7EQ52;E7EWY6;O95271-2;Q9H2K2;E5RHD2	O95271;E7EQ52;E7EWY6;O95271-2	TNKS	22.9432	21.6572	23.2825	22.416	24.0138	23.5534	21.767	21.8054	22.5119	22.434	22.6169	19.5942	22.8442	22.8539	23.6782	22.9835	23.2314	22.7275	23.1772	23.4635	21.8703	22.1035	23.9599	23.4507	18.4977	17.9061	20.7013	17.7065	19.7554	19.3633	22.3101	22.368	19.996	17.7842	18.0166	19.7238	10	10	10	8.7	8.7	8.7	142.04	0	11.813	217970000
Vesicle-associated membrane protein-associated protein B/C	O95292;E5RK64;O95292-2	O95292	VAPB	23.9013	24.0414	19.2145	19.3571	21.9209	18.2236	23.2046	23.6472	19.6818	20.2507	19.0558	18.8628	23.62	23.5774	22.9772	22.4135	22.6283	22.5762	24.2455	23.8605	22.871	22.9111	22.3281	19.1257	22.3284	19.029	19.1003	19.9272	19.8218	19.1749	23.2431	23.2152	19.8574	18.9881	18.984	18.9069	5	4	4	27.2	22.2	22.2	27.228	0	54.465	457910000
6-phosphogluconolactonase	O95336;M0R261;M0R1L2;M0R0U3	O95336;M0R261	PGLS	24.5351	24.5305	19.8405	18.5007	18.2237	19.0034	24.316	23.9843	21.9225	22.0474	19.085	18.8298	24.6321	24.534	23.7393	23.6594	23.1496	23.7191	23.4401	23.9525	23.5663	23.5465	22.2072	21.6287	22.7622	23.2651	22.4194	19.3377	18.7214	17.664	24.8407	24.7821	21.9671	21.8117	18.7027	18.8212	9	9	9	54.3	54.3	54.3	27.547	0	97.908	623770000
Bifunctional 3-phosphoadenosine 5-phosphosulfate synthase 2;Sulfate adenylyltransferase;Adenylyl-sulfate kinase	O95340;O95340-2	O95340;O95340-2	PAPSS2	23.1495	22.8446	21.9571	22.2564	19.4525	19.3756	22.3391	22.38	22.089	22.5938	19.5952	20.1005	22.7793	22.6053	22.5739	22.3449	22.1656	22.2168	22.5591	22.6206	22.455	22.7816	23.1086	22.6805	17.799	20.0918	19.1241	22.8115	17.535	18.7833	22.5897	22.3804	19.1474	21.7198	18.5737	21.0669	10	10	10	20.5	20.5	20.5	69.5	0	32.404	377030000
Structural maintenance of chromosomes protein 2	O95347;O95347-2;Q5T821;A0A0C4DGE5	O95347;O95347-2	SMC2	26.2789	26.3945	21.4667	22.0323	21.6276	17.8526	26.0668	25.7595	23.0985	22.2034	17.745	19.0961	25.7857	25.8211	24.1777	24.3586	24.3234	24.2534	26.038	26.3457	24.7675	25.5378	23.6289	23.3533	21.5049	21.0095	20.2964	19.4568	18.4354	19.0186	26.0113	26.2093	20.6884	20.9015	21.0931	21.8956	37	37	37	36.4	36.4	36.4	135.65	0	179.93	1867100000
Tripartite motif-containing protein 16	O95361;B3KP96;H0Y626;O95361-2;K7EL43;Q309B1;J3QL38;K7ENN8	O95361;B3KP96;H0Y626;O95361-2	TRIM16	22.4423	23.2542	19.846	21.3135	18.4801	17.879	22.3034	22.3587	20.9526	21.0232	19.1962	19.146	22.5227	23.2693	22.0062	22.1077	20.4919	22.1179	23.2119	22.491	22.9192	22.3541	19.5893	18.3452	19.4651	19.956	18.6824	18.5961	20.3023	20.436	22.8015	22.3958	21.495	17.9164	21.2153	21.1247	8	8	8	20.6	20.6	20.6	63.954	0	76.472	315130000
Acyl-protein thioesterase 2	O95372;Q5QPQ0;Q5QPQ1;Q5QPQ3;Q5QPQ2;Q5QPN9;Q5QPN5	O95372;Q5QPQ0;Q5QPQ1;Q5QPQ3;Q5QPQ2	LYPLA2	23.7678	24.5045	18.7797	19.4339	19.2589	19.0189	24.6749	24.7376	23.4067	20.6253	22.0948	23.817	23.9101	24.066	22.6213	22.9423	21.5104	23.0654	23.4569	24.112	22.9613	23.2593	20.7979	21.2112	24.226	24.2	19.4448	18.5562	24.0869	22.4115	24.6053	24.5976	18.6678	19.3216	23.0819	22.7758	8	8	8	51.1	51.1	51.1	24.737	0	71.295	602200000
Importin-7	O95373;E9PLB2;E9PLJ0	O95373	IPO7	26.696	26.7871	25.9608	25.2382	19.981	20.1806	26.2458	26.0486	25.8161	25.8661	18.3592	19.5555	26.031	26.0567	25.9417	25.9448	25.928	25.7635	25.8301	25.8349	26.1374	25.9636	25.6168	25.544	25.4348	25.3728	23.6263	23.9008	23.1893	24.0591	25.9538	25.9028	24.7882	24.9338	24.4347	23.6119	26	26	26	33.5	33.5	33.5	119.52	0	323.31	2666600000
Urotensin-2	Q5H8X8;O95399;O95399-2	Q5H8X8;O95399;O95399-2	UTS2	25.3749	25.2565	19.1836	23.935	23.1495	21.9782	20.4539	25.1623	19.1436	23.6317	18.6857	18.4373	25.3336	25.2982	25.0035	24.8958	24.5914	19.7197	25.1	25.2277	25.5628	25.279	18.827	19.1478	20.787	18.1853	24.4379	25.6172	23.2181	18.543	25.2349	20.3533	18.3605	18.4529	24.4143	24.6477	1	1	1	5.8	5.8	5.8	16.276	0.0036496	2.3776	1297600000
Supervillin	O95425-2;O95425-4;O95425-3;O95425;A0A0J9YWY6	O95425-2;O95425-4;O95425-3;O95425	SVIL	19.2583	19.6764	19.0012	19.1747	19.3893	18.461	19.2339	22.2364	16.6901	20.037	19.5697	20.0181	20.4716	20.5169	20.4407	20.2553	19.3447	18.9195	20.6185	22.3359	20.0716	19.1006	19.0488	21.6028	19.4192	18.9989	18.6683	18.8962	17.6849	21.1064	20.2926	20.4992	19.8135	18.2088	20.4131	19.0773	6	6	6	3.9	3.9	3.9	200.84	0	7.2824	61251000
Activator of 90 kDa heat shock protein ATPase homolog 1	O95433;O95433-2;G3V438;H0YJG7;H0YJU2;H0YJ63;G3V3W9	O95433;O95433-2;G3V438;H0YJG7	AHSA1	23.5324	22.8833	23.5167	24.0899	24.201	24.0086	23.6533	23.5078	22.9544	22.4277	19.5947	19.0828	21.0453	22.4297	22.5102	22.2966	24.0156	23.5735	23.1588	23.5814	23.5328	23.3927	22.7734	24.3543	21.8398	18.5299	20.0021	19.4417	18.4755	18.6992	23.5959	23.4065	19.4397	23.0448	18.5103	19.9339	9	9	9	34.3	34.3	34.3	38.274	0	187.2	640320000
Proteasome assembly chaperone 1	O95456-2;O95456;F8WBH7	O95456-2;O95456;F8WBH7	PSMG1	21.6435	21.8243	19.1626	18.7127	19.1682	19.7408	21.9503	22.6684	22.1948	22.1466	18.1939	19.229	22.0705	22.0444	21.9259	21.8694	22.211	22.4574	21.9236	21.8256	22.2489	22.3762	18.5602	21.9275	18.4452	21.143	19.5052	17.8698	18.267	21.9303	21.6701	21.9783	20.4386	19.5045	18.6485	18.569	4	4	4	20.2	20.2	20.2	30.288	0	72.889	201790000
Protein transport protein Sec24A	O95486;O95486-2	O95486	SEC24A	22.0696	21.6519	19.4389	19.2597	20.1323	19.6469	21.0192	21.3515	20.2051	20.0838	19.0037	19.3072	21.4532	20.9205	19.5825	20.6881	19.1395	21.7714	20.3689	19.9774	20.8488	20.6735	19.6602	18.688	19.8959	19.6442	18.907	18.4654	18.7797	18.6228	19.7631	19.9124	19.7599	19.9641	20.1659	19.1218	8	8	7	8.6	8.6	7.9	119.75	0	23.784	73324000
Long-chain-fatty-acid--CoA ligase 3	O95573;F5GWH2;C9JC11;F5H062	O95573	ACSL3	22.1066	21.4827	19.3025	21.5179	18.973	19.0506	20.8608	21.0854	21.1285	19.8098	19.6543	19.5242	20.935	21.1403	21.1721	21.5961	20.8029	20.8575	20.8881	20.9659	21.1669	21.1823	21.2712	21.7005	22.144	21.3345	18.2577	19.5218	20.4029	17.9532	20.7967	20.8431	22.0892	19.6946	18.6329	20.3998	6	5	5	11.4	8.9	8.9	80.419	0	9.2484	167930000
Serine/threonine-protein kinase OSR1	O95747;C9JIG9	O95747;C9JIG9	OXSR1	23.7309	23.4157	21.7834	21.6594	19.6724	21.9817	23.2664	23.4034	22.5444	21.5797	20.2962	18.8739	23.6709	23.5715	22.4674	22.6597	22.5571	22.8953	23.3897	23.3537	22.8363	22.6647	22.6108	22.3758	18.5472	21.7948	18.6388	20.0686	21.8428	19.1284	23.1177	22.8201	20.0692	18.6897	18.4588	20.2856	10	10	10	25.4	25.4	25.4	58.022	0	244.76	492580000
Heat shock 70 kDa protein 4L	O95757;E9PDE8;D6RJ96	O95757;E9PDE8;D6RJ96	HSPA4L	24.4692	24.7365	19.1751	18.7598	18.547	18.6411	20.957	20.0378	19.9591	20.0259	19.762	20.5344	24.8898	24.8764	21.9378	21.6251	20.2017	20.4543	24.6086	24.3372	21.742	22.325	21.4363	21.9708	18.7633	18.6988	18.2994	18.2027	22.1467	22.3753	23.7181	23.6564	21.1361	17.9693	22.0096	21.8341	24	21	21	40.5	35.9	35.9	94.511	0	109.96	510230000
AP-2 complex subunit alpha-1	O95782-2;O95782;M0R2D9;E9PR62	O95782-2;O95782	AP2A1	25.6631	25.6577	21.1445	19.8336	20.4948	19.0547	22.585	22.272	21.3788	20.9895	18.5147	17.69	24.7628	24.9107	23.0222	23.4041	22.5374	22.3961	24.4083	24.0858	23.6758	23.1906	19.0368	20.1139	19.3223	19.7162	19.4534	19.3801	18.4476	18.9955	23.5348	23.3135	20.9191	21.1294	20.733	20.9795	21	21	15	28.7	28.7	21.3	105.36	0	69.527	728310000
BAG family molecular chaperone regulator 2	O95816;O95816-2	O95816;O95816-2	BAG2	25.3176	25.7684	19.6513	19.5035	19.015	18.4414	25.3659	25.4396	23.0762	23.0025	21.9921	23.2459	25.7834	25.8902	24.2551	24.3794	23.263	22.7113	25.7883	25.9241	24.393	24.5892	21.3799	18.0976	24.3807	24.5686	21.5771	19.1834	19.6102	21.5659	25.2813	25.4754	18.7267	19.3078	21.1336	21.1698	10	10	10	45.5	45.5	45.5	23.772	0	159.83	1365000000
Apoptosis-inducing factor 1, mitochondrial	O95831-3;O95831;O95831-2;E9PMA0;O95831-5;O95831-6;O95831-4	O95831-3;O95831;O95831-2;E9PMA0;O95831-5	AIFM1	24.0904	23.879	22.7053	22.8583	19.5062	19.0897	23.7738	23.9294	20.985	21.78	17.4472	20.1123	24.9443	24.7227	23.8927	23.6708	23.2392	22.9409	23.886	24.9257	23.6871	23.9426	22.4433	20.007	19.5584	23.8038	21.6782	21.9872	21.2949	19.3053	23.9044	23.7525	22.6362	22.5268	19.5587	19.1233	17	17	17	35.5	35.5	35.5	66.294	0	201.65	849840000
Thioredoxin domain-containing protein 12	O95881;V9GY50;V9GYV4	O95881	TXNDC12	22.1915	22.223	19.9499	19.8335	18.6047	19.2368	21.7488	21.5804	20.0088	19.0972	18.9727	17.9252	22.2322	22.0078	21.8352	21.5713	21.5624	21.2285	22.6769	22.3922	22.4426	21.85	19.6966	18.707	21.2729	21.3761	18.732	18.8638	18.2753	19.8529	21.6458	22.0685	19.3977	19.5064	19.7336	19.8401	5	5	5	34.9	34.9	34.9	19.206	0	12.09	150670000
Secretoglobin family 1D member 2	O95969	O95969	SCGB1D2	20.5131	20.7153	18.2263	19.4287	18.2868	24.0398	22.8915	23.0025	17.9609	22.1971	19.265	22.9816	24.6152	24.803	19.1616	19.9138	22.0797	21.6149	22.165	21.5882	20.6608	20.3462	23.3407	22.5873	22.4535	22.6366	23.981	23.9995	23.6596	24.4556	21.3473	19.5219	25.3859	25.4834	23.737	23.7805	2	2	2	22.2	22.2	22.2	9.925	0.00071659	3.2925	82816000
NADH dehydrogenase [ubiquinone] 1 beta subcomplex subunit 10	O96000;H3BPJ9;O96000-2;H3BV16	O96000;H3BPJ9;O96000-2;H3BV16	NDUFB10	23.542	23.4372	22.502	19.2943	18.9295	19.2758	23.5656	23.3709	21.9808	21.3933	18.7153	19.6337	23.1786	22.8562	22.4821	21.5672	23.0169	23.3362	23.5976	23.4223	23.781	22.7649	18.8211	18.9231	22.817	18.8276	20.2426	19.2651	18.4515	19.3159	23.088	23.4842	18.8214	19.5624	17.5935	19.0375	6	6	6	36.6	36.6	36.6	20.776	0	27.628	354310000
Mitochondrial import receptor subunit TOM40 homolog	O96008;O96008-2;K7EKG4;K7EJ57	O96008;O96008-2	TOMM40	21.4504	21.4729	22.2475	22.3148	19.5134	18.8532	21.7526	21.4834	21.6104	21.3772	19.5714	18.8069	21.0457	20.9656	21.9108	20.9079	21.576	19.4055	21.69	21.6359	19.6169	19.6206	18.5475	18.9744	23.9901	23.8879	18.79	23.0753	19.607	22.6598	21.6096	21.6391	18.9214	19.6319	18.9332	20.9418	6	6	6	19.1	19.1	19.1	37.893	0	14.359	100150000
Actin-like protein 6A	O96019;O96019-2;H7C5S0;C9JQT2;O94805	O96019;O96019-2;H7C5S0	ACTL6A	23.9236	23.4767	22.7661	23.3568	19.5184	19.1062	23.7601	23.1947	23.1495	23.3543	18.2153	19.5287	23.4067	23.5902	23.3362	24.0618	23.1233	23.0314	23.6761	23.6669	23.4264	23.6697	22.6741	22.5195	18.5177	19.7729	19.6606	20.8433	19.944	18.0105	24.0539	24.1921	18.4723	19.4255	20.0494	17.9451	11	11	11	38	38	38	47.46	0	110.77	722910000
Cytochrome b5	P00167-2;P00167;P00167-3;J3KNC7	P00167-2;P00167;P00167-3	CYB5A	22.9827	23.0339	19.3094	20.4885	19.3885	18.3223	22.2537	22.1818	19.0004	19.2552	19.2051	17.8541	22.6523	22.081	21.6814	20.831	21.5044	22.1022	21.9635	22.7846	21.5675	21.8894	18.6711	19.0896	19.9739	19.6886	21.131	20.9128	18.878	19.5178	21.64	22.5462	19.0832	19.6999	19.977	18.5016	4	4	4	58.2	58.2	58.2	11.268	0	11.082	178710000
L-lactate dehydrogenase A chain	P00338;P00338-3;P00338-4;P00338-5;P00338-2;F5GXY2;F5GYU2;F5GXH2;F5H5J4;F5H6W8;F5GZQ4;F5H8H6;F5GXC7;F5GWW2;F5GXU1	P00338;P00338-3;P00338-4;P00338-5;P00338-2	LDHA	29.9924	29.9931	29.9787	29.8608	28.9016	28.6953	29.7943	29.722	29.8908	29.9347	28.6011	28.8034	29.7776	29.9201	30.4297	30.3417	30.7482	30.6944	29.8215	29.772	30.1057	30.1294	30.2132	30.3049	29.0985	29.0776	29.3781	29.4056	29.3064	29.0785	29.6315	29.7413	29.6473	29.5924	29.478	29.5752	27	27	26	75.9	75.9	72.3	36.688	0	323.31	47231000000
Glutamate dehydrogenase 1, mitochondrial;Glutamate dehydrogenase 2, mitochondrial	P00367;P00367-3;P00367-2;P49448	P00367;P00367-3;P00367-2;P49448	GLUD1;GLUD2	24.5519	24.9178	23.3104	22.6118	21.0663	19.6431	24.7842	24.3402	23.9482	23.9354	21.6278	19.9303	24.9	24.9795	24.5847	24.7367	24.7648	24.6338	24.541	24.3039	24.7928	24.9317	24.4181	24.059	22.1054	23.0001	19.3422	18.5554	19.6706	20.0286	24.7152	24.461	23.802	22.6791	23.2626	23.917	15	15	15	29.9	29.9	29.9	61.397	0	323.31	1292200000
Dihydrofolate reductase	P00374;B4DM58;P00374-2;C9JJ68;Q86XF0	P00374;B4DM58;P00374-2	DHFR	24.0395	23.784	19.371	22.5797	18.3356	19.901	23.1917	23.399	17.9747	22.395	19.9622	19.2221	23.5981	23.8701	23.6452	23.6633	23.6667	23.8259	24.0595	24.4252	23.734	24.2127	19.5232	19.7778	18.8298	23.7572	19.2994	22.4514	18.9086	18.9384	23.1441	23.3123	21.4071	19.275	19.7773	21.2295	5	5	5	28.3	28.3	28.3	21.452	0	53.794	435170000
NADH-cytochrome b5 reductase 3;NADH-cytochrome b5 reductase 3 membrane-bound form;NADH-cytochrome b5 reductase 3 soluble form	P00387-2;P00387;P00387-3;B1AHF3	P00387-2;P00387;P00387-3;B1AHF3	CYB5R3	24.4316	24.3594	24.3834	24.3632	23.725	23.7581	24.3437	24.0289	24.176	24.2201	19.8842	19.9653	24.1645	24.3235	24.5445	24.7545	24.143	24.2874	24.0741	24.0757	24.1642	24.2662	23.9804	24.0267	24.2681	24.6632	24.4329	19.3268	18.6863	19.2864	23.7927	23.5922	24.3088	24.0575	24.5177	24.2831	8	8	8	33.1	33.1	33.1	31.628	0	244.8	934800000
Glutathione reductase, mitochondrial	P00390-5;P00390-4;P00390-2;P00390-3;P00390;E5RI06;H0YC68	P00390-5;P00390-4;P00390-2;P00390-3;P00390	GSR	23.3631	23.2384	22.7799	23.1922	18.4053	19.5951	22.7056	22.8725	22.7937	22.9993	18.9122	18.0296	22.8279	22.9244	22.9101	23.0086	22.8886	22.8568	23.1683	23.1806	23.1366	23.0626	22.7921	22.7648	19.1433	18.9986	19.1001	19.4367	18.8294	19.0575	23.0683	23.397	19.279	19.609	18.2542	17.967	7	7	7	26.6	26.6	26.6	47.267	0	104.52	454100000
Cytochrome c oxidase subunit 2	P00403	P00403	MT-CO2	24.3745	24.3825	19.242	18.2701	18.332	18.238	23.3624	23.6005	22.7533	22.9421	21.3558	19.2107	23.6755	23.4169	24.3075	23.7764	24.1894	24.3558	23.3469	23.4126	23.8869	23.7546	23.0304	24.0476	23.5262	24.1347	20.226	19.0361	19.5705	18.7608	23.1362	23.405	22.6799	19.8126	19.37	18.7473	6	6	6	32.2	32.2	32.2	25.565	0	165.64	531180000
Superoxide dismutase [Cu-Zn]	P00441;H7BYH4	P00441;H7BYH4	SOD1	24.5248	24.2344	19.6033	18.375	22.8474	22.7991	24.1608	24.1461	22.9921	22.4577	22.9938	23.1579	24.5159	24.736	24.5598	24.5602	23.334	23.8224	24.5323	24.6574	24.3629	24.0849	23.4285	23.8208	23.9509	24.7273	22.7834	23.2463	17.3637	23.2818	24.3665	24.359	19.6044	23.3115	22.5322	18.0404	5	5	5	60.4	60.4	60.4	15.936	0	218.24	746770000
Purine nucleoside phosphorylase	P00491;G3V5M2;G3V2H3;G3V393	P00491;G3V5M2	PNP	25.6832	25.4116	23.6977	22.9526	22.4873	22.2382	24.5955	24.7423	23.7063	23.6092	21.1503	19.6174	25.6931	25.7861	25.6504	25.6379	25.9722	25.829	25.1998	25.3895	24.9512	24.8866	25.0491	24.9025	20.1917	20.7414	22.1127	22.015	22.0032	21.5631	24.7524	24.5507	21.9095	22.148	23.1209	23.3483	15	15	15	69.6	69.6	69.6	32.118	0	323.31	1756200000
Hypoxanthine-guanine phosphoribosyltransferase	P00492;Q9NRG1-2;Q9NRG1	P00492	HPRT1	26.4492	26.1899	21.8572	22.2635	18.3807	17.909	26.3868	26.4579	21.7473	22.1192	21.6948	19.8017	26.3595	26.3716	24.6306	24.9549	24.3761	24.4198	26.2675	26.298	24.4014	24.4961	22.6579	21.0955	25.7038	25.344	22.4628	22.5634	22.2439	21.8689	25.5076	25.5935	21.4017	19.361	22.1515	21.7292	10	10	10	52.8	52.8	52.8	24.579	0	110.72	2270200000
Aspartate aminotransferase, mitochondrial	P00505;P00505-2	P00505;P00505-2	GOT2	24.8951	24.9539	23.0317	23.2967	20.2046	18.7521	24.8366	24.5789	23.5106	23.417	19.0756	19.0861	24.9368	25.4736	24.143	24.5024	25.2861	25.2723	25.2025	24.6043	24.0275	24.1918	24.9383	24.6946	22.882	18.24	18.7297	18.672	19.3658	18.6696	24.917	24.5484	22.8416	24.6687	22.2526	21.8607	15	15	15	38.8	38.8	38.8	47.517	0	237.37	1373800000
Phosphoglycerate kinase 1	P00558;P00558-2;P07205	P00558;P00558-2	PGK1	29.5412	29.3948	28.1675	28.266	26.5881	26.4095	29.2763	29.4053	28.1279	28.0329	26.3457	27.5191	29.3704	29.3401	28.3687	28.3654	28.6091	28.5066	29.3379	29.2551	28.5357	28.616	28.715	28.4304	28.6021	28.511	27.5645	27.0233	28.3238	27.6531	29.083	29.2634	27.922	28.0179	28.6048	28.4967	34	34	34	78.7	78.7	78.7	44.614	0	323.31	30929000000
Adenylate kinase isoenzyme 1	Q5T9B7;P00568;H0Y4J6;H0YID2;Q9Y6K8-2;Q9Y6K8-3;Q9Y6K8	Q5T9B7;P00568;H0Y4J6	AK1	25.1522	25.2085	20.0986	20.0228	19.6337	19.1759	24.6992	24.7469	22.9659	23.5068	18.9005	22.4522	24.9522	24.9028	24.9299	25.2353	24.8202	24.6583	25.2408	24.9826	24.9851	25.4117	19.8114	20.0816	24.5198	24.6654	18.181	18.4727	22.4359	19.6362	24.3236	24.7314	19.8545	21.5501	19.3933	23.749	11	11	11	51	51	51	23.411	0	137.81	1007700000
Carbonic anhydrase 2	P00918;E5RID5;E5RK37	P00918	CA2	20.5548	20.7565	19.0501	17.3166	19.2499	19.0442	20.663	20.1492	18.318	19.7669	19.6038	18.2908	22.3735	21.4351	20.5514	20.8548	19.8347	20.655	21.0245	20.749	20.4087	21.6364	19.1038	19.0985	19.6643	18.4624	18.6934	17.6866	18.103	19.5169	22.3743	21.8422	20.1829	19.7175	20.955	19.9982	6	6	6	30.4	30.4	30.4	29.246	0	11.885	84033000
Cystatin-SN;Cystatin-S	P01037;P01036	P01037;P01036	CST1;CST4	20.0778	18.3811	19.7363	18.1771	18.9512	18.7954	18.732	19.5611	19.8786	19.1407	19.5618	19.8582	19.0429	18.928	19.4671	18.6756	20.423	19.6937	18.3403	18.6603	19.9976	19.405	18.0923	18.2062	17.4309	17.0013	20.7789	20.4288	24.7309	24.539	19.0802	17.4246	23.0381	23.1925	19.1072	19.9595	2	2	2	20.6	20.6	20.6	16.387	0.0020436	2.6764	8110900
Cystatin-A;Cystatin-A, N-terminally processed	P01040;C9J0E4	P01040;C9J0E4	CSTA	21.748	21.5209	26.1971	23.9659	25.8859	26.2528	22.5666	23.5255	24.717	24.7182	25.2472	24.7088	22.4179	22.6117	23.1748	23.4588	24.4333	24.4646	22.8725	22.9102	23.6889	23.474	25.0652	24.9299	23.7406	23.4074	25.3796	25.6238	26.9008	25.6123	22.6628	20.5289	25.1961	25.0216	25.2962	25.4169	4	4	4	52	52	52	11.006	0	16.874	263610000
GTPase KRas;GTPase KRas, N-terminally processed	P01116-2;P01116;P01112-2;G3V4K2;G3V5T7	P01116-2;P01116	KRAS	23.564	23.4895	19.7082	22.7326	18.4269	19.7736	23.5585	23.85	22.8073	20.1522	18.4606	17.8445	23.503	23.3794	23.8807	23.5835	24.0537	23.7759	23.3013	23.5112	23.5213	23.6952	19.2204	23.5672	22.6708	22.8199	19.7196	20.1721	19.9752	20.6096	23.3401	23.2062	17.0267	20.9537	19.0924	20.1869	5	5	2	36.7	36.7	11.2	21.424	0	96.422	400120000
Ig kappa chain C region	P01834	P01834	IGKC	19.3793	20.1159	18.2881	18.741	23.9179	23.9021	21.1415	20.3039	22.2023	18.8998	23.7602	23.6082	24.1882	23.8715	18.8338	20.0564	27.2493	27.2869	19.1016	19.1212	18.1178	20.0604	22.5093	22.5532	20.8227	21.1583	20.77	21.1504	26.004	25.639	19.437	16.9482	28.396	27.898	25.4581	25.8127	5	5	5	79.4	79.4	79.4	11.765	0	323.31	491940000
HLA class I histocompatibility antigen, A-69 alpha chain;HLA class I histocompatibility antigen, A-68 alpha chain;HLA class I histocompatibility antigen, A-66 alpha chain;HLA class I histocompatibility antigen, A-34 alpha chain;HLA class I histocompatibility antigen, A-33 alpha chain;HLA class I histocompatibility antigen, A-2 alpha chain;HLA class I histocompatibility antigen, A-26 alpha chain;H…	P10316;P01891;A0A140T955;A0A140T933;A0A1W2PPQ2;A0A1W2PRT9;A0A140T9I0;A0A140T9X5;A0A140T913;P30457;P30453;P16190;P01892;A0A140T8W8;A0A1W2PR61;A0A1W2PPF8;A0A140T8Y4;A0A0G2JPD3;P30450;P18462	P10316;P01891;A0A140T955;A0A140T933;A0A1W2PPQ2;A0A1W2PRT9;A0A140T9I0;A0A140T9X5;A0A140T913;P30457;P30453;P16190;P01892;A0A140T8W8;A0A1W2PR61;A0A1W2PPF8;A0A140T8Y4;A0A0G2JPD3;P30450;P18462	HLA-A	24.0088	24.0312	21.3319	20.9669	19.571	19.9601	22.9663	22.9842	22.4642	22.2741	18.3117	17.8916	23.6597	23.6688	22.8526	22.8666	21.6412	22.1982	23.5144	22.9246	22.5211	21.2839	19.4436	19.2175	22.9823	23.5183	18.9287	21.7542	18.6961	18.2345	22.8562	22.926	19.716	21.8564	18.9455	19.0709	7	7	1	22.2	22.2	3.6	40.976	0	323.31	472150000
Prelamin-A/C;Lamin-A/C	P02545;P02545-6;P02545-3;P02545-5;P02545-4;H0YAB0;A0A0C4DGC5	P02545;P02545-6;P02545-3;P02545-5;P02545-4	LMNA	29.6012	29.543	28.0985	28.0522	26.8091	26.2711	29.2459	29.3526	28.8112	28.8612	27.5979	27.5651	29.486	29.4246	29.5084	29.3565	28.9531	28.9887	29.391	29.3213	29.1736	29.3661	28.4453	28.3564	27.6196	27.6836	26.9585	27.0896	25.6369	26.3925	29.3995	29.4256	26.9258	26.7459	28.0505	27.7655	48	48	4	68.7	68.7	14.2	74.139	0	323.31	30871000000
Prelamin-A/C;Lamin-A/C	P02545-2;Q3BDU5;Q5TCI8	P02545-2;Q3BDU5;Q5TCI8	LMNA	24.0483	24.1261	18.4044	21.755	17.8627	20.4354	22.4208	23.0636	22.3565	22.0073	19.0259	19.4284	24.3259	23.4136	23.2414	22.2479	21.8507	22.8397	23.2444	22.5734	19.6948	18.5561	22.1509	19.2508	21.3469	19.2549	18.2771	20.7662	18.4495	19.9107	23.0298	23.0005	18.245	18.955	19.1244	19.0032	45	1	1	67.8	4.5	4.5	65.134	0	71.976	482780000
Fibronectin;Anastellin;Ugl-Y1;Ugl-Y2;Ugl-Y3	P02751-4;P02751-6;P02751-5;P02751-17;P02751-3;P02751-11;P02751;P02751-7;P02751-15;P02751-12;P02751-10;P02751-9;P02751-14;P02751-13;P02751-8;H0Y7Z1	P02751-4;P02751-6;P02751-5;P02751-17;P02751-3;P02751-11;P02751;P02751-7;P02751-15;P02751-12;P02751-10;P02751-9;P02751-14;P02751-13;P02751-8	FN1	20.6956	21.237	21.432	22.0395	22.0199	21.8998	21.2293	21.1197	21.5395	21.3071	19.8985	20.1495	21.4247	21.0688	21.9029	21.2072	22.4536	20.0438	21.1209	21.4188	21.6603	21.5209	20.5134	22.5573	19.0837	19.6367	17.1559	18.1583	18.8979	19.025	21.698	21.0178	19.3842	19.1966	22.1739	19.9485	4	4	4	2.2	2.2	2.2	222.97	0	7.5846	102620000
Transferrin receptor protein 1;Transferrin receptor protein 1, serum form	P02786;G3V0E5;H7C3V5;F8WBE5	P02786;G3V0E5	TFRC	25.0558	25.0453	23.782	23.3592	18.2737	18.5676	24.4432	24.4151	22.3477	23.4459	18.8262	18.8039	24.4625	24.4487	24.8927	25.0731	23.546	24.2385	23.8761	24.1108	24.1657	24.318	23.9383	23.6712	19.6818	22.5131	19.0358	19.04	18.9678	18.9477	23.731	23.9376	19.0224	16.6108	20.2542	19.7337	18	18	18	28	28	28	84.87	0	308.31	1076000000
Serotransferrin	P02787;H7C5E8;C9JVG0;F8WEK9;F8WCI6;C9JB55;F8WC57	P02787	TF	23.2929	23.6883	22.0488	22.3476	20.1668	19.3341	23.3969	23.0473	21.967	21.2196	19.258	18.361	24.3804	24.4866	23.3037	22.9026	25.9673	26.2625	23.8699	23.7336	22.7117	22.6194	21.8313	21.8438	19.656	21.0425	20.9916	19.3106	24.353	23.4544	23.4103	23.7586	24.3844	25.1724	24.123	24.2644	17	17	17	29.5	29.5	29.5	77.063	0	191.65	726530000
Ferritin heavy chain;Ferritin heavy chain, N-terminally processed;Ferritin	P02794;G3V192;E9PRK8;G3V1D1;E9PKY7;E9PQR3;E9PPQ4;E9PKM5;E9PK45	P02794;G3V192;E9PRK8;G3V1D1;E9PKY7	FTH1	23.722	23.3254	19.5813	24.0535	24.6819	23.5472	23.2562	23.3972	23.6994	22.616	23.5754	18.3391	23.9653	24.4077	24.1002	24.2619	24.242	24.0773	23.5631	23.7426	24.2917	23.7856	23.896	23.8813	23.5211	23.8485	18.1334	19.5241	18.8954	18.9787	23.3871	23.2238	22.4658	23.3741	19.402	22.5086	7	7	7	41	41	41	21.225	0	23.751	454380000
Catalase	P04040	P04040	CAT	22.7774	23.2636	23.6482	23.3978	23.1634	23.0302	22.8737	23.3445	23.1221	23.2315	19.5074	18.1632	22.8001	22.548	22.8236	22.6477	23.5465	23.5882	23.2966	23.0733	22.5268	23.2192	23.4444	23.2711	22.7358	22.6	23.0099	22.7741	23.2022	23.1474	22.2663	22.1149	23.2016	23.1089	22.9934	23.6455	13	13	13	28.1	28.1	28.1	59.755	0	108.67	365790000
Fructose-bisphosphate aldolase A;Fructose-bisphosphate aldolase	P04075;H3BQN4;J3KPS3;P04075-2;H3BPS8;H3BUH7;H3BR04;H3BMQ8;H3BU78;H3BR68;A0A087WXX2;P05062	P04075;H3BQN4;J3KPS3;P04075-2;H3BPS8;H3BUH7;H3BR04	ALDOA	29.3056	29.4061	28.1484	28.2976	26.818	26.0874	29.2776	29.2574	28.4629	28.9586	27.3449	27.108	29.6703	29.5586	29.6355	29.5879	29.6514	29.6292	29.5242	29.6212	29.4902	29.7117	29.4402	29.403	26.4295	27.458	26.6642	26.4058	27.4352	27.6246	29.4253	29.4263	26.7069	27.0628	27.7952	27.8879	30	30	26	86.8	86.8	75.3	39.42	0	323.31	32951000000
Cystatin-B	P04080;A0A1W2PQG6;A0A1W2PS52	P04080	CSTB	25.7331	26.0897	18.6055	24.3501	18.6236	23.5114	25.1076	25.0482	18.8118	19.9025	17.6924	19.2287	25.2181	25.4413	23.4104	24.1353	22.8951	22.8507	25.1144	25.3718	24.5546	24.8167	19.0427	19.4441	21.9945	22.264	19.299	19.2062	18.1736	18.6812	25.8475	25.615	23.8796	23.5867	17.6654	22.9385	3	3	3	45.9	45.9	45.9	11.139	0	60.316	744620000
Annexin A1	P04083;Q5T3N1;Q5T3N0	P04083	ANXA1	28.5055	28.4019	27.7321	27.5538	26.7804	26.7453	28.5248	28.4663	27.5604	27.4306	25.64	25.1712	28.2183	28.1361	28.2771	28.1749	28.0216	28.1662	28.2473	28.1497	28.5831	28.6395	28.1706	27.8154	27.0701	27.4998	27.9155	28.0265	26.4659	26.7979	28.5563	28.471	26.6581	26.4783	27.5413	27.4124	25	25	25	71.7	71.7	71.7	38.714	0	323.31	15454000000
Ornithine aminotransferase, mitochondrial;Ornithine aminotransferase, hepatic form;Ornithine aminotransferase, renal form	P04181;P04181-2	P04181;P04181-2	OAT	23.0841	23.0556	22.1258	21.9491	19.7176	19.5545	22.931	23.0523	23.6228	23.7515	19.1839	19.1261	22.8172	22.9178	23.3643	23.4184	24.1869	23.9696	22.8122	23.074	24.2706	23.7845	22.4655	22.5937	21.2704	18.8261	19.4028	19.6531	21.1523	17.9145	23.3573	23.2443	23.2849	19.2389	18.77	18.7846	9	9	9	27.1	27.1	27.1	48.534	0	85.361	450100000
Keratin, type II cytoskeletal 6B	P04259	P04259	KRT6B	19.7047	19.1216	24.8821	20.1843	26.8089	26.4093	20.0828	21.352	23.9232	17.2211	23.5869	23.8476	20.8858	17.8834	21.9287	22.1126	23.2176	23.5173	23.9162	24.0503	19.0382	19.3507	22.963	18.0368	24.5309	24.7487	19.1853	20.5757	19.2906	18.1941	18.2748	20.0984	24.9247	24.7358	25.8616	25.7598	50	1	1	64	1.6	1.6	60.066	0.0088524	1.9518	189160000
Glyceraldehyde-3-phosphate dehydrogenase	P04406;E7EUT5	P04406;E7EUT5	GAPDH	31.2418	31.1648	30.457	30.452	29.9775	30.058	31.114	31.1081	30.2084	30.2511	29.8272	29.915	30.8927	30.8752	31.004	30.9748	31.3815	31.4054	31.1388	30.9794	31.4186	31.367	31.4925	31.4449	30.4198	30.2626	30.6637	30.7572	30.7235	30.6522	31.2017	31.2623	29.6814	29.6772	30.0335	30.0448	20	20	2	79.4	79.4	10.7	36.053	0	323.31	119210000000
Heat shock protein beta-1	P04792;F8WE04;C9J3N8	P04792;F8WE04	HSPB1	29.2625	29.2525	26.4995	26.4566	27.4815	27.5737	29.1177	28.9694	26.9115	26.3468	28.2283	27.0426	29.1823	29.0425	28.183	28.1108	27.756	27.8033	29.3572	29.5647	26.9554	27.3426	28.216	27.8065	28.7094	28.8919	28.1846	27.9819	28.6822	28.7312	29.0915	29.0186	26.1136	26.0741	27.3917	27.5547	20	20	20	87.3	87.3	87.3	22.782	0	323.31	18506000000
Thymidylate synthase	P04818;P04818-2;P04818-3	P04818;P04818-2;P04818-3	TYMS	23.0513	22.9856	22.6018	22.0991	18.3777	19.7736	22.48	22.8945	23.3589	23.8131	18.8319	19.3416	23.5047	22.8294	22.9704	23.0829	23.6196	23.3069	23.1082	22.8173	23.1543	23.1613	23.4308	22.8443	21.8202	17.9425	22.1719	18.7415	22.6858	19.2117	22.653	23.0289	19.6317	20.4741	22.9946	23.425	9	9	9	36.1	36.1	36.1	35.716	0	190.87	436830000
Dolichyl-diphosphooligosaccharide--protein glycosyltransferase subunit 1	P04843;B7Z4L4;F8WF32	P04843;B7Z4L4	RPN1	25.6604	25.8451	21.7726	21.0973	19.0976	19.3223	25.6421	25.4532	21.2807	21.8757	17.6549	18.4148	25.5308	25.3753	24.5098	24.3632	23.5425	23.295	25.4911	25.4059	24.2625	24.2052	23.4392	22.6821	24.1966	20.5797	21.8212	21.7339	20.9466	21.0186	25.1214	25.2408	22.1741	21.1042	19.1083	19.1341	21	21	21	48.9	48.9	48.9	68.569	0	323.31	1647100000
Dolichyl-diphosphooligosaccharide--protein glycosyltransferase subunit 2	P04844-2;P04844;Q5JYR4;Q5JYR7;H0Y5M1;F2Z3K5;Q5JYR3	P04844-2;P04844	RPN2	23.6521	23.6607	18.9867	21.3224	19.8623	19.3083	23.4118	24.1021	20.867	20.7063	18.0742	18.2844	23.079	22.8829	22.8281	22.1374	22.7579	21.1044	23.4912	23.4832	22.4786	22.5507	19.6876	22.7681	21.1433	23.0443	22.2784	18.9815	18.3526	18.8179	22.9431	22.5352	19.4385	19.61	19.4827	18.454	11	11	11	29.8	29.8	29.8	67.723	0	221.1	473710000
Guanine nucleotide-binding protein G(i) subunit alpha-2	P04899;P04899-4;P04899-6;P04899-3;P04899-5;P04899-2;P11488;P19087;A8MTJ3;A0A1W2PRE1;A2A2R6;A0A1W2PQK2;A0A087WTB6;Q5JWD1;H0Y7E8;A0A1W2PRJ7;A0A087WZE5;A0A1W2PS82;Q5JWE9;H0Y7F4;P38405-3;P09471-2;P09471;P38405;P38405-2	P04899;P04899-4;P04899-6;P04899-3;P04899-5;P04899-2	GNAI2	21.8285	22.0922	18.7992	17.7143	17.7567	18.4129	18.1208	19.195	20.8682	18.6159	20.8881	18.6413	22.0376	21.5221	22.4185	21.9954	22.082	21.5862	21.5149	21.1801	21.8264	21.9105	18.5018	18.4897	17.8702	19.258	18.9687	19.1595	19.205	20.8843	19.3396	20.5908	19.4825	19.7222	18.8989	17.3721	6	6	4	21.1	21.1	15.8	40.45	0	61.105	143120000
Sodium/potassium-transporting ATPase subunit alpha-1	P05023-4;P05023;P05023-3;P05023-2;M0R116;A0A0A0MT26;P13637;P13637-2;P13637-3;B1AKY9;P50993;H0Y7C1;Q5TC01;P20648;P54707;P54707-2;Q5TC02;M0QXF2	P05023-4;P05023;P05023-3;P05023-2	ATP1A1	25.5107	25.5022	23.7814	23.2922	19.9785	18.9309	24.3685	24.3032	22.8191	22.643	20.6108	19.8482	24.9574	24.7736	25.2477	24.9015	23.1628	23.27	25.1823	25.3717	24.4131	24.4476	21.8462	22.4058	21.866	22.5338	21.2143	20.0782	18.9876	21.1465	23.6986	23.5857	23.5958	23.9469	19.8819	21.0776	23	23	18	29.7	29.7	23.6	113	0	209.34	943320000
Arginase-1	P05089;P05089-2;P05089-3	P05089;P05089-2;P05089-3	ARG1	20.1338	17.1966	21.2678	20.6261	18.7982	18.9407	20.5461	19.5921	23.6148	23.8037	21.0848	18.8339	21.0383	20.7391	18.1561	17.8249	27.3948	27.4294	22.057	21.6082	21.2756	20.0458	19.0474	19.4648	21.7001	20.3116	21.0926	21.4962	22.2316	21.6102	20.262	20.5819	21.1733	20.9777	22.5735	22.4662	11	11	11	58.7	58.7	58.7	34.735	0	76.369	315730000
Aldehyde dehydrogenase, mitochondrial	P05091;P05091-2;F8VP50;S4R3S4;P00352;Q5SYQ7;Q5SYQ9;Q5SYQ8	P05091;P05091-2	ALDH2	23.1437	22.996	25.3601	25.2964	25.3121	24.5476	23.7249	23.5776	24.7014	24.5923	23.1391	23.7141	23.1087	23.6892	24.7239	24.7939	25.1982	25.2314	23.4112	23.5299	25.103	24.8521	25.2806	25.2551	18.0716	20.4474	18.7031	19.5725	20.3256	18.8891	22.2886	22.9957	22.6596	22.8008	23.4303	21.1849	18	17	17	44.3	42.7	42.7	56.381	0	113.87	688080000
Protein S100-A8;Protein S100-A8, N-terminally processed	P05109	P05109	S100A8	23.469	23.7442	25.0906	25.2361	27.0271	27.1504	25.3347	25.5427	24.7674	24.3036	26.1518	23.3948	24.9365	24.8956	22.78	23.1519	25.0427	25.0014	23.9294	23.6145	24.4271	24.4754	25.8405	25.9334	27.3303	26.8013	26.7882	26.3678	27.5577	26.901	24.2113	24.3712	26.0835	26.7261	27.8897	28.0084	3	3	3	32.3	32.3	32.3	10.834	0	10.292	527000000
ADP/ATP translocase 2;ADP/ATP translocase 2, N-terminally processed	P05141;Q9H0C2	P05141	SLC25A5	27.5111	27.5426	27.7277	27.7734	26.6659	27.115	27.4182	27.5355	28.0985	28.3015	24.2827	24.7352	28.8237	28.8467	28.4624	28.6181	28.6738	28.7545	28.2544	28.1669	27.9037	28.0975	28.2255	28.3937	28.1477	27.7424	27.4696	27.249	26.654	26.4973	28.5699	28.7237	27.5115	27.5997	27.1523	27.6961	14	14	7	37.9	37.9	22.1	32.852	0	99.597	13919000000
Ubiquitin-like protein ISG15	P05161;A0A096LNZ9;A0A096LPJ4	P05161;A0A096LNZ9;A0A096LPJ4	ISG15	26.8611	27.1549	19.4139	18.3457	18.5816	21.0608	25.503	25.4908	20.3236	20.8153	20.7839	19.8378	26.7878	26.1517	24.2826	24.0497	23.8938	23.5707	25.9287	25.931	24.2508	25.1238	19.2271	19.0566	22.3468	22.4639	23.9197	22.9019	18.9455	18.7596	26.45	26.0034	19.2169	21.0465	20.0892	19.6144	5	5	5	35.2	35.2	35.2	17.887	0	43.459	976170000
Propionyl-CoA carboxylase alpha chain, mitochondrial	P05165-2;P05165;A0A1B0GU58;P05165-3;A0A1B0GWI4;A0A1B0GUX9;A0A1B0GWA1;A0A1B0GTR1;H0Y5U0;Q5JTW6;Q5JVH2	P05165-2;P05165;A0A1B0GU58;P05165-3;A0A1B0GWI4;A0A1B0GUX9;A0A1B0GWA1	PCCA	25.2667	25.2817	29.3492	29.4415	29.4946	29.2853	25.8368	25.8542	28.0715	28.2101	27.1056	27.3406	25.8731	25.8851	27.6851	27.6267	27.5424	27.5349	26.0518	25.9256	26.7941	26.8805	28.8536	28.815	29.723	29.8008	29.2103	29.6475	29.5252	29.4642	26.2937	26.37	28.9653	29.1008	29.2544	29.0607	33	33	33	47.2	47.2	47.2	77.047	0	323.31	5689800000
Eukaryotic translation initiation factor 2 subunit 1	P05198;G3V4T5;H0YJS4	P05198;G3V4T5;H0YJS4	EIF2S1	25.4005	25.4344	24.0841	23.9186	23.9616	23.6305	25.1515	24.4843	24.6195	24.5462	19.9048	22.1539	25.2324	25.022	25.8086	25.963	25.877	25.7792	25.3245	25.3206	25.5444	25.3578	24.8814	24.2482	22.0401	21.5866	18.2621	19.0374	19.4081	22.6185	25.2906	25.499	18.6165	19.0299	22.3791	22.3842	20	20	20	63.2	63.2	63.2	36.112	0	323.31	1827300000
60S acidic ribosomal protein P2	P05387;H0YDD8	P05387	RPLP2	27.0367	27.1904	23.9795	24.0109	24.4784	24.0603	26.8636	26.8114	23.6865	23.4541	26.8062	26.2368	26.6469	26.6192	26.1219	26.3188	26.0589	26.1361	26.4351	26.4452	27.0111	26.8157	25.0244	24.3461	24.85	25.2278	27.1947	27.0892	24.9585	24.0477	26.667	26.4578	24.3528	23.3171	24.3705	25.3962	8	8	8	77.4	77.4	77.4	11.665	0	323.31	2709100000
60S acidic ribosomal protein P0;60S acidic ribosomal protein P0-like	P05388;F8VWS0;P05388-2;F8VU65;F8VPE8;G3V210;F8VW21;F8VQY6;F8VRK7;F8VZS0;Q8NHW5;F8VS58;F8VWV4;F8W1K8	P05388;F8VWS0;P05388-2;F8VU65;F8VPE8;G3V210;F8VW21;F8VQY6;F8VRK7;F8VZS0;Q8NHW5;F8VS58;F8VWV4	RPLP0;RPLP0P6	27.4096	27.4509	26.442	26.6988	24.6399	23.0819	26.6577	27.0708	26.7624	27.2241	24.1219	25.3696	27.1283	27.1099	27.3768	27.4928	27.886	27.7321	26.8924	26.9655	27.2634	27.5207	27.2256	27.455	25.3655	25.7286	25.2476	24.1131	25.8925	23.5637	26.8614	26.8657	25.579	25.2489	26.2495	26.4399	13	13	13	49.8	49.8	49.8	34.273	0	244.72	6406700000
Lupus La protein	P05455;E7ERC4;E9PGX9;E9PFL9	P05455;E7ERC4	SSB	24.2341	24.4387	20.5137	18.7845	19.0739	19.0899	24.9477	24.2838	20.6268	19.3424	19.4155	19.6752	24.8652	24.2298	22.1413	20.9913	20.854	20.579	25.1201	24.6816	22.3616	22.542	20.6701	21.2306	19.5771	20.2906	19.1834	18.7695	19.2989	18.5648	24.0593	23.6445	18.3113	19.5048	19.5705	19.6076	19	19	19	49.3	49.3	49.3	46.836	0	55.786	783040000
Integrin beta-1	P05556;P05556-2;P05556-5;P05556-4;P05556-3;C9JPK5;Q5T3E6;E9PLR6;E7EUI6;E7EQW5;E7ERX5;C9JNE0;C9JJP8;Q5T3E5;E9PQJ2;H7C4N8	P05556;P05556-2;P05556-5;P05556-4;P05556-3	ITGB1	26.2645	25.8931	20.8282	20.8103	22.3777	22.6303	25.9054	25.7699	21.7617	21.1236	23.3306	22.4757	25.4925	25.9509	23.364	23.0464	20.124	22.3286	25.0459	25.0502	24.0197	22.7481	22.5726	19.8731	23.1272	23.2341	21.2146	18.8403	20.7736	21.2762	25.148	24.7083	21.2291	20.5048	20.8211	21.3311	15	15	15	21.3	21.3	21.3	88.414	0	103.89	1225900000
Keratin, type I cytoskeletal 18	P05783;F8VZY9;CON__H-INV:HIT000015463	P05783;F8VZY9	KRT18	30.263	30.1352	29.5089	29.6653	27.0523	27.2233	29.9966	30.077	29.1515	29.1075	27.4151	27.2153	30.2765	30.2582	30.2948	30.1285	29.9649	29.8975	30.2135	30.2392	30.0832	30.0916	30.0185	29.8273	28.7438	28.6781	29.5853	29.2525	28.5381	28.4675	30.3269	30.4081	28.7881	28.4516	29.7121	29.8151	29	28	19	66.5	64.9	50.7	48.057	0	323.31	27742000000
Uroporphyrinogen decarboxylase	P06132;H0Y5R6;A0A1B0GVN9;A0A1B0GVZ4;Q5T446	P06132;H0Y5R6;A0A1B0GVN9;A0A1B0GVZ4;Q5T446	UROD	21.2936	21.3964	20.7502	18.1008	20.3393	19.5749	21.0967	20.892	18.9884	20.074	20.607	19.6024	21.2893	21.3805	19.9382	20.438	20.8907	20.9084	20.9465	20.9704	20.8231	20.5248	20.612	19.7318	19.1998	19.2557	18.0562	17.2087	19.6701	18.5225	21.5158	21.7163	18.5587	19.2371	19.4335	19.277	4	4	4	15	15	15	40.786	0	5.9101	108810000
ATP synthase subunit beta, mitochondrial;ATP synthase subunit beta	P06576;H0YH81;F8W079;F8W0P7;H0YI37	P06576;H0YH81;F8W079	ATP5B	28.8923	28.858	28.5664	28.5838	23.9988	24.3675	28.3236	28.463	28.2267	28.0944	22.1645	22.9981	28.2944	28.2054	28.0238	28.0528	28.0537	28.0671	28.4437	28.4552	29.4878	29.3981	28.8498	28.5096	27.8531	27.7912	26.4115	26.4966	25.3173	25.0856	28.7387	28.645	27.4573	27.4249	27.6054	27.6919	25	25	25	67.9	67.9	67.9	56.559	0	323.31	20012000000
Protein S100-A9	P06702	P06702	S100A9	21.0049	18.8743	24.45	23.9277	26.281	27.347	21.9124	20.7002	23.9299	23.8819	21.0145	25.2447	22.5111	23.1114	22.2222	20.4851	24.8163	25.6177	22.7805	21.4276	23.5436	23.8581	24.6592	25.9027	21.6638	26.6058	26.181	26.8542	26.6067	26.2406	19.9926	19.8469	26.3925	26.8261	29.4831	29.7671	6	6	6	56.1	56.1	56.1	13.242	0	151.54	466490000
Protein S100;Protein S100-A6	R4GN98;P06703	R4GN98;P06703	S100A6	29.081	29.1127	16.6726	15.8784	19.6501	17.5278	29.729	29.8107	18.424	19.4217	17.6996	18.168	29.7812	29.942	17.5111	17.801	17.0893	17.2118	29.7446	29.8152	22.4244	18.6079	17.2819	17.2457	18.2912	18.6441	19.9485	19.7747	19.2527	17.9635	29.5997	29.4116	18.7321	19.6115	16.9475	16.5846	3	3	3	25.9	25.9	25.9	9.681	0	8.1868	7002600000
Eukaryotic translation initiation factor 4E	P06730;P06730-2;D6RBW1;P06730-3;H0Y8J7;D6RFJ3;D6RHE2;H0Y8X3;A6NMX2	P06730;P06730-2;D6RBW1;P06730-3;H0Y8J7	EIF4E	25.4438	25.1915	19.7014	19.0674	19.4493	18.9331	24.7338	24.8679	23.1768	22.7255	19.001	18.5382	24.6173	24.9511	21.5274	23.5283	23.9419	23.853	25.0817	25.0513	23.3262	23.2912	20.7554	22.5962	18.8434	22.0432	22.3604	18.9133	18.7486	19.0687	25.1807	25.0793	20.8423	18.5686	19.9741	18.219	8	8	8	42.9	42.9	42.9	25.097	0	117.62	907380000
Alpha-enolase	P06733;K7EM90	P06733	ENO1	30.938	31.0142	30.1271	30.2528	29.186	29.1803	31.0306	31.1621	30.1921	30.1866	28.9478	29.0754	30.9677	30.9674	30.8067	30.7635	30.8627	30.8257	31.0661	31.2017	31.3501	31.3151	30.8673	30.7549	30.6413	30.5454	30.3633	30.2655	30.9351	31.0348	31.5861	31.4112	30.1635	30.153	30.4233	30.5469	34	34	11	76.5	76.5	16.8	47.168	0	323.31	105260000000
Glycogen phosphorylase, liver form;Alpha-1,4 glucan phosphorylase	P06737-2;P06737;E9PK47;P11217-2;P11217;H0Y4Z6	P06737-2;P06737;E9PK47	PYGL	23.4882	23.3707	22.3648	22.5028	18.8586	18.3321	22.6197	22.3709	22.0357	22.2148	20.2907	18.6938	22.8763	23.1285	22.6901	22.7843	22.8904	22.4466	22.209	22.1644	22.5211	21.6264	22.5896	23.4112	22.235	19.0683	18.8021	19.3423	17.9735	18.1954	22.0741	22.2435	18.3001	20.1646	22.0536	18.9139	15	15	13	21.3	21.3	18.8	93.133	0	42.505	390120000
Nucleophosmin	P06748-2;P06748;P06748-3;E5RI98;E5RGW4	P06748-2;P06748;P06748-3	NPM1	27.535	28.0082	27.9151	27.4768	26.3394	26.9876	27.9143	27.7371	26.8756	27.2649	26.8167	26.861	27.9423	27.7535	27.0396	27.0676	27.6634	27.7922	28.0829	28.0732	27.1748	27.2361	28.8949	28.7858	25.7765	26.9965	27.037	27.2879	26.0056	25.9937	27.7925	27.9077	27.0552	26.4423	26.827	27.172	12	12	12	52.1	52.1	52.1	29.464	0	323.31	11785000000
	Q5HYB6;P06753-2;A0A087WWU8;P06753-3;P06753-5;P06753-6;Q5VU61;P06753-4;D6R904;D6RFM2	Q5HYB6;P06753-2;A0A087WWU8;P06753-3;P06753-5;P06753-6;Q5VU61;P06753-4;D6R904	DKFZp686J1372;TPM3	26.2512	26.4714	25.2684	25.3521	24.8346	23.7204	26.2559	26.0104	24.9409	24.6095	20.9822	20.4282	26.6362	26.9878	26.7446	26.8561	26.3864	26.498	26.3782	26.4185	27.0549	26.8574	25.8894	26.1318	22.2742	22.7735	25.6548	26.0596	21.8178	21.8318	26.4927	26.4429	23.2432	22.9847	24.4067	23.944	18	18	6	56.9	56.9	17.7	27.175	0	323.31	3480100000
Integrin alpha-V;Integrin alpha-V heavy chain;Integrin alpha-V light chain	P06756-3;P06756-2;P06756;H7BZG1	P06756-3;P06756-2;P06756	ITGAV	23.5037	24.1544	23.3609	22.3273	18.3123	19.4577	23.8176	23.4614	21.8908	22.3828	25.0181	24.4502	24.2966	23.9951	23.9916	23.6042	21.0468	22.1718	23.4244	24.0051	23.5219	23.3301	23.3035	20.6763	19.5062	21.5889	19.1152	18.1828	18.3845	17.7966	23.3972	23.4275	17.8381	19.7822	19.196	19.4692	17	17	17	21.6	21.6	21.6	111.13	0	81.689	501080000
Epoxide hydrolase 1	P07099;B1AQP8;B1AQP9	P07099	EPHX1	25.16	25.0043	22.4372	22.9202	19.6099	18.466	25.0503	25.4774	22.6631	22.7565	19.4447	20.6481	25.3562	24.0531	24.2608	24.8754	23.7291	23.3884	25.1153	24.3385	24.0222	24.2828	22.7676	23.2647	23.1113	23.2148	22.4948	18.6316	23.4838	18.3937	24.4026	23.7929	23.3671	23.286	18.529	22.9611	13	13	13	32.5	32.5	32.5	52.948	0	63.841	1371000000
L-lactate dehydrogenase B chain;L-lactate dehydrogenase	P07195;A8MW50;C9J7H8;F5H793;F5H5G7;F5H155;A0A087WUM2;G3XAP5;F5H245;Q6ZMR3;P07864	P07195;A8MW50;C9J7H8;F5H793	LDHB	29.5024	29.4333	29.5461	29.3647	28.1257	28.0538	29.0174	29.1471	29.7879	29.9673	28.5043	28.0469	29.1259	29.361	29.938	29.9386	29.7875	29.8705	29.1625	29.2042	29.8379	29.7552	29.7978	29.8395	28.3027	28.3344	28.674	28.8864	28.7079	28.5172	28.888	29.1805	28.8978	29.0014	29.0917	29.0265	19	18	18	49.4	45.8	45.8	36.638	0	323.31	31940000000
Protein disulfide-isomerase	P07237;H7BZ94;H0Y3Z3;I3L398;I3L312;I3NI03;I3L4M2;I3L0S0;I3L3U6;I3L514;I3L3P5;I3L1Y5	P07237;H7BZ94;H0Y3Z3	P4HB	28.2396	28.2728	27.0897	27.1388	23.8012	23.725	27.826	27.8736	26.9885	26.5936	23.8579	24.2987	28.3865	28.3918	27.876	27.6725	27.2978	27.5119	28.0857	27.9795	28.0394	28.0544	27.5379	27.5703	26.8634	27.0026	25.4013	26.8045	24.0535	24.5127	28.3792	28.4853	25.2804	25.5166	26.7689	26.6044	32	32	32	60.8	60.8	60.8	57.116	0	323.31	13375000000
Annexin A2;Annexin;Putative annexin A2-like protein	P07355;P07355-2;H0YN42;H0YMD0;H0YMU9;A6NMY6;H0YM50;H0YKS4;H0YNP5;H0YN28;H0YL33;H0YMM1;H0YKZ7;H0YLV6;H0YMT9;H0YKX9;H0YKL9;H0YMW4;H0YNA0;H0YN52;H0YKV8;H0YMD9;H0YNB8;H0YKN4;H0YLE2	P07355;P07355-2;H0YN42;H0YMD0;H0YMU9;A6NMY6;H0YM50;H0YKS4	ANXA2;ANXA2P2	30.8249	30.649	30.4887	30.4285	29.1916	29.1613	30.9224	30.985	30.2379	29.9758	29.1618	29.3002	31.0985	31.114	31.3171	31.269	31.1054	31.1598	30.922	31.0217	31.2345	31.1504	30.3925	30.4047	30.0284	30.1309	30.5991	30.3389	29.0719	28.7869	31.0337	31.114	30.076	30.2524	30.1116	30.084	34	34	34	78.8	78.8	78.8	38.604	0	323.31	89703000000
Calpain-1 catalytic subunit	P07384;E9PRM1;E9PLX0;E9PJJ3;E9PLC9;E9PMC6;E9PJA6;E9PSA6;E9PQB3;E9PL37	P07384	CAPN1	22.9117	22.5854	23.3207	23.1996	18.9476	19.3924	22.7599	22.4414	23.0436	23.4815	20.6316	18.8889	22.3672	22.7367	22.8626	22.5023	23.195	22.4815	23.0201	22.8244	23.1173	22.9695	23.2724	23.2288	22.7175	22.3248	18.0387	19.1664	19.6172	18.6505	22.2361	22.334	19.0402	22.8056	19.7577	18.4679	12	12	12	18.9	18.9	18.9	81.889	0	42.102	421420000
Tubulin beta chain	Q5JP53;P07437;Q5ST81;A6NNZ2	Q5JP53;P07437;Q5ST81	TUBB	27.7071	27.6391	26.5525	26.7121	25.4655	24.3657	27.8905	27.891	26.7758	26.524	18.6881	19.3833	27.5466	27.3862	26.6827	26.891	27.2871	27.2528	27.8713	27.6883	26.9841	26.8918	26.8913	26.99	27.0305	27.1225	25.0917	22.0286	26.6596	25.2542	27.855	27.7913	26.7137	26.9598	26.931	27.0613	25	6	5	65.3	20.4	16.9	47.766	0	323.31	10603000000
Beta-hexosaminidase subunit beta;Beta-hexosaminidase subunit beta chain B;Beta-hexosaminidase subunit beta chain A	P07686;Q5URX0;H0YA83;H0Y9B6	P07686;Q5URX0;H0YA83	HEXB	23.0185	22.0632	24.6539	24.4001	19.0787	20.0821	23.0913	23.7648	23.0382	18.6417	18.786	24.7976	23.9732	24.1414	21.8835	21.1546	23.2744	22.6414	22.5966	22.3469	22.5544	22.315	20.7563	20.7475	21.4971	21.7677	19.4859	20.3811	19.5355	19.3498	24.1672	24.1179	18.5771	19.766	18.8876	22.2018	10	10	10	24.6	24.6	24.6	63.111	0	38.98	379620000
Profilin-1	P07737;K7EJ44;CON__P02584;I3L3D5	P07737;K7EJ44	PFN1	30.9262	31.0268	28.4285	28.5538	25.6086	25.28	30.2919	30.2326	27.8765	27.9419	25.9377	26.0874	30.5108	30.4582	29.0682	28.806	28.6371	28.6858	30.3472	30.8917	29.8493	29.8788	26.9903	26.3797	24.3636	25.4294	27.8356	27.6615	23.7069	25.073	30.8527	30.7874	27.1502	27.224	24.4182	25.3835	14	14	14	91.4	91.4	91.4	15.054	0	323.31	26235000000
Adenine phosphoribosyltransferase	P07741;H3BQZ9;P07741-2;H3BQB1;H3BQF1;H3BSW3	P07741;H3BQZ9;P07741-2;H3BQB1;H3BQF1	APRT	25.5821	25.6726	24.1856	23.9792	22.8179	23.2151	25.5081	26.1023	24.6642	24.9606	24.3236	24.4135	25.7994	26.0614	26.0184	25.3556	25.7438	25.9701	24.6095	25.0216	25.9122	26.1031	24.878	24.9317	25.845	25.7353	24.5968	23.8455	23.6991	24.6603	25.5637	25.0807	23.6316	24.8232	18.7636	22.9257	10	10	10	70	70	70	19.608	0	323.31	1569100000
Bifunctional glutamate/proline--tRNA ligase;Glutamate--tRNA ligase;Proline--tRNA ligase	P07814;V9GYZ6;V9GZ76	P07814;V9GYZ6	EPRS	27.3908	27.4866	26.3139	26.5558	25.4421	24.645	27.3366	27.3393	26.5031	26.5168	21.3026	19.9854	27.2278	27.1686	26.9179	26.8127	26.2661	26.5289	27.2799	27.3763	26.9601	27.0052	26.613	26.5121	26.7314	26.7498	24.8765	25.629	25.6058	25.6473	27.1093	27.2819	26.8601	26.8758	26.4054	26.435	63	63	62	53.4	53.4	53.4	170.59	0	323.31	5742400000
Heat shock protein HSP 90-alpha	P07900;P07900-2;G3V2J8;Q58FG0;Q14568;Q58FG1	P07900;P07900-2	HSP90AA1	28.917	28.8747	28.8052	28.7175	27.3758	27.2067	28.7099	28.7307	28.5686	28.5743	26.9264	27.3109	28.7596	28.8905	28.5127	28.4689	28.6639	28.7502	28.7622	28.8057	28.4058	28.436	29.1204	29.1016	28.6638	28.8203	27.2139	27.4924	27.2963	27.4811	28.4591	28.6051	28.3353	28.161	28.9957	28.8965	47	28	28	54	35.8	35.8	84.659	0	323.31	21447000000
Fumarate hydratase, mitochondrial	P07954-2;P07954	P07954-2;P07954	FH	25.5345	25.743	24.1704	24.1877	20.4409	20.497	25.0411	24.9724	24.5109	24.236	22.4327	22.3232	24.9735	25.0111	25.0815	25.0565	24.4454	24.6072	25.127	25.3485	25.2755	25.2801	24.1185	23.8087	22.069	22.8413	21.2787	23.0708	22.9734	23.3773	25.1607	25.1376	21.7616	23.019	23.4762	23.3331	13	13	13	39	39	39	50.212	0	254.11	1663300000
Annexin A6;Annexin	P08133;P08133-2;E7EMC6;E5RK63;E5RFF0;E5RJF5;E5RI05;E5RIU8;E5RJR0;H0YC77	P08133;P08133-2;E7EMC6	ANXA6	26.9516	27.0305	26.3448	26.705	22.4819	22.3633	26.6034	26.7135	26.8381	26.642	18.6836	24.142	26.8091	26.7295	26.4133	26.6784	26.7135	26.5926	26.9825	27.0054	26.823	26.7165	26.2185	26.4443	25.2775	25.5532	23.3001	23.1942	22.0438	22.6011	26.9882	26.6759	25.6034	25.0645	24.8664	24.3471	35	35	13	56.2	56.2	23.9	75.872	0	323.31	5410500000
ATP-dependent 6-phosphofructokinase, muscle type	P08237;P08237-3;P08237-2;F8VP00;F8VX13;F8VNX2;F8VZQ1;F8W1J8;F8VSF7;F8VW30;F8VSL1;F8VUB8;F8VYK8;F8VTQ3;F8VZI0;F8VVE3	P08237;P08237-3;P08237-2	PFKM	24.23	24.1391	22.9162	23.1335	22.7878	22.1072	23.6347	23.5634	22.3498	23.0068	18.7679	17.4227	23.8748	24.6672	23.934	23.6689	24.0228	23.0917	23.9807	24.2113	23.5678	23.4986	22.7048	23.0533	22.7862	22.8362	19.7572	23.0598	23.0255	18.758	23.231	23.1965	22.8894	22.1807	19.6565	22.3802	13	11	11	19.2	16.9	16.9	85.182	0	26.304	845100000
Heat shock protein HSP 90-beta	P08238;Q58FF7	P08238	HSP90AB1	30.4677	30.4606	30.2856	30.3543	29.3148	29.3316	30.1847	30.2854	30.2062	30.0942	28.4598	28.9987	30.3456	30.3694	30.0345	30.031	30.421	30.2909	30.3202	30.3292	30.1107	30.0505	30.7492	30.8062	30.3581	30.3152	28.8328	29.1194	29.3621	29.6252	30.2022	30.1005	29.8071	29.8149	30.5358	30.6186	53	53	26	61.6	61.6	35.5	83.263	0	323.31	62270000000
Asparagine synthetase [glutamine-hydrolyzing]	P08243-2;P08243;P08243-3;C9J057;F8WEJ5;C9JLN6;C9JM09;C9JT45	P08243-2;P08243;P08243-3;C9J057;F8WEJ5	ASNS	20.4431	20.5049	19.2416	18.4351	18.7861	18.4725	20.9261	20.9831	19.0283	21.4122	20.4817	18.9381	20.9852	20.6123	21.014	20.8347	18.2161	20.767	21.1381	20.8409	21.4008	20.6912	19.6253	20.7543	18.9917	18.5748	18.8463	20.8907	20.0997	18.9263	20.6075	20.3145	20.9193	21.0802	19.8925	19.4667	4	4	4	7.8	7.8	7.8	62.168	0	5.6776	109470000
Pyruvate dehydrogenase E1 component subunit alpha, somatic form, mitochondrial	P08559-3;P08559;P08559-2;P08559-4;Q5JPU3;Q5JPU0;Q5JPT9;Q5JPU1;P29803;Q5JPU2	P08559-3;P08559;P08559-2;P08559-4	PDHA1	26.0813	25.9876	24.6432	24.7347	19.2182	19.5269	25.0258	24.6874	25.5104	25.2717	24.2304	24.2505	24.9166	25.1977	25.4666	25.4457	25.5176	25.5998	25.5891	24.5395	26.3677	26.0822	25.6379	25.3719	22.7348	23.1636	22.6399	18.3598	19.3001	18.8893	24.717	25.1793	24.5567	25.0616	25.5445	25.8623	14	14	14	37.9	37.9	37.9	40.188	0	127.62	2290300000
Cytochrome c1, heme protein, mitochondrial	P08574	P08574	CYC1	25.2817	24.9743	18.7719	21.6632	18.3373	19.1711	24.8437	24.174	19.4603	21.265	20.9032	18.2111	24.9774	24.9739	23.9838	23.6563	22.5035	22.2119	25.2108	25.2066	22.1466	22.2032	21.2222	21.6649	22.0691	18.6056	19.1822	19.7906	19.3219	18.7729	24.4646	24.2321	18.3789	18.4081	20.818	19.2321	7	7	7	31.4	31.4	31.4	35.422	0	106.4	830690000
U2 small nuclear ribonucleoprotein B	P08579	P08579	SNRPB2	24.6869	24.8645	19.1894	19.2279	19.2033	20.6911	24.8345	24.521	24.3018	24.423	20.0124	18.4005	25.2211	25.1432	25.2907	24.7739	23.7842	24.5551	25.1239	25.2432	25.8326	25.812	24.6844	23.6664	22.8988	18.0276	18.5703	22.767	17.7477	19.8749	25.1659	24.9643	19.3445	19.1378	19.1092	19.7142	9	9	7	48	48	41.3	25.486	0	92.485	1289300000
U1 small nuclear ribonucleoprotein 70 kDa	P08621;P08621-2;P08621-3;M0QYR1;P08621-4;M0QX04	P08621;P08621-2;P08621-3;M0QYR1	SNRNP70	24.0604	23.8564	19.0131	18.3025	18.9892	17.8982	23.4188	24.1408	21.6042	23.3151	23.4477	19.6436	24.428	24.6305	22.82	22.6746	21.5676	21.4107	24.3862	24.6216	21.5501	22.9328	18.8403	19.4977	22.2459	20.1819	18.5631	19.5102	19.4547	20.0211	23.599	23.1378	18.8881	20.586	18.5285	18.5138	10	10	10	24.3	24.3	24.3	51.556	0	109.89	521060000
Vimentin	P08670;B0YJC4;B0YJC5;A0A1B0GTT5;A0A1B0GVG8;P17661;H7C5W5;P41219;P41219-2;F8W835	P08670;B0YJC4	VIM	30.6458	30.706	29.2311	29.3251	28.43	28.7873	30.3972	30.4785	29.0012	29.0842	27.3797	27.7809	30.6438	30.6545	30.3836	30.3621	29.8697	29.7651	30.6437	30.5983	30.2901	30.2227	29.5143	29.4483	29.0283	28.9486	29.1409	29.5796	27.1953	27.6872	30.5766	30.6141	28.2158	28.3656	28.1225	28.3094	48	45	43	85.6	82.2	78.5	53.651	0	323.31	73236000000
40S ribosomal protein S17	P08708;H0YN88;A0A075B716;H0YN73;H3BNC9	P08708;H0YN88;A0A075B716	RPS17	26.9075	27.0053	24.4953	24.9288	21.447	20.9469	26.8357	26.8774	25.7409	25.6469	22.2948	21.9891	27.3217	27.4225	27.1853	27.1381	27.2068	27.3939	26.8769	26.9374	26.8896	26.7811	24.5622	25.464	24.9036	24.8512	19.2079	19.9877	21.2631	21.3034	27.4519	27.4127	21.142	21.2838	22.446	22.1698	9	9	9	60	60	60	15.55	0	323.31	4599200000
Guanine nucleotide-binding protein G(k) subunit alpha	P08754	P08754	GNAI3	20.2374	20.3448	18.2985	18.0378	19.5796	20.2412	19.6463	19.5341	20.407	19.7179	18.7638	18.8898	19.9584	20.3529	21.3979	21.1142	20.0701	20.1683	21.2626	19.6273	21.1912	20.079	18.8983	18.9638	20.0483	18.962	19.556	16.7085	18.9346	21.0622	19.5514	19.4957	19.3598	19.2075	17.5282	19.0537	4	2	2	14.1	8.8	8.8	40.532	0	6.5866	46592000
Annexin A5;Annexin	P08758;D6RBL5;D6RBE9;E9PHT9;D6RCN3	P08758;D6RBL5;D6RBE9	ANXA5	28.1571	28.0494	27.9213	27.8684	26.4329	25.778	28.324	28.5166	27.5795	28.0298	18.9169	26.2292	27.8934	28.1893	28.8099	28.8917	28.6397	28.8492	28.6457	28.4016	29.0449	28.8444	27.903	27.9045	26.848	27.2573	27.8491	28.0375	26.3928	21.8523	28.2889	28.4021	27.1894	27.2426	26.4904	26.599	25	25	25	75.6	75.6	75.6	35.936	0	323.31	15888000000
U1 small nuclear ribonucleoprotein A	P09012;M0R268;M0QXK2;M0R221;M0R2B8;M0QZG7;M0R0G9	P09012;M0R268;M0QXK2;M0R221;M0R2B8;M0QZG7	SNRPA	22.8717	23.203	22.1381	21.3605	20.4887	19.4289	22.894	23.3145	18.0301	18.3422	19.3055	19.0883	23.5907	23.7267	23.3965	23.421	23.1175	22.7878	23.1731	23.3918	23.4425	23.2577	22.6323	22.1562	17.4279	19.4277	19.4561	18.7532	20.49	18.3802	23.727	23.923	18.5989	19.2409	20.3774	22.1855	7	5	5	35.1	29.8	29.8	31.279	0	161.08	442350000
Glutathione S-transferase P	P09211;A8MX94;A0A087X2E9;A0A087X243	P09211;A8MX94	GSTP1	29.2582	29.1928	24.9644	24.5696	17.8973	20.9054	29.5101	29.4109	26.6559	26.8198	26.1974	26.9423	28.979	29.0794	26.8679	26.8085	27.7495	27.9099	28.9426	29.16	27.5787	27.6153	23.3494	24.9439	29.1945	29.0051	26.2229	26.0592	26.3668	25.9883	29.1569	29.0649	26.275	25.8338	26.8693	27.1163	13	13	13	66.2	66.2	66.2	23.356	0	323.31	16763000000
Galectin-1	P09382;F8WEI7	P09382	LGALS1	29.8528	29.8405	22.6815	22.7278	21.1048	18.2872	29.418	29.1478	24.0081	23.9043	23.504	19.8001	29.3823	29.4223	25.2312	25.3927	24.5584	24.0707	29.4314	28.8155	27.0991	27.4914	19.2517	19.597	20.1049	19.8889	24.6184	24.4849	18.9185	19.6867	29.3612	29.349	21.9413	22.0786	18.9812	18.2934	8	8	8	71.9	71.9	71.9	14.716	0	323.31	6986200000
Dihydropteridine reductase	P09417;P09417-2;H0Y8F7;B7Z415;D6RGG7	P09417;P09417-2;H0Y8F7;B7Z415;D6RGG7	QDPR	22.3556	22.6415	18.9757	18.9618	19.1032	18.8753	22.3432	22.2954	19.9935	18.5305	19.1295	18.3337	21.6498	22.1486	19.5751	20.4078	21.7107	20.8797	21.9848	21.5092	21.1193	17.9565	18.7721	20.3079	19.0964	18.87	17.7374	18.892	20.5886	20.1439	22.021	20.7845	18.2876	19.677	18.5918	18.4253	4	4	4	27	27	27	25.789	0	46.56	138480000
High mobility group protein B1;Putative high mobility group protein B1-like 1	Q5T7C4;P09429;B2RPK0	Q5T7C4;P09429;B2RPK0	HMGB1;HMGB1P1	27.777	27.6287	23.7664	22.8833	21.7004	21.8594	27.501	27.5337	25.8002	26.2783	27.9391	28.6333	27.6308	27.6079	26.9192	27.0289	26.7834	26.7725	27.5219	27.3004	26.0166	26.4202	24.1655	22.3705	24.1326	24.7497	22.2076	18.8314	20.0622	19.7086	27.808	27.8428	17.9442	18.5384	23.4671	18.8631	13	13	10	65.2	65.2	47.5	18.311	0	323.31	6274200000
Glutathione S-transferase Mu 1	P09488;E7EWW9;P09488-2;B9ZVX7;H3BQT3;H3BRM6;A6NNT0	P09488;E7EWW9;P09488-2;B9ZVX7	GSTM1	25.8125	26.2335	17.8517	21.786	22.5632	21.9099	25.0627	25.3733	21.7145	20.2093	19.5763	22.7035	24.9646	25.1718	24.2852	24.3406	23.8633	24.0138	25.0552	25.1691	23.104	23.8473	23.9588	23.1716	23.3877	22.9189	18.0568	19.6799	21.7471	19.6125	24.811	24.4568	21.9978	19.4128	22.4041	21.4992	14	13	3	60.1	56.9	12.4	25.712	0	94.582	1184900000
Tropomyosin alpha-1 chain	P09493-3;P09493-4;P09493-10;P09493-9;Q6ZN40;P09493;P09493-8;H0YKX5;H7BYY1;H0YL52;P09493-2;F5H7S3;B7Z596;P09493-7;H0YKP3;P09493-6;H0YNC7;H0YK48;P09493-5;H0YL42;H0YL80;H0YK20;H0YKZ6;A0A087WTJ7;H0YLS7;D6RGJ6	P09493-3;P09493-4;P09493-10;P09493-9;Q6ZN40;P09493;P09493-8;H0YKX5;H7BYY1;H0YL52;P09493-2;F5H7S3;B7Z596;P09493-7;H0YKP3;P09493-6;H0YNC7;H0YK48;P09493-5	TPM1	23.3026	23.3813	18.9463	22.342	22.3509	22.5997	23.5069	24.1286	22.7909	18.6895	21.535	21.3428	24.8672	24.5545	23.1875	23.2949	23.2785	23.5718	24.0118	24.3631	23.1505	23.1515	24.8669	24.1438	22.7082	22.2103	22.7072	22.9417	21.7417	22.3952	23.5722	24.0113	22.1813	21.4825	22.7324	23.066	14	8	7	35.2	22.5	19.4	32.876	0	35.252	666180000
Annexin A4;Annexin	P09525;Q6P452;P09525-2;B4E1S2	P09525;Q6P452;P09525-2	ANXA4	23.4865	23.5055	22.5341	19.6247	18.9236	18.3394	23.3009	23.5902	23.0007	23.4339	17.3216	20.2822	23.3776	23.0031	23.1526	23.0844	23.5156	23.1827	23.1871	23.0084	24.3076	24.0309	21.7936	23.2035	21.5441	21.8559	19.5067	19.9918	17.358	20.2559	23.3475	23.4392	19.1088	18.4643	21.9311	19.2751	12	12	12	46.7	46.7	46.7	35.882	0	172.29	535900000
2,3-cyclic-nucleotide 3-phosphodiesterase	P09543-2;P09543;K7ERC4	P09543-2;P09543	CNP	22.3789	22.2163	19.1827	21.6442	20.6032	18.5552	21.8591	21.6114	21.2717	18.8013	20.0469	19.1159	21.7746	22.0898	20.9818	18.9926	21.7574	22.0212	22.3801	21.9713	22.5647	22.6328	19.2812	18.2365	21.4758	19.9268	19.2934	19.3377	19.0971	19.3747	21.8954	21.4732	20.6578	20.6319	18.8244	18.2332	6	6	6	18.5	18.5	18.5	45.098	0	27.744	195250000
Heme oxygenase 1	P09601;B1AHA8	P09601;B1AHA8	HMOX1	21.641	21.3743	21.4222	19.3827	20.4079	21.2455	21.8297	21.3884	21.5865	19.1914	19.8742	19.2505	20.955	20.9198	22.1941	22.1432	22.3313	22.0074	21.0428	21.5393	21.8988	21.9707	20.5443	21.3189	18.083	20.5951	22.066	22.8806	19.4096	18.6402	21.3537	21.7327	19.0295	19.18	18.2632	17.9359	5	5	5	25.3	25.3	25.3	32.818	0	18.562	133450000
U2 small nuclear ribonucleoprotein A	P09661;H0YKK0;H0YMA0;H0YLR3	P09661;H0YKK0;H0YMA0	SNRPA1	25.4775	25.1855	22.0754	22.2262	21.2983	21.3864	24.59	24.3868	22.7829	23.0553	20.3635	21.4423	25.5781	25.8024	24.8776	24.7614	25.0747	24.9442	25.0865	25.2195	25.124	25.1172	23.5666	23.9941	22.2757	23.7115	24.2122	24.4665	22.2578	22.807	25.5781	25.5385	20.0926	22.2344	22.7667	22.9194	10	10	10	46.3	46.3	46.3	28.415	0	269.58	1320900000
Poly [ADP-ribose] polymerase 1	P09874;Q5VX84;Q5VX85	P09874	PARP1	28.3853	28.149	29.1359	28.9576	31.3792	31.3366	34.1296	34.192	35.2556	35.2615	35.1252	34.9383	31.2736	31.2136	31.2532	31.3231	31.6135	31.6949	28.2823	28.3751	27.8131	27.5818	26.9276	26.7768	26.7432	26.5196	20.2189	20.2076	24.4687	24.7638	27.9017	27.7238	25.0106	24.0282	25.0498	25.0896	77	77	77	65	65	65	113.08	0	323.31	192790000000
Leukotriene A-4 hydrolase	P09960;P09960-2;P09960-4;P09960-3;B4DEH5	P09960;P09960-2;P09960-4;P09960-3	LTA4H	23.989	24.1781	22.5633	22.0111	19.9127	18.052	23.6168	23.2737	23.2075	22.4416	20.0305	18.9362	23.6134	23.4828	23.078	23.1668	23.3214	23.3465	23.2911	23.6067	23.5537	23.275	23.4328	23.5495	21.3687	22.88	18.6593	20.6156	19.3271	20.2348	22.7704	22.8284	22.0938	22.0891	22.5235	22.8145	15	15	15	32.4	32.4	32.4	69.284	0	169.65	594810000
Fructose-bisphosphate aldolase C;Fructose-bisphosphate aldolase	P09972;A8MVZ9;K7EKH5;J3KSV6;J3QKP5;C9J8F3	P09972;A8MVZ9	ALDOC	23.9131	23.7976	23.3038	23.5531	19.5546	18.8722	23.343	22.9225	18.6587	18.208	19.0517	19.8058	23.9151	23.6657	24.787	24.5401	24.1105	24.2724	23.3797	23.3551	24.1554	24.0178	23.7281	23.364	20.0434	19.4236	19.5342	18.8384	20.5553	19.0491	23.6359	23.5302	19.2032	18.5732	19.0975	19.2028	8	4	4	27.2	15.7	15.7	39.455	0	148.29	748820000
Histone H2A.V;Histone H2A.Z;Histone H2A	Q71UI9;P0C0S5;C9J0D1;Q71UI9-3;Q71UI9-4;Q71UI9-2;C9J386	Q71UI9;P0C0S5;C9J0D1;Q71UI9-3;Q71UI9-4;Q71UI9-2;C9J386	H2AFV;H2AFZ	27.2842	27.1891	19.7719	17.5661	18.4661	23.5495	26.4756	26.619	25.008	25.7803	25.0322	24.7797	27.0609	26.8959	26.8356	27.075	25.878	26.2456	26.5336	26.8025	27.3734	27.6473	26.2179	26.14	20.4633	19.3112	18.778	19.2824	18.1643	18.4425	26.5333	26.9813	23.942	18.5706	24.5918	24.5679	4	2	2	31.2	18.8	18.8	13.509	0	20.136	2473300000
Splicing factor U2AF 35 kDa subunit;Splicing factor U2AF 26 kDa subunit	P0DN76;Q01081;Q01081-2;Q01081-4;Q8WU68-3;Q8WU68;K7EJH3;A0A1B0GW87;K7EJM7;M0QYK5;M0R2N4;Q01081-3;Q8WU68-2	P0DN76;Q01081;Q01081-2;Q01081-4;Q8WU68-3;Q8WU68	U2AF1;U2AF1L4	23.0842	22.769	21.8575	21.3171	18.3447	17.8368	23.359	23.4035	22.3919	22.3245	19.1967	18.412	24.2694	24.1081	22.7238	23.2781	22.9617	23.1476	24.1164	23.6634	23.0655	23.6161	23.0142	22.7895	22.0596	21.288	20.5269	17.6105	18.9479	19.6954	23.4831	23.0805	19.1089	19.013	20.043	20.2826	6	6	6	25.8	25.8	25.8	27.872	0	290.2	580070000
Cystathionine beta-synthase	P0DN79;P35520;P35520-2;H7C2H4;C9JMA6	P0DN79;P35520;P35520-2;H7C2H4	CBS	21.1446	20.9275	19.5248	18.9014	18.6204	18.9719	20.0178	20.0346	18.6008	17.4636	19.3014	19.9176	20.6446	21.4428	21.1287	20.5407	20.8416	21.2984	20.8821	21.0126	20.9976	20.8115	20.4582	21.3355	20.6219	19.208	19.5783	19.3552	18.09	20.0053	19.7933	20.707	21.6382	19.7587	18.9384	17.3152	4	4	4	10.7	10.7	10.7	60.586	0	9.1631	84235000
Ig lambda-6 chain C region;Ig lambda-7 chain C region;Ig lambda-1 chain C regions;Immunoglobulin lambda-like polypeptide 5	P0DOY3;P0DOY2;P0CF74;A0A0B4J231;A0M8Q6;P0CG04;B9A064	P0DOY3;P0DOY2;P0CF74;A0A0B4J231;A0M8Q6;P0CG04;B9A064	IGLC6;IGLL5;IGLC7;IGLC1	19.3022	19.8201	21.1993	20.6869	22.5092	19.8176	19.4276	18.9203	22.4451	21.6589	18.6374	19.1022	24.1102	24.8618	19.4394	19.9396	26.3088	25.0886	21.4835	18.8225	18.5414	18.0067	21.036	21.7021	19.8164	19.2294	21.4048	21.5884	22.4744	23.951	18.7426	19.8593	24.9356	26.1255	23.3076	22.9938	4	4	4	55.7	55.7	55.7	11.265	0	245.89	202090000
60 kDa SS-A/Ro ribonucleoprotein	P10155-3;P10155-5;P10155-4;P10155;P10155-2;H0Y9N5;G5E9R9	P10155-3;P10155-5;P10155-4;P10155	TROVE2	23.1794	23.4007	21.8531	21.1414	18.882	18.732	22.8681	22.7255	22.0995	22.3019	19.7669	18.3732	22.3843	23.2524	22.768	22.8336	22.0733	22.6211	22.5112	22.3706	22.2618	21.7631	22.1256	22.2253	20.7776	22.0321	19.5685	21.7911	18.1755	19.6351	22.6867	22.3816	21.7291	21.2891	19.3784	21.9689	9	9	9	19.7	19.7	19.7	58.482	0	23.074	373520000
Histone H1.4;Histone H1.3	P10412;P16402;Q02539	P10412;P16402	HIST1H1E;HIST1H1D	27.2962	27.0187	26.5719	26.629	26.5669	25.7038	26.8227	26.6551	27.597	27.6544	27.2305	26.5437	26.6129	26.6791	26.7856	26.9618	26.6006	26.5419	26.7727	26.5364	27.2391	27.2975	26.6321	26.012	26.2612	26.2324	28.1052	27.3767	25.9513	24.8271	27.4333	27.6824	27.3475	27.1275	28.7994	28.7134	7	7	1	22.8	22.8	7.3	21.865	0	31.718	5912600000
Thioredoxin	P10599;P10599-2	P10599;P10599-2	TXN	28.8512	28.7807	24.8679	25.9511	23.5669	24.3886	28.367	27.9094	25.8446	25.5709	23.3159	20.1613	28.7571	28.8141	25.5729	25.6601	25.298	25.1344	28.5728	28.4673	26.7152	26.39	23.0155	22.4934	23.9465	22.7832	26.2624	26.3823	23.5373	23.8338	28.3889	28.3629	25.161	24.8693	22.9709	23.6948	7	7	7	51.4	51.4	51.4	11.737	0	58.434	4247300000
Cytochrome c oxidase subunit 5B, mitochondrial	P10606	P10606	COX5B	24.9299	24.8617	23.4791	18.7122	17.5972	18.6006	24.098	24.4506	18.12	19.3713	18.0647	19.5345	24.4483	24.729	22.9737	23.2059	19.7168	20.6837	24.2026	24.2492	23.712	23.0662	18.9225	18.7244	18.2187	18.3907	18.3719	19.8298	19.8793	19.4704	24.3121	24.3072	18.996	18.5819	19.6717	19.4947	4	4	4	24.8	24.8	24.8	13.696	0	8.2328	304650000
Carboxypeptidase;Lysosomal protective protein;Lysosomal protective protein 32 kDa chain;Lysosomal protective protein 20 kDa chain	X6R5C5;X6R8A1;P10619-2;P10619;U3KQ41;Q5JZH0;U3KQU6	X6R5C5;X6R8A1;P10619-2;P10619	CTSA	22.3358	22.1356	22.8693	22.8185	19.1369	18.0657	21.9379	22.1891	22.0694	19.8363	18.8746	18.6137	22.527	22.3191	22.348	21.9287	22.8641	22.521	21.8628	22.1217	22.4164	19.3764	18.2102	22.8917	21.9927	19.9458	20.3489	18.0933	19.6357	19.2662	22.5006	22.4846	19.5039	21.9921	19.2303	19.6717	4	4	4	10	10	10	54.255	0	64.344	175170000
cAMP-dependent protein kinase type I-alpha regulatory subunit;cAMP-dependent protein kinase type I-alpha regulatory subunit, N-terminally processed	P10644;P10644-2;K7EPB2;K7EM13;K7EIE5;K7EID3;K7EJ40;K7EK41;K7EKR1;K7EPR5;K7EQK3;K7EMU2;X6RAV4;K7EMZ6;H7BYW5;C9JSK5;P31321	P10644;P10644-2;K7EPB2;K7EM13	PRKAR1A	23.5118	23.9877	22.1588	22.3216	19.8089	17.8498	23.6583	23.7505	21.4842	19.8966	17.8067	19.6548	23.5502	23.6415	23.6043	23.6849	22.8269	23.3934	23.9061	23.5485	23.4011	23.815	23.1546	22.8366	19.0398	17.8727	18.7782	18.4966	18.5853	19.4712	24.0205	23.8479	22.423	21.9867	19.5567	18.1733	10	10	10	28.3	28.3	28.3	42.981	0	252.36	625940000
S-formylglutathione hydrolase	X6RA14;P10768;H7BZT7;U3KQT1	X6RA14;P10768;H7BZT7	ESD	23.2229	23.3081	24.0943	24.1608	18.4674	18.9423	24.149	23.8885	23.3859	23.1788	18.7596	19.5322	23.388	23.4257	24.6206	24.5882	24.5951	22.679	24.0712	24.0538	23.3499	23.0479	23.5385	23.3115	21.7117	18.0605	22.6989	22.3846	18.7047	18.9815	23.9932	23.8406	21.9019	22.1443	18.6616	23.548	8	8	8	51.4	51.4	51.4	28.226	0	45.809	660440000
60 kDa heat shock protein, mitochondrial	P10809;E7ESH4;E7EXB4;P10809-2;C9JL25;C9JCQ4;C9JL19;C9J0S9	P10809	HSPD1	29.4282	29.4553	28.7863	28.7051	27.6269	27.6598	29.3701	29.3869	28.4869	28.466	27.3125	27.5452	29.5839	29.5482	29.2606	29.2824	29.0693	29.1711	29.4441	29.4816	29.3935	29.6397	29.0971	28.8935	28.9475	28.9884	29.0742	29.2906	27.1761	27.7613	29.685	29.6413	28.3217	28.3869	28.1357	27.9984	46	46	46	80.5	80.5	80.5	61.054	0	323.31	35865000000
Clusterin;Clusterin beta chain;Clusterin alpha chain;Clusterin	P10909-4;P10909;P10909-5;P10909-2;P10909-3;H0YC35;H0YLK8;H0YAS8;E7ERK6;E7ETB4;E5RG36;E5RGB0;E5RH61;E5RJZ5	P10909-4;P10909;P10909-5;P10909-2;P10909-3;H0YC35;H0YLK8	CLU	23.7598	23.2527	20.0065	19.4902	22.7257	19.6509	22.8887	23.0843	18.2039	19.3964	18.4631	18.3576	23.1924	23.3307	21.7806	21.7793	22.836	22.5518	23.297	23.3818	21.5495	20.637	21.9109	19.2589	22.9703	22.8567	22.0118	19.3451	18.9989	19.2773	22.7633	23.2076	22.9276	25.5575	18.1521	18.8333	10	10	10	29.8	29.8	29.8	48.803	0	106.33	470580000
78 kDa glucose-regulated protein	P11021	P11021	HSPA5	28.4308	28.4662	27.2737	27.4007	26.1031	25.4289	28.258	28.1086	26.9132	26.9977	25.3153	25.0005	28.4878	28.5134	27.9221	28.0377	27.6804	27.773	28.3352	28.3435	28.3702	28.5197	27.8852	27.6777	27.4516	27.3654	27.374	26.1781	26.2001	26.6505	28.4811	28.5919	26.4653	26.8129	27.388	27.4537	34	33	33	47.7	47.7	47.7	72.332	0	323.31	15724000000
Laminin subunit gamma-1	P11047	P11047	LAMC1	22.1275	22.3581	23.7286	23.9512	23.1652	23.4274	22.5421	22.4248	24.7743	23.679	22.2893	22.395	21.1948	21.6926	23.0161	22.9573	23.0326	22.1029	21.4553	22.4802	23.4827	23.6728	22.8942	23.0515	25.4643	25.5362	25.0526	25.3255	24.2179	23.9738	22.2386	22.0929	24.8608	20.1796	18.3802	20.6318	7	7	7	5.8	5.8	5.8	177.6	0	40.664	237460000
Heat shock cognate 71 kDa protein	P11142;E9PKE3;P11142-2;E9PNE6;E9PN89;A8K7Q2;E9PLF4;P54652;E9PI65;E9PS65;E9PM13	P11142;E9PKE3;P11142-2;E9PNE6;E9PN89;A8K7Q2	HSPA8	30.2395	30.2295	29.1635	29.1825	28.0964	27.9416	29.5432	29.8193	29.0345	28.9863	27.7782	27.933	30.114	30.1782	29.5012	29.5821	29.5071	29.4935	30.0422	29.912	29.7643	29.5522	29.5767	29.6613	29.1639	29.0516	28.885	29.1552	27.7	28.1963	29.8022	29.837	28.8806	28.8139	28.6738	28.8186	36	36	18	59.8	59.8	35	70.897	0	323.31	46419000000
Uridine 5-monophosphate synthase;Orotate phosphoribosyltransferase;Orotidine 5-phosphate decarboxylase	P11172;P11172-3;E9PFD2;P11172-2;P11172-4;F2Z3P2;F2Z303;F8WDG4	P11172;P11172-3;E9PFD2;P11172-2	UMPS	22.5165	22.6441	18.7747	18.3585	18.8523	19.3839	22.6812	22.3807	21.0651	18.6128	19.1356	18.0911	22.3771	22.5036	22.3032	22.8973	22.7424	22.9958	22.6401	22.6605	21.929	22.9075	19.2246	19.1012	21.9712	19.4187	18.9113	18.3666	20.0219	19.3542	22.6568	22.2119	19.4628	18.2032	20.2494	18.4481	8	8	8	22.5	22.5	22.5	52.221	0	20.088	282320000
Pyruvate dehydrogenase E1 component subunit beta, mitochondrial	P11177-2;P11177;P11177-3;C9J634;F8WF02	P11177-2;P11177;P11177-3;C9J634	PDHB	26.2161	25.8559	24.7841	24.0818	18.7236	21.36	25.639	25.7493	25.2224	26.4378	19.3023	22.1136	25.3666	25.5848	26.4166	26.5769	26.1433	26.2336	25.2568	24.8729	26.5904	27.0421	24.9821	25.1464	23.8097	22.8108	23.6702	24.0928	23.1821	19.1711	25.6618	25.4887	23.6035	25.5639	24.5145	24.7803	14	14	14	48.7	48.7	48.7	37.2	0	323.31	2616700000
Ras-related protein Ral-A	P11233;H7C3P7;F8WEQ6;C9JPE8;C9JYR1	P11233;H7C3P7	RALA	23.8555	23.6052	19.5436	19.3364	19.9283	19.7399	23.9937	23.8218	18.9826	19.3906	18.8202	17.6728	23.3343	23.342	22.7109	22.6572	23.4011	23.7755	23.5241	23.5213	23.7555	23.9446	18.1111	19.2148	22.8504	23.6279	18.8325	19.6453	18.1193	19.2846	23.2857	23.5506	18.9199	19.2866	17.9651	18.7088	4	4	2	22.8	22.8	14.1	23.567	0	133.76	432260000
Lysosome-associated membrane glycoprotein 1	P11279-2;P11279	P11279-2;P11279	LAMP1	23.7234	23.739	19.2772	18.822	22.2028	22.8716	24.5358	24.5762	17.6834	18.7433	20.892	20.2555	24.671	24.6342	24.7117	24.7196	24.3301	24.5617	23.686	23.5806	24.7366	20.5114	20.6757	24.8892	23.8679	19.0939	18.6115	19.6045	22.2129	22.3798	23.2542	23.974	19.3212	18.5134	22.5299	24.3279	4	4	4	11.5	11.5	11.5	38.985	0	168.85	660270000
DNA topoisomerase 1	P11387;E5RIC7;Q969P6-2;Q969P6;E5RJ95;E5RFS0;E5RJ33;H0YBR3;H0YC03;E5RGE7;E5RGR4;E5RFE3;E5RGR2	P11387	TOP1	25.7503	25.2597	21.1752	22.2623	19.8156	19.8591	26.0292	26.0605	27.1555	27.2098	24.262	25.7246	25.1301	24.9838	24.6312	24.6153	23.1284	23.1299	25.0001	25.0246	24.0993	23.9022	22.1751	21.165	21.1655	20.9727	22.5013	18.1048	19.9657	22.8675	25.2318	24.9479	22.3469	20.9935	22.5968	20.3984	18	18	18	24.8	24.8	24.8	90.725	0	177.3	1252100000
DNA topoisomerase 2-alpha	P11388;P11388-2;P11388-3;P11388-4;J3KTB7	P11388;P11388-2;P11388-3;P11388-4	TOP2A	26.5888	26.5293	21.8916	21.4099	21.9673	21.1824	28.153	28.1778	29.0942	29.15	28.2361	27.7782	26.2808	26.2053	25.049	25.3588	25.8837	25.8724	25.7025	25.589	24.5765	24.7207	23.0308	24.0011	24.0834	24.0359	20.5468	20.2648	20.827	20.3125	25.7102	25.2895	19.8145	22.6673	22.3293	22.9132	66	66	52	43.2	43.2	35.3	174.38	0	323.31	4160400000
Glucose-6-phosphate 1-dehydrogenase	P11413;P11413-2;P11413-3;E7EUI8;E7EM57;E9PD92	P11413;P11413-2;P11413-3;E7EUI8;E7EM57;E9PD92	G6PD	27.8141	27.9011	26.1853	26.9841	23.6289	23.9439	27.1383	27.4757	26.5905	26.6902	21.0159	21.0539	27.4637	27.3417	27.0493	27.1012	27.2859	27.0621	27.5978	27.3482	27.2958	26.9108	27.0172	26.6604	26.0816	25.6367	24.8903	24.1762	24.6234	23.7504	27.0482	27.09	25.9366	26.118	25.7839	25.8084	32	32	32	64.7	64.7	64.7	59.256	0	323.31	7272000000
Ubiquitin-like protein 4A	Q5HY81;P11441	Q5HY81;P11441	UBL4A	19.835	19.8603	20.7979	19.5079	18.3842	19.4732	20.0789	19.9431	20.2659	19.0179	20.2792	20.5991	20.772	19.0762	20.7799	19.7061	19.9522	20.4948	20.5626	19.8244	20.8051	21.3215	21.1053	19.0953	18.2602	19.0489	19.8291	18.9946	18.7231	18.0843	20.0756	20.6242	20.7853	18.2755	18.3116	21.0449	3	3	3	15	15	15	20.55	0.0055829	2.2768	27352000
Pyruvate carboxylase, mitochondrial	P11498;P11498-2;E9PRE7;E9PS68	P11498	PC	32.6782	32.6585	35.4521	35.3544	34.43	34.3346	33.1415	33.1262	33.5878	33.5709	32.7594	32.6525	33.4899	33.4408	34.6133	34.5901	34.3857	34.4003	33.2711	33.3449	34.0209	33.9735	35.2945	35.2677	35.3347	35.3223	34.2777	34.4037	34.8093	34.7965	34.1114	34.0152	34.4417	34.471	34.3304	34.3436	74	74	74	77.2	77.2	77.2	129.63	0	323.31	517450000000
C-1-tetrahydrofolate synthase, cytoplasmic;Methylenetetrahydrofolate dehydrogenase;Methenyltetrahydrofolate cyclohydrolase;Formyltetrahydrofolate synthetase;C-1-tetrahydrofolate synthase, cytoplasmic, N-terminally processed	P11586;F5H2F4;V9GYY3	P11586;F5H2F4	MTHFD1	28.1463	27.8218	25.7563	25.6271	23.199	24.184	26.626	26.664	25.2344	25.5814	23.5529	22.0002	27.6589	27.6585	26.4973	26.5014	26.707	26.4071	27.6434	27.6613	26.8792	26.9147	27.0613	27.0994	26.3741	26.1144	23.0521	22.7071	22.5307	22.6362	27.4922	27.4015	25.1009	25.8173	25.771	25.8323	41	41	41	57.8	57.8	57.8	101.56	0	323.31	6307900000
Cation-independent mannose-6-phosphate receptor	P11717;S4R328	P11717	IGF2R	22.7533	23.1889	21.716	21.4984	18.6673	19.4157	22.1586	22.3159	21.5374	21.5289	18.8436	17.6082	22.8649	23.3922	22.4038	22.9411	22.4598	22.4714	23.1897	22.9022	22.3611	21.9728	22.3449	19.3998	21.5184	18.3981	22.0455	19.8901	18.9964	21.1221	22.462	22.1369	22.3272	21.6849	22.3767	21.3297	13	13	13	5.8	5.8	5.8	274.37	0	19.342	290310000
Alcohol dehydrogenase class-3	P11766;H0YAG8;D6RFE4;D6RAY0;D6R9G2	P11766;H0YAG8	ADH5	23.8953	23.9263	19.3683	18.4959	19.1137	19.2448	23.1963	23.1249	17.0462	20.3879	22.6981	19.133	23.5678	23.9459	19.0201	19.9729	22.9479	22.5889	23.3982	23.1497	22.0664	21.8818	19.0973	23.3247	20.0525	19.8203	19.6451	18.8252	18.5882	19.0451	23.1847	23.5762	19.2534	22.9918	18.622	20.0518	9	9	9	26.5	26.5	26.5	39.724	0	101.11	503810000
Cyclin-dependent kinase 4	P11802;F8VYH9;F8VTV8;F8VWX7;F8VZ51;F8W1L8;F8VZZ0;P11802-2;F8VYY1;Q96BE9;F8VXD2;H0YAZ9;Q9BVE2;E7EUK8;E5RGN0;A0A087X209;A0A087WZU2;F5H6Z0;J3QSD7;Q96Q40-2;P50750;Q96Q40-4;Q96Q40-3;O94921-3;Q96Q40-5;Q96Q40;O94921-2;O94921;Q07002;Q07002-2;P50750-2;Q00536;Q00536-3;Q07002-3;Q00537-2;Q00537;Q00536-2;Q9NYV4-3;Q14004-2;Q9NYV4-2;Q9NYV4;Q14004	P11802;F8VYH9;F8VTV8;F8VWX7;F8VZ51;F8W1L8;F8VZZ0;P11802-2	CDK4	22.7808	21.9714	18.9783	18.8916	20.2161	19.5534	22.7452	21.958	22.4317	22.3712	19.9062	18.5633	21.5066	22.2541	22.7619	22.28	22.3027	22.4913	22.2117	22.6262	22.4621	22.3027	17.827	18.0088	19.6778	19.0448	19.6366	18.8684	20.1223	19.0789	21.9164	22.3017	17.4896	18.4317	20.1963	17.7001	8	7	7	39.3	36.6	36.6	33.729	0	15.431	252610000
Ribose-phosphate pyrophosphokinase 2	P11908;P11908-2;A6NMS2;D3YTJ7	P11908;P11908-2	PRPS2	24.2631	24.1186	20.073	22.2859	19.0853	21.128	23.4769	23.7693	22.9538	18.0444	19.203	19.6335	23.9473	23.7541	24.8275	24.8096	24.4989	24.2552	24.2523	24.2046	24.7754	24.2849	23.8044	23.9185	23.0641	23.4626	21.614	19.288	19.6987	17.5407	24.2463	24.3158	19.9293	21.921	18.4855	22.2044	9	9	3	34.3	34.3	13.2	34.769	0	105.71	855250000
Polyadenylate-binding protein 1;Polyadenylate-binding protein	P11940;E7EQV3;E7ERJ7;A0A087WTT1;P11940-2;H0YAR2;Q9H361;H0YBN4;H0YAS6;H0YB75;H0YAP2;H0YAS7;H0YB86;E5RGH3;E5RJB9;H0YC10;E5RH24;E5RHG7;H0YAW6;E5RGC4;E5RFD8;H0YER0;H0Y6X6	P11940;E7EQV3;E7ERJ7;A0A087WTT1;P11940-2;H0YAR2	PABPC1	27.4161	27.3376	26.2122	26.4821	22.3819	22.5669	27.0258	26.8221	25.4931	26.1639	18.7653	19.2704	27.0366	27.3216	26.5936	26.7221	26.9425	27.0497	27.2657	27.2612	27.2977	27.16	27.111	27.1483	24.3119	25.1555	22.2813	20.3986	21.0586	22.1863	27.2706	27.4296	24.1923	24.3925	25.4554	26.5995	28	28	17	50.6	50.6	31.4	70.67	0	323.31	6541600000
Proliferating cell nuclear antigen	P12004	P12004	PCNA	25.7062	25.7518	26.1461	26.438	25.8169	25.521	26.8592	26.8088	28.2023	28.6202	28.7257	28.6296	25.5689	25.5801	25.9631	26.0036	26.246	26.2726	25.3843	25.3415	25.9783	25.957	25.5953	25.3785	24.2917	24.3441	24.0672	21.7833	23.2474	23.0051	25.0119	25.2593	24.555	24.4242	25.1791	24.9508	11	11	11	50.2	50.2	50.2	28.768	0	323.31	2832300000
Histidine--tRNA ligase, cytoplasmic	P12081-4;P12081;B4DDD8;B3KWE1;P12081-3;P12081-2;E7ETE2;B4E1C5;D6RF05	P12081-4;P12081;B4DDD8;B3KWE1;P12081-3;P12081-2;E7ETE2;B4E1C5	HARS	25.8013	25.7174	24.739	24.6835	20.7497	20.5941	25.3756	25.6252	24.8155	24.9757	18.9409	18.6722	25.733	25.668	25.307	25.3351	25.6246	25.531	25.3985	25.2747	26.0417	26.1873	25.3336	25.3771	24.4556	24.5151	22.3204	22.8828	19.2174	22.6222	25.2127	25.513	24.7182	23.3083	23.1723	23.6985	16	16	10	30.1	30.1	18.2	54.846	0	219.79	2181200000
ADP/ATP translocase 3;ADP/ATP translocase 3, N-terminally processed	P12236	P12236	SLC25A6	23.3059	22.9972	23.2146	22.4024	19.9141	19.5581	23.4271	23.4763	17.7508	19.0365	19.7759	18.5444	25.0146	25.2158	24.1701	24.1323	24.4901	24.7092	24.3863	23.911	23.829	23.6366	24.4952	23.662	20.2392	23.6256	17.868	19.149	19.1147	18.8487	24.8011	24.6922	24.0408	23.3204	23.6941	24.1159	12	5	3	43	21.5	13.1	32.866	0	27.504	829900000
Nucleoprotein TPR	P12270;P12270-2;Q5SWX9	P12270	TPR	25.5277	25.6063	22.4877	22.7019	22.3236	22.5035	25.0597	24.6654	22.6752	22.6877	18.9172	19.7236	25.6994	25.5707	23.8579	23.9529	22.1369	22.3301	25.9115	25.631	24.2348	24.2043	23.727	21.4024	22.6713	22.8792	20.2824	18.6131	23.3491	22.4433	26.0552	25.8881	22.6032	23.0353	22.4301	22.8287	45	45	45	24.1	24.1	24.1	267.29	0	323.31	1321700000
Prolactin-inducible protein	P12273	P12273	PIP	22.715	22.2365	20.9454	18.5296	27.0701	27.1659	23.6013	23.914	25.6412	25.5414	25.8318	25.3693	24.8412	24.474	23.0081	17.9271	25.4145	25.3114	22.8723	22.9285	23.5479	23.9241	25.6783	25.9759	26.6851	27.0572	26.8156	26.9286	27.5519	28.2425	22.5667	22.3594	26.8839	27.037	26.3324	26.8153	6	6	6	55.5	55.5	55.5	16.572	0	76.783	601500000
Creatine kinase B-type	P12277;G3V4N7;H0YJG0;G3V461;G3V2I1;P06732	P12277;G3V4N7	CKB	26.1518	26.0801	24.3592	24.9147	19.0717	20.4361	25.5042	25.6231	24.706	24.6223	23.3188	19.1788	25.921	26.0062	24.7161	24.9518	25.0978	24.7675	26.0802	26.1057	25.7421	25.3582	23.527	24.8437	22.4688	22.4403	21.5339	19.2881	20.1845	18.9238	25.9553	25.9503	22.0257	23.483	22.856	23.4727	16	16	16	59.8	59.8	59.8	42.644	0	323.31	2910900000
Annexin A3;Annexin	P12429;D6RA82;D6RFG5;D6RCA8;D6RFJ9;D6RAZ8	P12429;D6RA82	ANXA3	27.0474	27.1361	26.4017	26.3804	22.3638	23.0858	26.891	26.979	26.2605	26.453	22.9029	22.5171	27.0647	27.0496	27.1885	27.2503	27.3238	27.2342	26.8397	26.8707	27.4529	27.5496	27.0028	26.9781	25.4773	25.4701	26.5145	25.6336	22.1821	23.1316	27.2341	27.1249	24.0566	24.941	25.7026	25.6174	23	23	23	66.3	66.3	66.3	36.375	0	323.31	5970500000
Alpha-actinin-1	P12814;P12814-3;P12814-2;P12814-4;H9KV75;P35609-2;P35609;G3V2N5;H7C5W8;H0YJW3;G3V2W4;Q08043;H0YJ11;A0A087WSZ2;F6THM6;G3V5M4;G3V2X9;G3V380;G3V2E8;D6RH00	P12814;P12814-3;P12814-2;P12814-4;H9KV75	ACTN1	28.1806	28.3256	25.8027	25.3407	23.1319	24.2894	26.9078	27.1874	26.0182	25.8412	19.0447	24.0697	28.8136	28.8598	27.0515	26.7579	26.9789	26.9418	28.6254	28.6025	26.8494	26.6513	26.7725	26.7581	25.9658	26.4553	22.5094	23.5929	19.8168	24.5634	28.3871	28.2577	26.0842	25.9936	24.0559	25.1606	65	43	43	72.9	51.9	51.9	103.06	0	323.31	10355000000
X-ray repair cross-complementing protein 6	P12956;B1AHC9;P12956-2	P12956;B1AHC9;P12956-2	XRCC6	27.9801	28.0067	26.8949	26.9669	26.1371	25.8095	27.6315	27.6304	27.062	27.0458	23.7927	23.335	27.5029	27.7033	27.0858	27.1647	27.3744	27.2135	27.7766	27.757	27.1015	27.3748	27.4845	27.3677	26.8714	26.9166	23.6344	22.862	25.3526	25.8511	27.6576	27.5646	26.554	26.4255	25.966	26.0705	38	38	38	55.7	55.7	55.7	69.842	0	323.31	10010000000
X-ray repair cross-complementing protein 5	P13010;C9JZ81;H7C0H9	P13010	XRCC5	27.6717	27.8535	27.6553	27.6954	26.3995	25.9254	27.3524	27.2459	27.6379	27.5552	23.4713	25.6193	27.734	27.8971	27.5071	27.637	27.4905	27.3267	27.3287	27.4177	27.5045	27.3939	27.7309	27.9735	27.47	27.1719	24.1966	24.5802	25.8929	26.3284	27.342	27.1595	27.2396	27.1046	27.3813	27.3921	33	33	33	51.5	51.5	51.5	82.704	0	323.31	7996700000
Cytochrome c oxidase subunit 4 isoform 1, mitochondrial	P13073;H3BPG0;H3BN72;H3BNV9;Q86WV2;H3BNI5	P13073;H3BPG0;H3BN72;H3BNV9	COX4I1	25.899	25.8366	22.8671	23.7942	19.01	19.2791	24.9138	24.4579	23.0691	23.9308	22.9984	22.7181	25.4073	25.4486	24.4183	25.1448	25.3125	24.9375	25.1945	25.155	25.1524	25.5003	24.9351	24.1887	22.4123	22.4027	17.6933	22.1557	18.5831	20.2841	24.4339	23.5406	22.0694	22.5741	21.8396	21.3279	7	7	7	41.4	41.4	41.4	19.576	0	44.387	1017000000
Lysosome-associated membrane glycoprotein 2	P13473-2;P13473;P13473-3	P13473-2;P13473;P13473-3	LAMP2	22.7438	22.6327	18.7703	20.5657	18.6263	19.6596	20.6741	20.9374	17.6098	19.614	20.84	19.409	21.8546	22.0402	20.6647	20.6136	18.7964	20.5653	21.4648	21.8926	19.9268	19.6764	18.7867	18.921	19.6079	19.1617	19.0369	20.3638	19.2053	18.8621	21.8361	22.0408	17.5323	18.4337	18.8074	20.0376	2	2	2	4.9	4.9	4.9	44.955	0	16.241	112450000
Ribonuclease inhibitor	P13489;E9PMJ3;E9PLZ3;E9PIM9;E9PMA9;E9PMN0;E9PIK5;H0YCR7;E9PR82;E9PMI1	P13489;E9PMJ3;E9PLZ3;E9PIM9	RNH1	23.0763	22.8505	20.5691	19.5486	18.7407	18.8201	22.6474	22.953	22.2978	22.0738	19.5791	19.5495	23.0967	22.8998	22.4075	22.7513	22.6287	23.0396	22.8033	22.8226	22.8103	23.1291	22.8646	22.9888	19.5702	18.2864	19.0037	19.1571	19.835	18.6256	22.5736	22.7129	18.3635	20.2734	23.1588	23.0224	7	7	7	23.2	23.2	23.2	49.973	0	286.46	362230000
Elongation factor 2	P13639;M0R0I6	P13639	EEF2	30.1041	30.0276	29.5768	29.4181	29.407	29.1931	29.849	29.9117	29.7198	29.6472	27.7777	28.2442	30.3669	30.3823	29.5392	29.7044	29.9338	29.9699	30.7792	30.7416	29.8112	29.7704	30.318	30.324	29.8232	29.8558	28.2325	28.4467	29.3908	29.3915	29.5056	29.5516	29.6303	29.7639	29.1545	29.3276	57	57	56	66.2	66.2	65	95.337	0	323.31	51286000000
Protein disulfide-isomerase A4	P13667	P13667	PDIA4	25.2238	25.1669	22.6732	21.5478	23.1273	20.2577	24.4177	24.2321	22.9077	22.0995	19.5759	19.2719	25.2692	25.3217	24.7965	24.5648	24.1108	24.1451	25.1277	24.9989	24.1342	24.5505	23.9014	23.801	22.904	18.5145	23.3141	23.271	22.1109	21.3839	24.5921	24.683	19.9374	18.6576	22.1988	22.7294	22	22	22	38.9	38.9	38.9	72.932	0	323.31	1399600000
Prolyl 4-hydroxylase subunit alpha-1	P13674;P13674-3;P13674-2	P13674;P13674-3;P13674-2	P4HA1	22.6911	22.7777	19.1158	18.9873	18.8693	19.7068	21.9651	22.6259	19.1053	21.8682	18.8845	18.6199	22.1075	22.7118	21.8498	22.2886	21.9984	21.9762	22.6169	22.1897	22.5798	22.6727	22.6104	19.794	18.3408	19.5201	19.02	17.7296	18.3658	19.9855	22.2797	22.3055	18.1422	18.6019	18.3494	18.6921	13	13	13	32	32	32	61.049	0	35.355	281050000
Plastin-3	P13797;A0A0A0MSQ0;P13797-3;P13797-2;U3KQI3;H7C4N2;P13796;Q5TBN3;F2Z2Z9;Q14651;C9JAM8	P13797;A0A0A0MSQ0;P13797-3;P13797-2	PLS3	27.8239	27.8798	26.2467	26.264	23.6528	24.0901	27.5654	27.4046	26.964	26.854	18.603	21.1469	28.014	28.1817	27.0656	27.1033	27.3045	27.2567	27.7624	27.8506	27.4207	27.3665	26.8634	26.8393	26.4291	26.5859	22.1302	21.4408	23.8225	24.8412	27.8316	27.9201	26.3856	26.1624	26.3652	26.3565	35	35	35	61	61	61	70.81	0	323.31	10224000000
Electron transfer flavoprotein subunit alpha, mitochondrial	P13804-2;P13804;H0YLU7;H0YK49;H0YL12;H0YNX6;H0YKF0;H0YL83	P13804-2;P13804;H0YLU7;H0YK49;H0YL12;H0YNX6;H0YKF0	ETFA	24.9927	24.9486	22.1769	18.6642	21.956	22.5215	24.9461	24.6038	24.9293	24.6528	18.7317	21.1885	24.3187	25.1261	25.2987	25.3388	25.4763	25.5754	24.7153	24.0174	26.2407	26.2696	24.3731	25.1335	21.2754	22.2288	24.5672	22.2542	22.6331	22.0236	25.0506	24.5827	23.0704	21.9822	21.7319	21.8938	13	13	13	63	63	63	30.025	0	122.64	1349200000
cAMP-dependent protein kinase type II-alpha regulatory subunit	P13861-2;P13861;H7C1L0;H7C330;C9J830;H7C4A9	P13861-2;P13861	PRKAR2A	23.4044	23.5345	22.7876	18.7349	19.1624	18.852	23.5898	23.5128	19.8179	22.3903	18.8063	18.1244	22.7667	22.8391	22.4937	22.6278	22.1764	22.2637	23.3966	22.9959	23.1246	23.0273	22.9366	22.5443	17.9197	18.4895	19.5629	20.2708	18.6573	19.5179	23.0695	23.7374	19.1186	19.8112	20.3761	19.2819	10	10	10	37.2	37.2	37.2	43.066	0	89.868	439030000
Beta-enolase;Enolase	P13929;E5RGZ4;P13929-3;P13929-2;K7EPM1;K7EKN2;E5RI09;E5RG95;K7EP84;E5RJH5	P13929;E5RGZ4;P13929-3;P13929-2;K7EPM1;K7EKN2	ENO3	22.9363	22.7078	19.435	18.5996	24.527	18.81	22.645	22.4906	21.9094	18.6423	18.8957	19.4939	22.7988	22.6481	23.2852	23.1676	23.2174	22.596	22.6743	22.392	23.2072	23.8284	21.9954	22.3265	21.7319	22.5117	22.6553	23.3253	18.7614	23.8775	23.1812	22.6758	21.8668	20.4392	18.8718	21.7878	12	9	9	46.3	33.6	33.6	46.986	0	39.498	433320000
General transcription factor IIF subunit 2	P13984	P13984	GTF2F2	19.9942	20.6417	18.7437	19.0768	18.1304	18.612	18.9951	19.7886	19.0458	21.0172	18.9742	18.8173	22.2457	23.1416	21.1771	21.3019	20.9711	20.4305	19.603	20.2106	21.637	20.8989	19.6763	20.3628	18.5186	18.9898	20.5139	19.0349	18.7798	18.805	22.1185	21.48	19.6474	19.3732	18.3412	19.2287	6	6	6	28.1	28.1	28.1	28.38	0	18.706	79707000
Macrophage migration inhibitory factor	P14174	P14174	MIF	27.2548	27.5207	21.4731	19.1712	19.4397	18.8381	27.5923	27.7089	22.2286	22.4732	19.8455	18.7864	27.7118	28.1517	23.1689	23.7027	22.0141	22.1532	27.505	27.6984	25.0468	25.3406	17.9098	18.6253	21.774	19.5453	24.4103	23.9767	19.4837	19.2234	27.8002	27.3982	22.7676	22.7813	18.7754	19.294	4	4	4	36.5	36.5	36.5	12.476	0	151.3	2782200000
Farnesyl pyrophosphate synthase	P14324-2;P14324;A0A087X1D8;A0A087WVN4;A0A087WTP2;A0A087X090	P14324-2;P14324;A0A087X1D8;A0A087WVN4	FDPS	25.5421	25.6443	25.5355	25.3663	25.1171	23.6688	25.2021	25.3023	25.9988	26.3245	17.884	24.1535	25.282	25.2768	26.3665	26.3848	26.0195	26.4045	25.0411	25.1859	26.3985	26.1929	25.597	25.4433	24.5339	25.221	24.8399	24.9798	20.3907	24.5798	25.3075	25.1961	25.2196	25.4597	24.4871	25.7753	7	7	7	20.1	20.1	20.1	40.532	0	323.31	2463600000
Alcohol dehydrogenase [NADP(+)]	P14550;V9GYG2;V9GYP9;Q5T621	P14550	AKR1A1	23.57	24.3208	21.6637	21.7312	18.1397	19.774	23.8257	23.6251	22.5424	22.0872	20.6541	19.3483	23.7475	23.318	23.5738	24.1063	23.7992	24.0383	23.5605	23.5127	23.9108	24.2119	23.7521	23.8475	21.5559	22.0129	21.4245	18.5955	19.0708	18.7547	24.2418	24.3602	21.8944	21.8106	21.4476	17.5763	13	13	13	42.5	42.5	42.5	36.573	0	108.57	716890000
Pyruvate kinase PKM;Pyruvate kinase	P14618;P14618-3;B4DNK4;H3BU13;H3BN34;H3BQZ3;P30613-2;P30613	P14618;P14618-3;B4DNK4	PKM	31.2086	31.1539	30.0958	30.0254	28.704	28.3054	31.1047	30.9239	29.6601	29.5956	27.482	27.2703	30.9837	30.8981	30.2481	30.1344	30.4665	30.2721	31.2981	31.1926	30.3906	30.0961	30.7136	30.586	30.3542	30.2863	27.8633	26.8631	28.5651	28.2775	31.0764	30.8332	29.9607	29.8375	29.5899	29.4629	42	42	4	75.7	75.7	9.4	57.936	0	323.31	92353000000
Pyruvate kinase PKM;Pyruvate kinase	P14618-2;H3BTN5;H3BR70;H3BQ34;H3BUW1;H3BTJ2;H3BT25	P14618-2;H3BTN5;H3BR70;H3BQ34	PKM	23.3055	23.0372	21.9407	22.0507	19.5007	19.385	22.7354	22.8775	21.6407	21.4585	19.4307	18.4753	22.8442	23.1513	22.1923	22.1837	21.8963	22.4639	22.9469	23.0039	21.0274	23.0135	22.5748	22.6053	19.3379	18.7616	19.6672	19.8011	17.8801	19.4917	17.9254	21.6313	21.9945	18.6162	19.3117	19.1761	40	2	2	69.3	3	3	58.061	0	3.9887	320060000
Endoplasmin	P14625;Q96GW1;A0A1W2PRR1;Q58FF3;H0YIV0;F8W026;F8VPC7	P14625	HSP90B1	28.6088	28.5381	27.5574	27.6873	26.3482	25.828	28.1517	28.3191	27.7264	27.6043	22.6476	22.5163	28.9221	28.9092	27.866	28.0509	28.0343	28.0456	29.3638	29.3553	28.105	28.2009	28.3813	28.2292	27.874	27.8353	24.6993	23.9555	25.6264	25.2583	28.3854	28.2962	27.1349	26.4146	26.71	27.2475	48	46	46	55.5	53.8	53.8	92.468	0	323.31	16983000000
Insulin-degrading enzyme	P14735;P14735-2;Q5T5N3	P14735;P14735-2	IDE	24.4028	24.3023	22.2581	22.6531	17.9702	20.2144	23.204	22.9946	22.9573	22.2669	18.9568	19.1743	23.7167	24.6961	23.9458	23.6933	24.8725	24.4544	23.9661	24.0801	24.7742	23.0185	21.4855	19.9308	19.1338	19.4741	19.219	19.2769	21.515	19.1498	23.2107	23.6422	22.3141	22.0877	22.8119	21.7936	20	20	20	25.7	25.7	25.7	117.97	0	81.724	619240000
Heterogeneous nuclear ribonucleoprotein L	P14866;M0QXS5;P14866-2;M0R076;M0QYL7;M0R1W6;B4DVF8	P14866;M0QXS5;P14866-2	HNRNPL	26.6404	26.7488	24.8729	24.929	22.6627	23.1839	26.7046	26.6659	25.8291	25.7179	19.2236	23.7933	26.85	26.8078	26.3688	26.1277	26.0963	26.1436	26.6312	26.6919	25.7555	25.6861	25.8958	25.7776	24.0655	24.9502	23.8955	23.9894	23.2172	22.9661	26.7021	26.4906	23.9674	23.1912	24.7529	24.5971	16	16	10	42.1	42.1	28.4	64.132	0	323.31	4753900000
Aspartate--tRNA ligase, cytoplasmic	P14868;P14868-2;H7BZ35;C9J7S3;C9JLC1;C9JQM9;H7C278	P14868;P14868-2;H7BZ35	DARS	25.561	25.1099	22.9403	23.3487	21.7732	20.0701	24.9634	25.5647	23.7786	23.9722	20.0281	18.5632	25.5536	24.9084	24.7472	24.5669	24.921	25.1292	24.3547	25.157	24.461	24.5381	24.5412	24.8688	21.7519	21.2435	23.7513	23.3846	19.3044	18.7812	24.4531	24.3227	22.7417	23.2489	22.6592	23.0464	21	21	21	50.7	50.7	50.7	57.136	0	323.31	1643500000
Junction plakoglobin	P14923;C9JTX4;C9J826;C9JK18;C9JKY1;C9JPI2;K7ERP3	P14923	JUP	24.8122	24.7402	26.0802	26.1189	27.2743	27.0758	24.7642	24.7528	26.6551	26.5047	25.8878	25.2146	24.4718	24.3404	25.1255	25.0483	27.8192	27.8959	25.2125	25.3395	25.2686	25.1998	25.6853	25.5739	26.5434	26.2306	26.9841	26.972	28.0067	27.8845	23.9203	23.9887	26.7981	26.8254	29.9653	29.9712	30	30	25	52.5	52.5	45.1	81.744	0	323.31	2432700000
Carboxypeptidase A1	S4R433;P15085	S4R433;P15085	CPA1	22.9856	22.8944	22.6926	22.1517	18.248	23.2686	22.6973	22.9212	22.3098	22.43	23.6929	19.7062	22.1267	22.2089	21.8094	22.4509	21.4675	21.2965	22.9688	22.9881	20.609	21.3898	23.6439	22.8154	19.4506	19.1477	17.9243	18.4886	17.3625	18.9323	22.0857	22.203	22.0801	22.3061	20.235	22.8593	1	1	1	5.8	5.8	5.8	20.878	0.0091109	1.8969	323160000
Glutamine synthetase	P15104	P15104	GLUL	21.0724	21.3971	18.8792	18.5188	19.8817	18.7851	21.9382	21.8319	20.8432	20.9163	18.7335	18.0477	22.1819	22.0596	18.8375	21.2836	20.0998	19.7701	21.8104	22.1263	19.3527	19.2454	23.0039	22.2026	19.6338	19.8293	20.5493	19.2356	19.6318	18.619	21.4481	19.9278	20.5789	20.2226	21.3432	21.9105	4	4	4	13.1	13.1	13.1	42.064	0	10.842	143330000
Aldose reductase	P15121;E9PCX2;E9PEF9;C9JRZ8;C9JRZ8-2	P15121;E9PCX2	AKR1B1	26.0839	25.8889	24.4757	23.7384	20.9655	22.0483	26.2661	26.2198	24.5035	24.5378	22.3609	21.7672	25.9243	25.9822	25.9144	26.2494	26.6796	26.6172	26.2575	25.9604	25.3236	25.7207	24.4685	25.3433	22.7219	22.57	20.6246	20.9009	20.6025	21.1591	26.0857	26.3279	21.1944	23.3189	23.5543	22.51	14	14	14	51.3	51.3	51.3	35.853	0	68.957	2628700000
Eukaryotic peptide chain release factor GTP-binding subunit ERF3A;Eukaryotic peptide chain release factor GTP-binding subunit ERF3B	P15170-2;P15170-3;H3BR35;P15170;Q8IYD1;H3BSV8	P15170-2;P15170-3;H3BR35;P15170;Q8IYD1	GSPT1;GSPT2	25.1902	25.2267	25.2774	25.0491	21.9848	22.9182	24.494	24.7892	24.722	23.8512	21.9131	18.337	25.3792	25.374	24.8888	24.6581	24.8799	24.5941	25.0643	24.6241	24.3985	23.9646	25.4046	25.1369	22.7285	24.182	18.5442	22.3945	22.1174	23.17	25.214	25.4696	24.0449	18.9004	23.6904	23.8964	14	14	14	26.4	26.4	26.4	68.6	0	254.13	1532000000
Folate receptor alpha	P15328	P15328	FOLR1	23.6379	23.4733	23.7899	24.1366	19.7665	21.3625	23.3521	23.2448	24.2773	24.0444	19.0854	21.0246	22.9298	23.1309	23.5862	23.8202	22.605	22.6453	23.2409	23.1425	23.0195	23.2063	23.3333	23.5132	23.9498	23.2517	23.0939	22.9301	19.6877	21.8948	22.8761	23.0372	23.1693	23.0687	18.0473	18.5819	4	4	4	17.5	17.5	17.5	29.819	0	7.9609	452150000
Nucleoside diphosphate kinase A	P15531;P15531-2;E7ERL0;E5RHP0;C9K028	P15531;P15531-2;E7ERL0;E5RHP0	NME1	27.3063	27.1902	27.5851	27.7029	24.6873	24.1925	27.4054	27.6152	26.6709	26.7407	25.8022	25.6772	27.2172	26.2148	27.9771	28.1276	27.6306	27.764	27.4008	27.4628	26.7505	27.0559	27.2895	27.744	27.2983	27.081	26.0324	24.3138	25.4291	25.321	27.1905	27.3203	25.5091	25.5288	25.5714	24.8331	14	1	1	70.4	9.2	9.2	17.149	0	141.01	4500400000
NAD(P)H dehydrogenase [quinone] 1	P15559-2;P15559;B4DLR8;P15559-3;H3BNV2;H3BRK3	P15559-2;P15559;B4DLR8;P15559-3;H3BNV2;H3BRK3	NQO1	27.4975	27.5067	26.7487	26.8339	25.2691	22.9263	27.4032	27.4142	27.3117	27.4626	24.5658	25.3082	28.2386	28.0805	28.2021	28.1342	28.2341	28.4443	27.0161	27.0129	27.8653	27.9381	27.671	27.6697	22.9938	22.6805	25.6964	25.8599	25.6912	25.9694	27.7546	27.5501	25.8624	25.2005	26.3822	26.5476	12	12	12	47.9	47.9	47.9	27.295	0	323.31	9235400000
40S ribosomal protein S2	P15880;H0YEN5;E9PQD7;E9PMM9;I3L404;E9PPT0;E9PM36;H3BNG3;H0YE27	P15880;H0YEN5;E9PQD7;E9PMM9;I3L404;E9PPT0	RPS2	27.6972	27.9768	27.4477	27.0751	26.579	26.905	27.8056	27.8342	27.2772	27.7277	24.8709	20.75	27.5039	27.6029	28.0582	27.9072	27.7946	27.8307	27.7775	27.7389	27.8363	28.1074	27.7631	27.9776	27.097	27.2493	25.9985	25.7549	27.3734	27.1879	27.8443	27.5423	26.4983	26.3688	26.8715	27.3736	15	15	15	54.3	54.3	54.3	31.324	0	323.31	11815000000
Desmoplakin	P15924;P15924-3;P15924-2	P15924;P15924-3;P15924-2	DSP	25.0074	25.0933	27.4121	27.834	28.9499	28.8834	25.2427	25.3671	27.8425	27.5941	26.2117	24.3924	25.3626	25.4126	26.0451	26.0488	29.7762	29.6714	26.422	26.7157	26.3034	26.6976	27.4015	27.5777	27.5915	27.2298	28.2042	28.2243	29.4945	29.3661	25.4778	25.4557	28.3777	28.3352	30.708	30.6071	107	107	107	38.8	38.8	38.8	331.77	0	323.31	5324400000
Replication protein A 32 kDa subunit	P15927;P15927-2;P15927-3;Q5TEJ7;Q5TEJ0	P15927;P15927-2;P15927-3;Q5TEJ7	RPA2	21.7785	21.4745	19.3752	19.7846	19.6894	18.7212	21.9657	22.359	22.2646	22.8986	19.1894	17.0199	21.5602	21.1833	22.6481	22.2488	22.1458	21.643	21.4815	21.3341	22.6882	18.6256	21.7566	21.9891	17.6464	19.4845	19.6111	20.0331	19.6378	19.1649	23.0546	22.6034	18.5579	20.116	19.3506	18.6869	5	5	5	27	27	27	29.247	0	7.8536	141680000
Carbonyl reductase [NADPH] 1	P16152;E9PQ63;A8MTM1;P16152-2	P16152;E9PQ63;A8MTM1;P16152-2	CBR1	26.3246	26.364	25.2142	25.1858	19.9475	25.0041	26.0661	26.0746	24.1143	24.492	24.334	25.1527	25.5505	25.4604	26.1801	26.1878	26.0918	26.0192	25.6766	25.8751	26.4155	26.2712	25.648	25.5503	25.164	24.9966	25.613	25.6381	24.8228	24.9998	25.9663	26.3262	25.0874	25.1587	25.1655	24.7719	15	15	13	71.8	71.8	61.4	30.375	0	323.31	3427600000
Histone H1.5	P16401	P16401	HIST1H1B	25.2232	25.2635	24.1413	24.2107	19.3811	19.1073	24.4879	24.4538	22.4864	22.7778	19.7095	18.4892	25.0271	25.212	24.8275	24.8598	24.2787	24.033	24.9004	25.0763	25.3681	25.1221	24.9356	24.867	23.7347	22.9007	24.2271	24.438	20.2642	21.923	25.7272	25.4235	23.431	24.2224	25.9092	26.2702	6	6	6	22.1	22.1	22.1	22.58	0	54.758	1292400000
Histone H1.2	P16403	P16403	HIST1H1C	22.5758	19.6502	20.9629	22.2517	19.5077	19.1599	21.9189	22.0464	23.7626	23.4669	23.4911	18.5753	21.5615	21.8289	21.8345	20.9783	21.2918	21.8095	21.0298	21.6261	22.5697	23.1891	21.6472	21.5885	18.9125	17.9292	22.7678	18.4099	19.0309	18.9005	21.0012	22.1876	18.8998	18.385	18.9177	19.2528	7	1	1	23.5	7.5	7.5	21.364	0	6.397	151140000
Sarcoplasmic/endoplasmic reticulum calcium ATPase 2	P16615-5;P16615-2;P16615-3;P16615;P16615-4;H7C5W9;Q93084-4;Q93084-2;Q93084-3;Q93084-7;Q93084;Q93084-6;Q93084-5;J3QSY6	P16615-5;P16615-2;P16615-3;P16615;P16615-4;H7C5W9	ATP2A2	25.373	25.1448	21.1794	21.9812	23.4176	23.3708	24.4206	23.5931	22.0738	20.8001	18.1346	23.2133	24.5034	24.2484	24.4931	23.9047	21.5394	21.8421	24.5751	24.5618	24.1316	23.9442	23.3385	23.4047	22.6968	22.1483	20.8539	20.0517	20.6435	23.6837	23.4239	23.7848	23.2035	23.2782	21.6944	23.9066	22	22	15	27.6	27.6	19.1	109.73	0	154.31	798620000
Stathmin	P16949;A2A2D0;P16949-2	P16949;A2A2D0;P16949-2	STMN1	22.0209	21.9381	20.1827	21.5485	18.6971	18.5076	21.5588	21.2496	20.3815	19.7394	19.2526	19.7071	22.157	22.1017	22.1699	21.3342	22.6832	21.9139	22.6983	22.9005	21.8219	21.878	17.9807	18.3816	20.4619	19.1715	19.2087	19.2477	19.4545	19.2956	22.0525	22.0978	19.0718	18.5079	20.1017	20.1785	3	3	2	22.8	22.8	16.8	17.302	0	26.532	114480000
Y-box-binding protein 3	P16989;P16989-2;P16989-3;A0A0D9SEI8	P16989;P16989-2;P16989-3	YBX3	22.522	22.5195	18.5372	18.4135	17.5835	18.9878	21.9546	22.0857	19.5955	19.8528	19.187	19.8461	22.5215	22.2952	22.1465	22.818	21.8114	18.3577	22.4654	22.9752	22.6649	22.7285	22.4778	21.8253	20.0135	17.1859	18.4891	19.1742	20.2081	16.9519	22.3455	22.1209	20.3471	19.1841	17.9009	18.5147	10	5	5	33.1	22	22	40.089	0	280.76	274510000
Heat shock 70 kDa protein 6;Putative heat shock 70 kDa protein 7	P17066;P48741	P17066;P48741	HSPA6;HSPA7	28.3792	28.1617	27.3002	27.4272	23.7545	23.3147	28.3475	28.0872	27.3096	27.1562	26.2074	26.34	28.4996	28.1137	28.3772	28.0455	27.992	27.936	28.1262	28.3542	28.1202	27.9795	27.4235	27.5689	27.2698	27.8578	28.1312	28.4901	26.5087	26.4205	28.4032	28.0929	27.0554	26.8612	26.7432	26.5218	12	2	2	19.4	5.4	5.4	71.027	0	86.757	6678400000
High mobility group protein HMG-I/HMG-Y	P17096;P17096-3	P17096;P17096-3	HMGA1	22.078	22.08	19.0983	18.545	20.7616	18.6607	22.0395	22.2665	23.2855	23.1146	19.268	18.506	21.7411	21.4239	23.6959	24.0059	22.8585	22.9294	21.1464	21.6917	23.3586	23.6522	18.855	19.8431	20.4482	18.0545	17.7295	20.0144	19.1574	19.8422	21.9609	22.0354	19.0864	18.759	20.0783	19.0058	1	1	1	15	15	15	11.676	0	13.314	117510000
Aspartate aminotransferase, cytoplasmic	P17174;P17174-2	P17174;P17174-2	GOT1	23.8499	23.2618	20.9939	20.6399	22.7592	21.8662	24.1154	24.3691	20.9606	22.0013	19.6446	22.5006	23.0627	23.693	22.6487	22.7735	23.7336	23.819	23.8534	23.3009	22.2666	20.6971	20.3437	21.6617	19.9654	21.5014	23.554	23.4125	20.2541	18.5885	22.9247	23.322	22.3235	21.8575	22.3947	22.4286	12	12	12	46	46	46	46.247	0	125.72	492160000
NADH dehydrogenase [ubiquinone] 1 beta subcomplex subunit 7	P17568	P17568	NDUFB7	21.0294	21.4524	18.8308	20.0953	18.394	20.1083	21.3576	21.2333	19.3808	18.1353	19.7065	19.3674	21.2094	21.7999	21.1383	21.7961	21.5604	21.3279	22.3808	21.3916	23.0658	20.4813	19.7416	18.5821	19.3631	18.7571	18.3753	19.2203	19.831	20.2706	22.1999	22.9698	19.759	19.4427	18.2456	20.5206	4	4	4	26.3	26.3	26.3	16.402	0	12.768	79130000
cAMP-dependent protein kinase catalytic subunit alpha	P17612-2;P17612;Q15136;K7ERP6	P17612-2;P17612	PRKACA	22.9829	23.4879	19.3151	17.958	17.9588	19.2437	22.6555	22.8997	20.5942	18.8138	19.5392	18.5929	23.4738	23.15	23.6332	23.3095	23.0758	23.5459	23.1652	23.2782	23.5124	23.9243	20.2321	19.9392	18.5013	19.3191	18.6852	18.4118	19.5218	19.0404	23.0608	22.3695	18.8948	19.3483	19.6648	18.8112	7	7	2	20.4	20.4	8.5	39.821	0	15.74	362950000
Calpain-2 catalytic subunit	P17655;P17655-2	P17655;P17655-2	CAPN2	24.3717	24.5131	23.3558	22.4732	18.6166	21.9868	24.021	23.74	23.5159	23.6138	18.2956	21.577	24.1145	23.6165	23.5174	23.2324	23.8245	24.0262	24.2283	23.6819	23.7121	23.3657	23.9905	23.7861	22.5739	23.8043	23.0432	18.8258	18.9498	18.5163	22.7129	22.9413	23.4083	23.4753	22.8049	23.482	15	15	15	24.9	24.9	24.9	79.994	0	87.352	823990000
CTP synthase 1	P17812;P17812-2;Q9NRF8	P17812;P17812-2	CTPS1	25.3497	25.0427	23.5437	24.1316	18.8641	20.2392	25.2089	25.1864	24.4085	24.0518	18.8704	20.9884	25.0271	25.1467	24.8422	24.9256	24.7792	24.8742	25.1088	24.879	24.2701	24.1238	24.9539	24.9566	22.8053	23.6191	22.7671	19.4291	20.4567	19.415	25.0029	24.9407	22.9148	22.4602	22.0822	21.9715	19	19	19	37.1	37.1	37.1	66.69	0	210.91	1507000000
Probable ATP-dependent RNA helicase DDX5	P17844;J3KTA4;P17844-2;J3QRQ7;J3QSF1;J3KRZ1;J3KRX8;J3QR02;X6RLV5;J3QRN5;J3QS79;J3QKN9;J3QLG9;J3QR62	P17844;J3KTA4;P17844-2	DDX5	27.4614	27.6533	26.3704	26.0921	20.9457	24.7715	27.4062	27.4447	26.5799	26.5221	21.4008	25.4282	27.4956	27.4934	26.8012	27.0073	26.5756	26.7691	27.5657	27.4839	27.4646	27.4622	26.7279	26.5865	25.4172	25.8449	23.7356	24.9974	21.2599	24.2965	27.6814	27.0428	26.1573	25.9704	24.2364	25.6524	33	33	25	53.9	53.9	41.2	69.147	0	268.04	7937300000
Galectin-3;Galectin	P17931;G3V3R6	P17931;G3V3R6	LGALS3	26.5997	26.5266	23.5177	24.2204	19.3319	17.4279	26.7106	26.3404	22.4416	22.1601	21.95	19.7222	26.464	26.5489	25.9849	26.1835	25.9113	25.8154	26.773	26.6549	25.1231	25.3004	24.5878	23.8648	25.7889	25.5092	25.5499	25.4457	20.6396	18.9857	26.9654	26.7344	22.7455	23.4879	27.9221	27.6621	8	8	8	31.2	31.2	31.2	26.152	0	164.66	3402900000
T-complex protein 1 subunit alpha	P17987;E7EQR6;F5H282;E7ERF2;F5GZ03;F5H136;F5GZI8;F5H676;F5H726;F5GYL4;F5H7Y1	P17987;E7EQR6;F5H282;E7ERF2	TCP1	27.1085	27.1113	24.4103	24.6005	19.7787	19.6725	26.5464	26.4153	25.6862	25.9462	20.5717	19.1098	26.9222	26.8591	26.4344	26.9291	26.3531	26.5151	26.8282	26.821	25.9548	26.3131	24.8228	23.7189	21.3757	24.7299	20.3817	21.582	20.1396	20.2173	26.7521	26.5434	23.8456	22.6143	21.3272	23.4574	24	24	24	50	50	50	60.343	0	323.31	4524300000
60S ribosomal protein L35a	P18077;F8WBS5;F8WB72;C9K025	P18077;F8WBS5;F8WB72;C9K025	RPL35A	27.2533	26.6155	22.6097	22.6638	18.5092	18.4866	26.9914	24.7093	19.5452	19.9815	18.9756	20.6483	26.5512	27.379	25.8426	26.6502	24.7267	24.9124	26.0145	26.5274	26.718	27.2596	20.8757	21.3949	20.9715	21.3114	20.9421	20.8388	19.923	20.9383	25.7528	26.1996	18.2725	21.4274	20.4914	20.6134	5	5	5	22.7	22.7	22.7	12.538	0	8.9173	1911400000
ADP-ribosylation factor 4	P18085;C9JPM4;C9JAK5;U3KQF2	P18085;C9JPM4;C9JAK5	ARF4	27.3671	27.4428	26.4346	26.1522	19.0082	18.3492	27.3256	27.3744	26.6744	26.7819	24.2119	23.9647	27.2106	27.268	27.2559	27.5388	27.7277	27.7413	26.9731	27.1642	28.2662	27.9877	26.7138	26.4411	26.3541	26.4338	25.4304	25.7234	23.9349	24.3257	27.4249	27.3628	25.8971	26.1653	24.6079	25.1712	10	10	6	64.4	64.4	35.6	20.511	0	323.31	5677800000
60S ribosomal protein L7	P18124;A8MUD9;C9JIJ5;C9JZ88	P18124;A8MUD9	RPL7	27.9998	28.0891	27.8479	27.5273	22.9962	19.1738	27.9934	28.3347	27.6075	27.5508	22.7091	22.4262	27.9583	27.8818	28.6955	28.6399	28.4733	28.5405	28.041	28.0589	28.4347	28.1678	28.4859	28.5611	25.6582	25.8996	26.0929	26.5185	26.4084	26.6863	27.7459	27.8345	26.3556	26.5693	26.918	26.9436	20	20	20	58.5	58.5	58.5	29.225	0	323.31	12359000000
Vinculin	P18206-2;P18206;P18206-3;A0A096LPE1	P18206-2;P18206	VCL	29.2432	29.3443	27.4991	27.7575	25.2957	24.0209	29.6656	29.2547	27.1964	27.5162	23.7007	24.5391	29.2023	29.3868	28.6415	29.0532	28.2915	27.9798	30.0585	29.477	28.9989	29.1717	27.9766	27.6911	27.7983	28.0084	26.6585	26.748	26.4221	26.1335	29.3391	29.3377	27.3265	27.6775	27.5854	27.3943	57	57	57	62.5	62.5	62.5	116.72	0	323.31	20222000000
HLA class I histocompatibility antigen, B-59 alpha chain;HLA class I histocompatibility antigen, B-35 alpha chain;HLA class I histocompatibility antigen, B-78 alpha chain;HLA class I histocompatibility antigen, B-56 alpha chain;HLA class I histocompatibility antigen, B-55 alpha chain;HLA class I histocompatibility antigen, B-53 alpha chain;HLA class I histocompatibility antigen, B-52 alpha chain;…	Q29940;P30685;P30498;P30495;P30493;P30491;P30490;P30484;P30464;P18464;Q29718;P18465;P10319;A0A1W2PPR8;P30485;P30481;P30461;Q95365;Q29836;P30480;P30475;P30466;P30462;P30460;P18463;P03989;P01889;A0A140TA13;A0A140T953;Q31610;P30486;Q04826;P30488;P30487;P30483;P30479;A0A140T9S9;A0A140T9H3;A0A140T9G0;A0A140T9A9;A0A140T951;P30504;A0A140TA21;A0A140TA02;A0A140TA14;A0A140TA11;F6U0H7;A0A140T9D4;A0A140T9Y5;…	Q29940;P30685;P30498;P30495;P30493;P30491;P30490;P30484;P30464;P18464;Q29718;P18465;P10319;A0A1W2PPR8;P30485;P30481;P30461;Q95365;Q29836;P30480;P30475;P30466;P30462;P30460;P18463;P03989;P01889;A0A140TA13;A0A140T953;Q31610;P30486;Q04826;P30488;P30487;P30483;P30479	HLA-B	22.5528	22.5185	19.4803	19.6488	19.831	18.2089	21.9383	21.8451	19.982	21.9625	18.4937	20.2089	22.2582	22.4069	22.4463	21.683	21.7939	21.8057	22.27	21.8131	21.8363	22.1805	22.211	21.613	22.2219	21.9158	19.2278	19.5747	17.7205	19.7529	22.154	22.0118	17.6676	19.3407	18.438	19.1309	7	4	0	21.5	13.8	0	40.584	0	32.542	265450000
Protein SON	P18583-6;P18583-2;P18583-10;P18583-3;P18583-4;P18583-7;P18583;P18583-5;P18583-9;H7C1M2;P18583-8;J3QSZ5	P18583-6;P18583-2;P18583-10;P18583-3;P18583-4;P18583-7;P18583;P18583-5;P18583-9;H7C1M2;P18583-8	SON	22.4972	22.1284	18.0086	19.4506	20.362	19.8523	22.1175	21.735	19.1063	19.8076	19.5743	20.4168	22.4825	22.5804	20.8705	21.2011	21.9394	19.7655	22.5779	22.4983	22.0656	22.2184	21.95	21.8194	20.0329	19.4123	19.7765	20.2322	19.2946	19.3926	22.7414	21.7903	21.884	19.4705	19.7445	18.9099	6	6	6	4.9	4.9	4.9	228.18	0	10.753	168770000
Phosphoglycerate mutase 1	P18669;P15259;Q8N0Y7	P18669	PGAM1	28.514	28.3633	27.4705	27.4434	26.892	26.1794	28.0562	28.1123	27.6721	28.047	20.604	22.8025	29.4251	29.3475	28.434	28.2539	28.4942	28.3496	28.538	28.4832	27.471	26.957	28.097	28.2942	27.8638	27.9613	27.2688	27.7584	27.4131	27.3371	29.3023	29.3703	26.7533	26.7879	27.0888	27.2122	17	17	17	72	72	72	28.804	0	323.31	16515000000
Regulator of chromosome condensation	P18754;P18754-2;C9JW69;C9JRH2;C9JMJ4;C9J3R0;C9JQZ4	P18754;P18754-2;C9JW69;C9JRH2;C9JMJ4;C9J3R0;C9JQZ4	RCC1	23.038	23.538	17.6222	21.9774	24.0743	17.7129	23.079	24.2988	22.3879	23.2035	19.329	19.423	23.4253	23.3131	23.6596	23.5427	23.6222	23.5246	23.2921	23.2634	23.5879	23.1195	23.3298	23.4118	22.0986	22.4448	19.5978	19.0036	19.3874	19.1328	23.808	23.3222	22.8034	21.6268	19.7147	18.6205	9	9	9	32.5	32.5	32.5	44.969	0	111.97	581230000
DNA ligase 1;DNA ligase	P18858;F5GZ28;P18858-3;M0R0Q7;P18858-2;B4E135;M0R1S4;M0QY71;M0R1G7	P18858;F5GZ28;P18858-3;M0R0Q7;P18858-2	LIG1	23.0954	23.1394	19.8236	17.3268	22.129	21.6389	23.4082	23.0172	23.2513	23.196	18.304	22.7077	23.0284	22.5363	22.7216	22.5999	21.1575	21.1606	22.3107	22.1944	22.1074	20.2909	19.3009	22.127	18.551	18.942	19.958	19.07	19.6996	19.8357	22.5154	22.6608	19.6556	18.6469	19.9569	19.2073	11	11	11	16.8	16.8	16.8	101.73	0	30.042	251410000
1-phosphatidylinositol 4,5-bisphosphate phosphodiesterase gamma-1	P19174;P19174-2	P19174;P19174-2	PLCG1	19.8603	20.0666	18.7535	18.4771	19.6694	19.4845	18.7809	18.6586	19.2922	18.7959	18.888	20.2436	18.4139	18.7668	18.8611	19.114	19.4298	18.9324	18.9417	18.6527	18.737	19.1685	19.044	18.7178	19.0324	19.7406	19.4175	19.9529	18.8014	18.2715	18.8327	18.3118	19.5291	21.064	19.1119	18.925	2	2	2	1.6	1.6	1.6	148.53	0.0020422	2.6753	18434000
Nucleolin	P19338;H7BY16;C9JYW2;C9JLB1;C9J1H7;C9JWL1	P19338;H7BY16	NCL	28.0016	27.9497	25.5188	24.4944	21.3607	21.8079	28.016	28.0403	27.5329	28.0061	23.4068	23.0657	28.3695	28.3665	26.9846	26.8861	26.533	26.5206	28.5527	28.4127	27.3728	27.2465	25.9027	25.4859	24.9649	25.2442	22.6946	21.3367	22.7643	21.0437	27.784	27.9752	21.2908	22.292	25.6162	22.7725	27	27	27	32.5	32.5	32.5	76.613	0	323.31	9434500000
Hexokinase-1	P19367-4;P19367-2;P19367;P19367-3;B1AR63;B1AR62;B1AR61;P52790	P19367-4;P19367-2;P19367;P19367-3	HK1	25.6456	25.4984	22.5597	21.7369	18.9019	17.5112	24.5318	24.3641	22.6504	21.8087	18.4364	18.2705	24.3803	24.7026	23.4056	23.9869	23.7785	23.5614	25.065	25.1738	23.7544	24.1583	23.473	22.8129	22.2068	21.5837	20.9131	19.8233	19.4703	17.8953	24.1062	23.9733	22.9676	22.7966	20.1374	22.6456	19	19	15	22	22	18.1	101.08	0	136.31	942580000
DNA-directed RNA polymerase II subunit RPB3	P19387;H3BRR2	P19387;H3BRR2	POLR2C	20.6098	21.0336	18.9018	18.5036	17.802	19.5553	20.2548	20.9282	20.9412	20.9457	18.8788	19.1053	20.6061	20.7677	20.692	20.7872	20.455	20.3106	21.0566	20.5699	19.0342	20.8255	20.9852	20.9227	18.8157	18.6935	19.0554	18.4567	19.6957	18.6321	20.7641	20.3335	19.8917	19.275	19.4688	19.5385	4	4	4	13.8	13.8	13.8	31.441	0	7.246	54695000
Interferon-induced, double-stranded RNA-activated protein kinase	P19525;P19525-2;F8WBH4;C9JZT2	P19525;P19525-2	EIF2AK2	21.7983	21.9612	17.9645	20.1336	19.5081	19.5038	21.7198	21.5429	19.7818	20.8729	18.8112	19.0819	21.68	21.7185	20.8997	20.5239	20.7212	21.047	21.6996	21.6024	20.3726	21.0488	21.747	19.0079	18.6109	20.0726	19.4416	19.3368	17.2662	19.6413	21.6546	21.6955	19.372	19.1163	19.2707	19.3665	7	7	7	15.8	15.8	15.8	62.094	0	15.625	143220000
Spermidine synthase	P19623;K7EL89;K7EKM4;K7ESL0;K7EQ47	P19623	SRM	24.0415	24.2081	23.5716	22.3949	19.2014	18.4867	23.4863	23.4711	21.4681	22.3739	19.6709	17.8317	23.7738	24.0283	24.0916	24.3367	23.997	24.1552	23.6988	23.5684	24.3182	23.793	24.0012	23.1419	22.3198	22.7252	20.0749	19.8256	17.7703	19.7495	24.0385	23.8699	18.7781	19.2865	22.9292	23.5694	10	10	10	47.7	47.7	47.7	33.824	0	48.105	664100000
Casein kinase II subunit alpha	P19784;H3BSA1;H3BV19	P19784;H3BSA1;H3BV19	CSNK2A2	23.394	23.1073	23.889	23.3177	24.153	24.2827	23.1521	22.7758	23.2819	22.8831	18.0893	18.4687	22.9407	23.0242	23.6659	23.8719	22.4349	23.6817	23.4934	23.627	18.6788	22.1308	18.9391	18.2364	24.7746	24.812	19.2465	19.4963	19.5906	20.1459	23.7802	23.5347	18.2489	19.6008	24.3232	24.3937	4	4	4	14.9	14.9	14.9	41.213	0	22.272	222790000
Eukaryotic translation initiation factor 2 subunit 2	P20042	P20042	EIF2S2	23.8956	24.4378	18.7051	18.8398	18.809	19.2155	23.6138	24.1084	21.0126	18.0251	18.6048	17.0914	24.2562	24.3038	24.45	23.7917	23.1628	23.5899	24.6158	24.1568	24.1375	24.2433	21.4601	20.153	19.6186	19.947	19.6143	18.8368	20.4545	18.6848	23.8768	23.6796	21.4213	19.1929	18.642	17.7659	8	8	8	25.8	25.8	25.8	38.388	0	323.31	725420000
Annexin A7	P20073-2;P20073	P20073-2;P20073	ANXA7	23.287	23.4675	22.5657	21.9579	19.0904	17.3887	22.9298	23.0845	22.4983	21.9827	18.3994	19.7434	23.2198	23.1596	23.2539	23.1938	23.1243	23.0228	23.4444	23.595	22.9901	23.2001	20.9715	22.1566	22.8019	22.1585	22.6946	22.4668	19.454	19.9343	23.0603	23.1141	22.5274	22.6789	22.3286	18.6932	10	10	10	24.5	24.5	24.5	50.315	0	35.771	521510000
Transcription factor BTF3	P20290-2;P20290;D6RDG3;H0Y9Y1	P20290-2;P20290;D6RDG3	BTF3	25.6716	25.3135	22.8336	22.6143	18.2687	19.2761	25.5409	25.4655	23.5946	23.6663	17.6524	19.0996	25.5327	25.599	22.9036	23.4879	25.2501	25.2161	25.688	25.208	21.7334	23.1246	25.2413	25.0452	25.1871	24.8546	23.345	21.3389	19.4782	18.4901	25.698	26.0462	22.3857	21.8778	23.2571	23.2574	10	10	10	72.2	72.2	72.2	17.699	0	323.31	1279000000
Ras-related protein Rab-6A	P20340-2;P20340;P20340-4;F5H3K7;P20340-3;Q9NRW1;C9JU14;J3KR73;Q9NRW1-2;F5GX61;Q53S08;C9JB90;C9J0I2;Q14964;Q9H0N0	P20340-2;P20340;P20340-4	RAB6A	26.2712	26.1696	21.3829	23.7596	19.9187	21.6846	25.1539	25.7535	21.7743	22.5848	22.5296	21.1792	26.048	25.598	24.8632	24.8946	22.8415	23.1229	24.8854	25.1432	24.3793	24.8738	20.5962	23.5626	24.8277	24.7636	21.2668	20.7488	21.4753	20.0015	24.4767	24.3635	20.615	20.2965	18.4967	22.1846	10	10	10	57.2	57.2	57.2	23.548	0	282.71	1306500000
Proteasome subunit beta type-1	P20618	P20618	PSMB1	26.6576	26.3449	24.4186	24.7992	22.6469	23.4682	26.4353	26.1785	25.0256	24.9886	25.476	25.0329	26.4395	26.1409	26.6702	26.1079	26.1874	26.3482	25.8716	26.3196	26.8042	27.1753	25.3999	25.3117	25.6699	25.8066	23.2371	23.0897	24.2715	22.3868	26.2463	26.3188	22.8415	24.2401	24.9346	23.8698	10	10	10	51.5	51.5	51.5	26.489	0	323.31	2883500000
Lamin-B1	P20700;E9PBF6;A0A0D9SFE5;A0A0D9SFY5	P20700;E9PBF6;A0A0D9SFE5	LMNB1	26.6524	26.7195	25.1884	25.2179	22.6504	21.603	26.5449	26.8014	25.3791	25.3324	19.5882	21.4674	26.7977	26.8021	26.4533	26.9192	26.3369	26.529	26.7776	27.0121	26.7618	26.7553	26.3054	26.5503	24.9615	24.7375	24.4784	24.8209	23.3126	23.316	26.5716	26.5631	22.0565	23.5857	24.8316	24.6223	35	33	32	54.1	52.6	51.2	66.408	0	323.31	4785700000
Glutathione S-transferase Mu 3	P21266;A0A0A0MTN3	P21266;A0A0A0MTN3	GSTM3	26.8706	27.127	23.1407	23.8158	22.26	22.4855	26.0199	26.2664	24.6652	24.2421	20.1547	24.1023	26.9329	26.9762	26.2574	26.1164	26.5148	26.4492	26.9464	27.0726	26.4487	26.1742	23.2037	23.4201	23.4225	23.6184	23.7414	22.9444	18.932	19.5405	26.0951	26.1384	24.7287	24.1217	20.2866	19.5383	19	19	17	79.6	79.6	72.4	26.559	0	323.31	3419400000
V-type proton ATPase subunit B, brain isoform	P21281;H0YC04;C9JL73;P15313;C9J5E3;C9JNS9	P21281;H0YC04	ATP6V1B2	22.3061	22.2745	21.3273	23.3598	18.7513	19.3944	21.7383	22.0145	21.7742	21.6619	18.4783	18.8089	22.1612	22.054	22.1164	22.0478	21.8866	21.3958	22.3879	22.1506	22.1177	22.1808	22.2973	22.1867	19.8519	19.0087	18.8218	17.9441	17.6895	20.5131	21.891	21.9049	19.024	20.0868	19.4116	18.0448	8	8	8	23.1	23.1	23.1	56.5	0	54.466	260190000
[truncated: 1,216 more rows]
[truncated: 1 more columns]

## Sheet: ANOVA significant
Proteins				Enrichment (bait-specific) [* > 0.4, ** > 1.0]						Relative Enrichment (Log2, Z-scored, averaged)						ANOVA			Identified Peptides
[truncated: 311 more rows]

## Sheet: Enriched Proteins (Gene names)
DTB-NAD enriched proteins		DTB-NAD + Olaparib enriched proteins		DTB-NAD + H2O2 enriched proteins		DTB-NAD + H2O2 + Olaparib enriched proteins
[truncated: 260 more rows]

## Sheet: Cluster (Gene names)
Cluster 1			Cluster 2
MRTO4			PARP10
NANS			ADPRHL2
NXF1			PARP14
[truncated: 241 more rows]

## Sheet: Enriched Proteins in Cluster 2 
	DTB-NAD enriched proteins		DTB-NAD + Olaparib enriched proteins		DTB-NAD + H2O2 enriched proteins		DTB-NAD + H2O2 + Olaparib enriched proteins
[truncated: 237 more rows]

[truncated: 6 more sheets: Cluster1_GOTerm-BP, Cluster2_GOTerm-BP, Cluster1_GOTerm_CC, Cluster2_GOTerm_CC, Cluster1_GOTerm-MF, Cluster2_GOTerm-MF]
